# Supplementary material for: Revealing the full biosphere structure and versatile metabolic functions in the deepest ocean sediment of the Challenger Deep
Source: Genome Biol. 2021 Jul 13;22:207. doi: 10.1186/s13059-021-02408-w (PMC8276468; doi:10.1186/s13059-021-02408-w)
Supplement: Supplementary file 6 — Additional file 6: Table S6. Taxonomic assignment and characteristics of the 178 MAGs. [file 13059_2021_2408_MOESM6_ESM.xlsx]

## Sheet: Table S6
Table S6. Taxonomic assignment and characteristics of the 178 MAGs.													Final taxonomy assignment
binID	Completeness (%)	Contamination (%)	Strainheterogeneity (%)	GC content(%)	Total number	Genome size (bp)	N50 Length(bp)	N90 Length(bp)	16sRNA	checkM	CAT_BAT	GTDB-Tk	Domain	Group	Phylum	Class	Order	Family
bin.1	90.46	7.95	0	67.03	501	2931575	8264	2543	1	k__Bacteria (UID2565)	Bacteria (superkingdom): 0.99_PVC group (no rank): 0.58_Planctomycetes (phylum): 0.57_____	d__Bacteria;p__Planctomycetota;c__Phycisphaerae;o__Phycisphaerales;f__SM1A02;g__;s__	Bacteria	PVC group	Planctomycetes
bin.10	97.25	1.94	50	43.77	88	1496307	37325	6701	1	k__Archaea (UID2)	Archaea (superkingdom): 0.61_TACK group (no rank): 0.33______	d__Archaea;p__Crenarchaeota;c__Nitrososphaeria;o__Nitrososphaerales;f__;g__;s__	Archaea	TACK group	Thaumarchaeota	Nitrososphaeria	Nitrosopumilales
bin.100	67.44	3.21	0	68.29	651	2252189	3922	1908	0	c__Alphaproteobacteria (UID3305)	Bacteria (superkingdom): 0.96_Proteobacteria (phylum): 0.68_Alphaproteobacteria (class): 0.48_____	d__Bacteria;p__Proteobacteria;c__Alphaproteobacteria;o__UBA2966;f__;g__;s__	Bacteria		Proteobacteria	Alphaproteobacteria	UBA2966
bin.101	76.68	3.02	13.33	58.06	326	2258581	9543	3220	0	c__Gammaproteobacteria (UID4267)	Bacteria (superkingdom): 0.97_Proteobacteria (phylum): 0.70_Gammaproteobacteria (class): 0.45_____	d__Bacteria;p__Proteobacteria;c__Gammaproteobacteria;o__UBA6522;f__UBA6522;g__;s__	Bacteria		Proteobacteria	Gammaproteobacteria
bin.103	84.98	5.73	7.69	61.39	1102	4957854	5332	2344	0	c__Deltaproteobacteria (UID3216)	Bacteria (superkingdom): 0.99_Proteobacteria (phylum): 0.33______	d__Bacteria;p__Myxococcota;c__UBA9160;o__UBA9160;f__;g__;s__	Bacteria		Proteobacteria	Deltaproteobacteria (Myxococcota)
bin.104	66.31	0.5	100	46.59	136	1065860	9928	3996	1	k__Bacteria (UID1452)	Bacteria (superkingdom): 0.94_unclassified Bacteria (no rank): 0.70_Bacteria candidate phyla (no rank): 0.64_Patescibacteria group (no rank): 0.60_Parcubacteria group (no rank): 0.58___	d__Bacteria;p__Patescibacteria;c__ABY1;o__SG8-24;f__;g__;s__	Bacteria	Patescibacteria group	Parcubacteria Superphylum
bin.105	78.59	1.1	0	62.97	374	1858254	6672	2306	0	k__Bacteria (UID2495)	Bacteria (superkingdom): 0.99_FCB group (no rank): 0.58_Gemmatimonadetes (phylum): 0.57_unclassified Gemmatimonadetes (no rank): 0.39_Gemmatimonadetes bacterium (species): 0.37___	d__Bacteria;p__Gemmatimonadota;c__Gemmatimonadetes;o__SG8-23;f__UBA6960;g__UBA822;s__	Bacteria	FCB group	Gemmatimonadetes
bin.106	62.54	0.29	0	43.59	307	1097464	3829	2144	1	k__Bacteria (UID2565)	Bacteria (superkingdom): 0.97_PVC group (no rank): 0.56_Candidatus Omnitrophica (phylum): 0.53_unclassified Candidatus Omnitrophica (no rank): 0.53____	d__Bacteria;p__Omnitrophota;c__koll11;o__2-02-FULL-51-18;f__;g__;s__	Bacteria	PVC group	Candidatus Omnitrophica
bin.108	50.61	2.79	0	31.91	138	1215680	12113	3830	1	k__Bacteria (UID2570)	Bacteria (superkingdom): 1.00_FCB group (no rank): 0.82_Bacteroidetes/Chlorobi group (no rank): 0.82_Ignavibacteriae (phylum): 0.80_Ignavibacteria (class): 0.77_Ignavibacteriales (order): 0.71_unclassified Ignavibacteriales (no rank): 0.71_	d__Bacteria;p__Bacteroidota;c__Ignavibacteria;o__Ignavibacteriales;f__Ignavibacteriaceae;g__;s__	Bacteria	FCB group	Ignavibacteriae	Ignavibacteria
bin.109	80.72	1.9	12.5	41.4	515	2555122	6145	2503	0	o__Cytophagales (UID2936)	Bacteria (superkingdom): 0.98_FCB group (no rank): 0.66_Bacteroidetes/Chlorobi group (no rank): 0.65_Bacteroidetes (phylum): 0.61____	d__Bacteria;p__Bacteroidota;c__Bacteroidia;o__Cytophagales;f__Cyclobacteriaceae;g__SZUA-230;s__	Bacteria	FCB group	Bacteroidetes
bin.11	81.41	4.56	0	62.74	689	2861911	5002	2050	0	k__Bacteria (UID3187)	Bacteria (superkingdom): 0.98_Acidobacteria (phylum): 0.45_unclassified Acidobacteria (no rank): 0.43_unclassified Acidobacteria (miscellaneous) (no rank): 0.41_Acidobacteria bacterium (species): 0.39___	d__Bacteria;p__Acidobacteriota;c__Thermoanaerobaculia;o__UBA5704;f__;g__;s__	Bacteria		Acidobacteria
bin.110	57.86	6.76	45.45	41.3	685	2176590	3451	1865	0	k__Bacteria (UID2495)	Bacteria (superkingdom): 0.97_unclassified Bacteria (no rank): 0.53_unclassified Bacteria (miscellaneous) (no rank): 0.42_bacterium SM23_31 (species): 0.41____	d__Bacteria;p__SM23-31;c__SM23-31;o__SM23-31;f__SM23-31;g__;s__	unclassified Bacteria		Bacterium SM23_31
bin.111	73.13	3.32	40	64.48	558	1927177	3770	1964	0	k__Bacteria (UID2565)	Bacteria (superkingdom): 1.00_PVC group (no rank): 0.95_Planctomycetes (phylum): 0.95_unclassified Planctomycetes (no rank): 0.95_Planctomycetes bacterium (species): 0.95___	d__Bacteria;p__Planctomycetota;c__UBA1135;o__UBA1135;f__UBA1135;g__GCA-2746235;s__	Bacteria	PVC group	Planctomycetes
bin.113	77.1	4.56	87.5	63.54	709	2426733	3787	1895	0	k__Bacteria (UID1453)	Bacteria (superkingdom): 0.98_Terrabacteria group (no rank): 0.40_Actinobacteria (phylum): 0.33_____	d__Bacteria;p__Actinobacteriota;c__Acidimicrobiia;o__UBA5794;f__SZUA-232;g__;s__	Bacteria	Terrabacteria group	Actinobacteria
bin.114	74.1	6.34	33.33	63.5	809	2307648	3001	1758	1	k__Bacteria (UID1452)	Bacteria (superkingdom): 0.88_Terrabacteria group (no rank): 0.42_Chloroflexi (phylum): 0.37_____	d__Bacteria;p__Chloroflexota;c__Dehalococcoidia;o__UBA1151;f__Bin127;g__;s__	Bacteria		Chloroflexi	Dehalococcoidia
bin.115	51.99	3.41	0	66.65	161	1647422	11262	6026	0	k__Bacteria (UID2565)	Bacteria (superkingdom): 0.98_PVC group (no rank): 0.60_Planctomycetes (phylum): 0.59_____	d__Bacteria;p__Planctomycetota;c__Phycisphaerae;o__Phycisphaerales;f__SM1A02;g__;s__	Bacteria	PVC group	Planctomycetes
bin.116	76.07	1.32	50	56.95	523	2192550	4765	2399	1	k__Bacteria (UID1452)	Bacteria (superkingdom): 0.84_Terrabacteria group (no rank): 0.39_Chloroflexi (phylum): 0.35_____	d__Bacteria;p__Chloroflexota;c__Dehalococcoidia;o__UBA1151;f__UBA1151;g__UBA1151;s__	Bacteria		Chloroflexi	Dehalococcoidia
bin.117	82.54	1.7	0	67.87	758	5386257	9586	3286	0	k__Bacteria (UID2565)	Bacteria (superkingdom): 0.96_PVC group (no rank): 0.33______	d__Bacteria;p__Planctomycetota;c__UBA1135;o__UBA1135;f__GCA-002686595;g__GCA-2720975;s__	Bacteria	PVC group	Planctomycetes
bin.118	57.62	4.46	80	40.51	156	631549	4677	2192	1	k__Bacteria (UID1452)	Bacteria (superkingdom): 0.96_unclassified Bacteria (no rank): 0.76_Bacteria candidate phyla (no rank): 0.73_Patescibacteria group (no rank): 0.70_Parcubacteria group (no rank): 0.68___	d__Bacteria;p__Patescibacteria;c__ABY1;o__UBA10025;f__;g__;s__	Bacteria	Patescibacteria group	Parcubacteria Superphylum
bin.119	53.05	0	0	44.21	332	1982987	7614	3101	1	k__Bacteria (UID2495)	Bacteria (superkingdom): 0.98_Calditrichaeota (phylum): 0.57_unclassified Calditrichaeota (no rank): 0.57_Calditrichaeota bacterium* (species): 0.57____	d__Bacteria;p__KSB1;c__UBA2214;o__AABM5-25-91;f__;g__;s__	Bacteria		Calditrichaeota
bin.12	58.1	0	0	66.96	344	3334868	13022	4799	0	k__Bacteria (UID203)	Bacteria (superkingdom): 0.97_____	d__Bacteria;p__Acidobacteriota;c__Vicinamibacteria;o__Vicinamibacterales;f__UBA8438;g__UBA8438;s__	Bacteria		Acidobacteria
bin.120	84.75	7.78	15.56	50	534	3872394	10780	3330	1	c__Gammaproteobacteria (UID4443)	Bacteria (superkingdom): 0.99_Proteobacteria (phylum): 0.92_Gammaproteobacteria (class): 0.87_unclassified Gammaproteobacteria (no rank): 0.80_SAR86 cluster (no rank): 0.35_SAR86 cluster bacterium (species): 0.35__	d__Bacteria;p__Proteobacteria;c__Gammaproteobacteria;o__Pseudomonadales;f__Pseudohongiellaceae;g__UBA9145;s__	Bacteria		Proteobacteria	Gammaproteobacteria
bin.122	92.76	2.58	0	65.5	576	3774228	9706	2763	1	c__Deltaproteobacteria (UID3216)	Bacteria (superkingdom): 0.99_Proteobacteria (phylum): 0.43______	d__Bacteria;p__Myxococcota;c__UBA9160;o__UBA9160;f__UBA9160;g__;s__	Bacteria		Proteobacteria	Deltaproteobacteria (Myxococcota)
bin.123	58.49	4.09	8	56.88	141	1448072	19921	4154	0	c__Gammaproteobacteria (UID4267)	Bacteria (superkingdom): 0.99_Proteobacteria (phylum): 0.92_Gammaproteobacteria (class): 0.81_____	d__Bacteria;p__Proteobacteria;c__Gammaproteobacteria;o__Woeseiales;f__Woeseiaceae;g__;s__	Bacteria		Proteobacteria	Gammaproteobacteria
bin.124	59.35	0.31	100	33.92	89	601856	9314	3724	0	k__Archaea (UID2)	Archaea (superkingdom): 0.80_DPANN group (no rank): 0.40_Candidatus Woesearchaeota (phylum): 0.36_____	d__Archaea;p__Nanoarchaeota;c__Nanoarchaeia;o__Woesearchaeales;f__;g__;s__	Archaea	DPANN group	Candidatus Woesearchaeota
bin.125	82.2	9.06	83.33	32.2	333	1289629	4619	1985	1	k__Archaea (UID2)	Archaea (superkingdom): 0.96_TACK group (no rank): 0.95_Thaumarchaeota (phylum): 0.92_____	d__Archaea;p__Crenarchaeota;c__Nitrososphaeria;o__Nitrososphaerales;f__Nitrosopumilaceae;g__Nitrosopumilus;s__	Archaea	TACK group	Thaumarchaeota	Nitrososphaeria	Nitrosopumilales	Nitrosopumilaceae
bin.126	79.61	6.54	30.77	61.71	938	3307894	3964	1968	1	k__Bacteria (UID2495)	Bacteria (superkingdom): 0.98_FCB group (no rank): 0.33_Candidatus Hydrogenedentes (phylum): 0.31_unclassified Candidatus Hydrogenedentes (no rank): 0.31_Candidatus Hydrogenedentes bacterium (species): 0.31___	d__Bacteria;p__Hydrogenedentota;c__Hydrogenedentia;o__Hydrogenedentiales;f__;g__;s__	Bacteria	FCB group	Candidatus Hydrogenedentes
bin.127	89.64	3.04	20	51.46	351	2629923	10389	3467	1	k__Bacteria (UID2982)	Bacteria (superkingdom): 0.98_PVC group (no rank): 0.57_Verrucomicrobia (phylum): 0.54_____	d__Bacteria;p__Verrucomicrobiota;c__Verrucomicrobiae;o__Opitutales;f__;g__;s__	Bacteria	PVC group	Verrucomicrobia
bin.128	59.72	4.7	16.67	52.54	338	1376853	4528	2376	0	k__Bacteria (UID3187)	Bacteria (superkingdom): 0.99_Nitrospinae/Tectomicrobia group (no rank): 0.91_Nitrospinae (phylum): 0.91_Nitrospinia (class): 0.51_Nitrospinales (order): 0.51_Nitrospinaceae (family): 0.51_Nitrospina (genus): 0.51_Nitrospina gracilis (species): 0.44	d__Bacteria;p__Nitrospinota;c__Nitrospinia;o__Nitrospinales;f__Nitrospinaceae;g__;s__	Bacteria	Nitrospinae/Tectomicrobia group	Nitrospinae	Nitrospinia	Nitrospinales	Nitrospinaceae
bin.129	58.82	3.36	80	40.8	283	899713	3504	1917	1	k__Bacteria (UID2495)	Bacteria (superkingdom): 0.98_PVC group (no rank): 0.89_Candidatus Omnitrophica (phylum): 0.89_unclassified Candidatus Omnitrophica (no rank): 0.89_Omnitrophica WOR_2 bacterium RIFCSPHIGHO2_02_FULL_52_10 (species): 0.30___	d__Bacteria;p__Omnitrophota;c__koll11;o__UBA10015;f__kpj58rc;g__2-02-FULL-52-10;s__	Bacteria	PVC group	Candidatus Omnitrophica
bin.13	78.27	2.99	25	61.28	527	2409927	5820	2262	0	k__Bacteria (UID1453)	Bacteria (superkingdom): 0.99_Terrabacteria group (no rank): 0.78_Actinobacteria (phylum): 0.74_Actinobacteria (class): 0.68_unclassified Actinobacteria (class) (no rank): 0.63_unclassified Actinobacteria (class) (miscellaneous) (no rank): 0.63_Actinobacteria bacterium (species): 0.63_	d__Bacteria;p__Actinobacteriota;c__Acidimicrobiia;o__UBA5794;f__ZC4RG35;g__SZUA-217;s__	Bacteria	Terrabacteria group	Actinobacteria	Actinobacteria
bin.130	66.4	2.36	77.78	59.82	809	2581825	3419	1847	0	k__Bacteria (UID3187)	Bacteria (superkingdom): 0.94_Proteobacteria (phylum): 0.40______	d__Bacteria;p__SAR324;c__SAR324;o__;f__;g__;s__	Bacteria		Proteobacteria	Deltaproteobacteria (SAR324)
bin.131	52.48	2.37	66.67	31.29	192	1401990	9101	3439	0	s__algicola (UID2846)	Bacteria (superkingdom): 1.00_FCB group (no rank): 0.98_Bacteroidetes/Chlorobi group (no rank): 0.98_Bacteroidetes (phylum): 0.97____	d__Bacteria;p__Bacteroidota;c__Bacteroidia;o__Flavobacteriales;f__Flavobacteriaceae;g__;s__	Bacteria	FCB group	Bacteroidetes
bin.132	90.26	2.82	11.11	46.79	364	3120058	11831	3926	1	c__Gammaproteobacteria (UID4267)	Bacteria (superkingdom): 0.98_Proteobacteria (phylum): 0.83_Gammaproteobacteria (class): 0.69_unclassified Gammaproteobacteria (no rank): 0.52_unclassified Gammaproteobacteria (miscellaneous) (no rank): 0.49___	d__Bacteria;p__Proteobacteria;c__Gammaproteobacteria;o__UBA4486;f__UBA4486;g__;s__	Bacteria		Proteobacteria	Gammaproteobacteria
bin.133	89.15	1.29	0	61.37	620	5009101	12439	3589	0	c__Deltaproteobacteria (UID3216)	Bacteria (superkingdom): 0.96_Proteobacteria (phylum): 0.33______	d__Bacteria;p__Bdellovibrionota_B;c__;o__;f__;g__;s__	Bacteria		Proteobacteria	Deltaproteobacteria (Bdellovibrionota_B)
bin.134	64.47	0.55	100	65.12	523	1971740	4558	1964	0	k__Bacteria (UID2495)	Bacteria (superkingdom): 0.99_FCB group (no rank): 0.63_Gemmatimonadetes (phylum): 0.61_Gemmatimonadetes (class): 0.40_Gemmatimonadales (order): 0.40_Gemmatimonadaceae (family): 0.39_Gemmatimonas (genus): 0.38_Gemmatimonas sp. SG8_23 (species): 0.36	d__Bacteria;p__Gemmatimonadota;c__Gemmatimonadetes;o__SG8-23;f__UBA6960;g__UBA1138;s__	Bacteria	FCB group	Gemmatimonadetes	Gemmatimonadetes
bin.136	86.18	4.79	88.89	63.63	374	1591501	5035	2234	1	k__Bacteria (UID1452)	Bacteria (superkingdom): 0.89_Terrabacteria group (no rank): 0.40_Chloroflexi (phylum): 0.36_____	d__Bacteria;p__Chloroflexota;c__Dehalococcoidia;o__UBA6926;f__UBA6926;g__;s__	Bacteria		Chloroflexi	Dehalococcoidia
bin.137	61.72	3.45	0	52.08	559	3055643	6455	3087	1	k__Bacteria (UID203)	Bacteria (superkingdom): 0.99_Proteobacteria (phylum): 0.88_Gammaproteobacteria (class): 0.83_unclassified Gammaproteobacteria (no rank): 0.73____	d__Bacteria;p__Proteobacteria;c__Gammaproteobacteria;o__Pseudomonadales;f__Pseudohongiellaceae;g__UBA9145;s__	Bacteria		Proteobacteria	Gammaproteobacteria
bin.138	79.9	6.35	28.57	67.13	695	3061347	5377	2258	0	o__Rhodospirillales (UID3754)	Bacteria (superkingdom): 0.97_Proteobacteria (phylum): 0.77_Alphaproteobacteria (class): 0.59_____	d__Bacteria;p__Proteobacteria;c__Alphaproteobacteria;o__Rhodospirillales_A;f__2-12-FULL-67-15;g__;s__	Bacteria		Proteobacteria	Alphaproteobacteria
bin.139	82.95	0.91	0	57.32	643	3086390	5289	2677	0	k__Bacteria (UID2565)	Bacteria (superkingdom): 0.98_PVC group (no rank): 0.61_Planctomycetes (phylum): 0.53_____	d__Bacteria;p__Planctomycetota;c__Phycisphaerae;o__SG8-4;f__SG8-4;g__;s__	Bacteria	PVC group	Planctomycetes
bin.14	74.56	3.84	38.89	61.65	774	2465424	3504	1836	0	o__Rhizobiales (UID3447)	Bacteria (superkingdom): 0.97_Proteobacteria (phylum): 0.56_Alphaproteobacteria (class): 0.44_____	d__Bacteria;p__Proteobacteria;c__Alphaproteobacteria;o__Rhizobiales;f__Afifellaceae;g__A52C2;s__	Bacteria		Proteobacteria	Alphaproteobacteria
bin.140	77.28	6.09	25	63.91	814	2944840	4149	1966	0	k__Bacteria (UID3187)	Bacteria (superkingdom): 0.94_Proteobacteria (phylum): 0.37______	d__Bacteria;p__SAR324;c__SAR324;o__;f__;g__;s__	Bacteria		Proteobacteria	Deltaproteobacteria (SAR324)
bin.141	70.03	1.76	30	62.68	1004	3387996	3706	1989	0	o__Pseudomonadales (UID4488)	Bacteria (superkingdom): 0.99_Proteobacteria (phylum): 0.97_Gammaproteobacteria (class): 0.90_Pseudomonadales (order): 0.85_Pseudomonadaceae (family): 0.85_Pseudomonas (genus): 0.85__	d__Bacteria;p__Proteobacteria;c__Gammaproteobacteria;o__Pseudomonadales;f__Pseudomonadaceae;g__Pseudomonas_E;s__	Bacteria		Proteobacteria	Gammaproteobacteria
bin.143	53.44	5.83	28.57	60.75	874	2146509	2556	1638	0	k__Bacteria (UID2565)	Bacteria (superkingdom): 0.96_______	d__Bacteria;p__Sumerlaeota;c__Sumerlaeia;o__;f__;g__;s__	unclassfied Bacteria		Candidatus Sumerlaeota
bin.144	69.67	2.38	58.33	60.85	534	1608562	3266	1807	1	c__Alphaproteobacteria (UID3305)	Bacteria (superkingdom): 0.97_Proteobacteria (phylum): 0.77_Alphaproteobacteria (class): 0.62_____	d__Bacteria;p__Proteobacteria;c__Alphaproteobacteria;o__UBA1301;f__UBA1301;g__;s__	Bacteria		Proteobacteria	Alphaproteobacteria
bin.145	59.15	8.24	12.5	56.93	816	2105725	2671	1676	1	k__Bacteria (UID2495)	Bacteria (superkingdom): 0.97_______	d__Bacteria;p__Sumerlaeota;c__Sumerlaeia;o__;f__;g__;s__	unclassfied Bacteria		Candidatus Sumerlaeota
bin.146	95.62	3.18	25	50.03	347	3164176	12024	4280	0	k__Bacteria (UID3187)	Bacteria (superkingdom): 0.99_Nitrospirae (phylum): 0.77_unclassified Nitrospirae (no rank): 0.49_Nitrospirae bacterium (species): 0.39____	d__Bacteria;p__Nitrospirota;c__Nitrospiria;o__Nitrospirales;f__UBA8639;g__SPGG5;s__	Bacteria		Nitrospirae
bin.147	98.26	6.09	6.25	64.25	260	3266303	25634	5008	0	c__Alphaproteobacteria (UID3305)	Bacteria (superkingdom): 0.97_Proteobacteria (phylum): 0.74_Alphaproteobacteria (class): 0.50_____	d__Bacteria;p__Proteobacteria;c__Alphaproteobacteria;o__Bin65;f__;g__;s__	Bacteria		Proteobacteria	Alphaproteobacteria
bin.148	57.16	5.71	31.58	57.93	577	1825754	3412	1894	0	k__Bacteria (UID1452)	Bacteria (superkingdom): 0.84_Terrabacteria group (no rank): 0.62_Chloroflexi (phylum): 0.60_unclassified Chloroflexi (no rank): 0.43_SAR202 cluster (no rank): 0.36___	d__Bacteria;p__Chloroflexota;c__Dehalococcoidia;o__SAR202;f__UBA11138;g__;s__	Bacteria		Chloroflexi	Dehalococcoidia
bin.149	93.18	2.27	66.67	67.98	420	3071681	10556	3295	0	k__Bacteria (UID2565)	Bacteria (superkingdom): 0.99_PVC group (no rank): 0.60_Planctomycetes (phylum): 0.58_____	d__Bacteria;p__Planctomycetota;c__Phycisphaerae;o__Phycisphaerales;f__SM1A02;g__;s__	Bacteria	PVC group	Planctomycetes
bin.15	83.91	5.45	0	50.38	275	2645305	13340	4234	0	k__Bacteria (UID1452)	Bacteria (superkingdom): 0.98_Terrabacteria group (no rank): 0.81_Chloroflexi (phylum): 0.80_unclassified Chloroflexi (no rank): 0.37_unclassified Chloroflexi (miscellaneous) (no rank): 0.37___	d__Bacteria;p__Chloroflexota;c__Anaerolineae;o__Anaerolineales;f__;g__;s__	Bacteria		Chloroflexi	Anaerolineae
bin.150	76.64	3.73	85.71	35.95	182	630347	4106	1864	0	k__Archaea (UID2)	Archaea (superkingdom): 0.92_DPANN group (no rank): 0.67_Candidatus Diapherotrites (phylum): 0.66_unclassified Diapherotrites (no rank): 0.66_Candidatus Diapherotrites archaeon CG11_big_fil_rev_8_21_14_0_20_37_9 (species): 0.63___	d__Archaea;p__Iainarchaeota;c__Iainarchaeia;o__Iainarchaeales;f__Iainarchaeaceae;g__UBA493;s__	Archaea	DPANN group	Candidatus Diapherotrites
bin.151	83.84	3.3	0	63.94	421	3527549	15564	3418	0	k__Bacteria (UID2495)	Bacteria (superkingdom): 0.99_FCB group (no rank): 0.59_Gemmatimonadetes (phylum): 0.57_Gemmatimonadetes (class): 0.36_Gemmatimonadales (order): 0.36_Gemmatimonadaceae (family): 0.35_Gemmatimonas (genus): 0.35_Gemmatimonas sp. SG8_23 (species): 0.33	d__Bacteria;p__Gemmatimonadota;c__Gemmatimonadetes;o__SG8-23;f__UBA6960;g__UBA1138;s__	Bacteria	FCB group	Gemmatimonadetes	Gemmatimonadetes
bin.153	69.48	5.65	17.14	56.43	377	1851749	6145	2477	0	c__Gammaproteobacteria (UID4267)	Bacteria (superkingdom): 0.99_Proteobacteria (phylum): 0.93_Gammaproteobacteria (class): 0.81_____	d__Bacteria;p__Proteobacteria;c__Gammaproteobacteria;o__Woeseiales;f__Woeseiaceae;g__UBA1844;s__	Bacteria		Proteobacteria	Gammaproteobacteria
bin.154	61.47	7.01	70.37	67.48	607	2001848	3587	1872	1	o__Rhodospirillales (UID3754)	Bacteria (superkingdom): 0.97_Proteobacteria (phylum): 0.73_Alphaproteobacteria (class): 0.55_____	d__Bacteria;p__Proteobacteria;c__Alphaproteobacteria;o__Defluviicoccales;f__UBA2964;g__;s__	Bacteria		Proteobacteria	Alphaproteobacteria
bin.155	83.2	3.28	31.58	62.78	725	2911758	4747	2050	1	o__Rhodospirillales (UID3754)	Bacteria (superkingdom): 0.97_Proteobacteria (phylum): 0.82_Alphaproteobacteria (class): 0.66_____	d__Bacteria;p__Proteobacteria;c__Alphaproteobacteria;o__Rhodospirillales_A;f__;g__;s__	Bacteria		Proteobacteria	Alphaproteobacteria
bin.156	86.75	2.56	66.67	60.47	238	1809431	10298	3531	1	k__Bacteria (UID1453)	Bacteria (superkingdom): 0.99_Terrabacteria group (no rank): 0.84_Actinobacteria (phylum): 0.81_Actinobacteria (class): 0.77_unclassified Actinobacteria (class) (no rank): 0.75_unclassified Actinobacteria (class) (miscellaneous) (no rank): 0.75_Actinobacteria bacterium (species): 0.75_	d__Bacteria;p__Actinobacteriota;c__Acidimicrobiia;o__UBA5794;f__ZC4RG35;g__SZUA-217;s__	Bacteria	Terrabacteria group	Actinobacteria	Actinobacteria
bin.157	89.86	3.5	0	65.38	912	4720939	6966	2469	1	k__Bacteria (UID2495)	Bacteria (superkingdom): 0.96_______	d__Bacteria;p__Latescibacterota;c__UBA2968;o__UBA8231;f__UBA8231;g__UBA8231;s__	Bacteria		CandidatusLatescibacteria
bin.158	78.62	2.96	16.67	58.62	196	1960571	17642	3985	0	c__Gammaproteobacteria (UID4267)	Bacteria (superkingdom): 0.98_Proteobacteria (phylum): 0.74_Gammaproteobacteria (class): 0.41_____	d__Bacteria;p__Proteobacteria;c__Gammaproteobacteria;o__BM003;f__BM003;g__;s__	Bacteria		Proteobacteria	Gammaproteobacteria
bin.159	63.09	6.45	17.39	44.25	1138	1874256	1632	1087	1	c__Gammaproteobacteria (UID4201)	Bacteria (superkingdom): 0.97_Proteobacteria (phylum): 0.95______	d__Bacteria;p__Proteobacteria;c__Gammaproteobacteria;o__Pseudomonadales;f__Moraxellaceae;g__Moraxella_A;s__	Bacteria		Proteobacteria	Gammaproteobacteria
bin.165	59.35	1.5	0	36.92	711	1985828	3043	1686	0	p__Bacteroidetes (UID2591)	Bacteria (superkingdom): 0.98_FCB group (no rank): 0.77_Bacteroidetes/Chlorobi group (no rank): 0.76_Bacteroidetes (phylum): 0.74____	d__Bacteria;p__Bacteroidota;c__Bacteroidia;o__Chitinophagales;f__Saprospiraceae;g__;s__	Bacteria	FCB group	Bacteroidetes
bin.17	88.35	0.97	100	33.38	125	972219	10704	3681	1	k__Archaea (UID2)	Archaea (superkingdom): 0.98_TACK group (no rank): 0.97_Thaumarchaeota (phylum): 0.94_Nitrosopumilales (order): 0.38_Nitrosopumilaceae (family): 0.35_Nitrosopumilus (genus): 0.34__	d__Archaea;p__Crenarchaeota;c__Nitrososphaeria;o__Nitrososphaerales;f__Nitrosopumilaceae;g__Nitrosopumilus;s__	Archaea	TACK group	Thaumarchaeota	Nitrososphaeria	Nitrosopumilales	Nitrosopumilaceae
bin.170	73.91	6.68	25	67.75	741	2649721	4179	2002	0	c__Alphaproteobacteria (UID3305)	Bacteria (superkingdom): 0.97_Proteobacteria (phylum): 0.74_Alphaproteobacteria (class): 0.51_____	d__Bacteria;p__Proteobacteria;c__Alphaproteobacteria;o__UBA828;f__;g__;s__	Bacteria		Proteobacteria	Alphaproteobacteria
bin.171	69.88	0.57	0	46.78	679	1469125	2309	1284	1	k__Bacteria (UID2565)	Bacteria (superkingdom): 0.98_PVC group (no rank): 0.66_Planctomycetes (phylum): 0.66_____	d__Bacteria;p__Planctomycetota;c__Phycisphaerae;o__Phycisphaerales;f__SM1A02;g__GCA-002718515;s__	Bacteria	PVC group	Planctomycetes
bin.173	50.68	1.28	50	44.85	75	492823	8626	3334	1	k__Bacteria (UID1453)	Bacteria (superkingdom): 0.99_unclassified Bacteria (no rank): 0.93_Bacteria candidate phyla (no rank): 0.91_Patescibacteria group (no rank): 0.88_Parcubacteria group (no rank): 0.81___	d__Bacteria;p__Patescibacteria;c__Paceibacteria;o__UBA9983_A;f__UBA2163;g__;s__	Bacteria	Patescibacteria group	Parcubacteria Superphylum
bin.174	73.94	1.94	84.62	47.24	442	2061614	5473	2517	0	c__Gammaproteobacteria (UID4761)	Bacteria (superkingdom): 1.00_Proteobacteria (phylum): 0.98_Gammaproteobacteria (class): 0.98_Alteromonadales (order): 0.97_Idiomarinaceae (family): 0.96_Idiomarina (genus): 0.96__	d__Bacteria;p__Proteobacteria;c__Gammaproteobacteria;o__Enterobacterales;f__Alteromonadaceae;g__Idiomarina;s__Idiomarina loihiensis	Bacteria		Proteobacteria	Gammaproteobacteria
bin.175	69.7	2.2	50	39.73	889	2759072	3619	1696	0	k__Bacteria (UID2495)	Bacteria (superkingdom): 0.97_Calditrichaeota (phylum): 0.51_unclassified Calditrichaeota (no rank): 0.40_Calditrichaeota bacterium* (species): 0.40____	d__Bacteria;p__Calditrichota;c__Calditrichia;o__Calditrichales;f__Calditrichaceae;g__;s__	Bacteria		Calditrichaeota
bin.176	84.62	8.07	31.03	68.59	696	3396684	6134	2422	0	c__Alphaproteobacteria (UID3305)	Bacteria (superkingdom): 0.98_Proteobacteria (phylum): 0.76_Alphaproteobacteria (class): 0.55_____	d__Bacteria;p__Proteobacteria;c__Alphaproteobacteria;o__UBA7887;f__UBA7887;g__UBA7887;s__	Bacteria		Proteobacteria	Alphaproteobacteria
bin.178	84.55	5.43	0	55.98	656	5509267	12172	3768	0	k__Bacteria (UID2495)	Bacteria (superkingdom): 0.96_unclassified Bacteria (no rank): 0.33_Bacteria candidate phyla (no rank): 0.31_____	d__Bacteria;p__Latescibacterota;c__UBA2968;o__UBA2968;f__UBA2968;g__;s__	Bacteria		CandidatusLatescibacteria
bin.18	82.92	5.48	44.44	60.08	487	3358478	9211	3423	1	c__Deltaproteobacteria (UID3216)	Bacteria (superkingdom): 0.98_Proteobacteria (phylum): 0.31______	d__Bacteria;p__Myxococcota;c__UBA9160;o__UBA9160;f__UBA4427;g__;s__	Bacteria		Proteobacteria	Deltaproteobacteria (Myxococcota)
bin.180	58.57	8.61	64.71	48.66	1208	2192424	1881	1155	0	c__Gammaproteobacteria (UID4267)	Bacteria (superkingdom): 0.98_Proteobacteria (phylum): 0.85_Gammaproteobacteria (class): 0.69_unclassified Gammaproteobacteria (no rank): 0.57_unclassified Gammaproteobacteria (miscellaneous) (no rank): 0.54_Gammaproteobacteria bacterium (species): 0.54__	d__Bacteria;p__Proteobacteria;c__Gammaproteobacteria;o__GCA-001735895;f__GCA-001735895;g__;s__	Bacteria		Proteobacteria	Gammaproteobacteria
bin.183	80.95	4.09	33.33	58.91	237	1948472	11106	3898	0	k__Bacteria (UID1452)	Bacteria (superkingdom): 0.98_Terrabacteria group (no rank): 0.77_Chloroflexi (phylum): 0.75_____	d__Bacteria;p__Chloroflexota;c__Anaerolineae;o__Anaerolineales;f__;g__;s__	Bacteria		Chloroflexi	Anaerolineae
bin.184	60.23	1.7	0	59.51	144	1905113	19264	6844	1	k__Bacteria (UID2565)	Bacteria (superkingdom): 0.98_PVC group (no rank): 0.61_Planctomycetes (phylum): 0.59_unclassified Planctomycetes (no rank): 0.57_Planctomycetes bacterium (species): 0.56___	d__Bacteria;p__Planctomycetota;c__UBA1135;o__UBA2386;f__GCA-002748355;g__;s__	Bacteria	PVC group	Planctomycetes
bin.186	75.91	6.94	40	58.6	498	2302358	5460	2414	1	k__Bacteria (UID1452)	Bacteria (superkingdom): 0.89_Terrabacteria group (no rank): 0.73_Chloroflexi (phylum): 0.71_unclassified Chloroflexi (no rank): 0.58_SAR202 cluster (no rank): 0.52_SAR202 cluster bacterium Casp-Chloro-G4 (species): 0.44__	d__Bacteria;p__Chloroflexota;c__Dehalococcoidia;o__SAR202;f__UBA11138;g__Casp-Chloro-G4;s__	Bacteria		Chloroflexi	Dehalococcoidia
bin.187	64.05	9.9	16.67	60.38	282	1095682	4472	2268	0	k__Bacteria (UID1452)	Bacteria (superkingdom): 0.95_Terrabacteria group (no rank): 0.71_Chloroflexi (phylum): 0.69_unclassified Chloroflexi (no rank): 0.61_SAR202 cluster (no rank): 0.44_SAR202 cluster bacterium Io17-Chloro-G3 (species): 0.35__	d__Bacteria;p__Chloroflexota;c__Dehalococcoidia;o__UBA6952;f__;g__;s__	Bacteria		Chloroflexi	Dehalococcoidia
bin.19	69.42	2.75	0	64.94	440	2390853	6793	2660	1	k__Bacteria (UID1452)	Bacteria (superkingdom): 0.91_______	d__Bacteria;p__Chloroflexota_B;c__UBA11872;o__UBA11872;f__;g__;s__	Bacteria		Chloroflexi
bin.192	88.91	6.26	4	65.8	321	2382671	12759	2932	1	c__Alphaproteobacteria (UID3305)	Bacteria (superkingdom): 0.97_Proteobacteria (phylum): 0.76_Alphaproteobacteria (class): 0.61_____	d__Bacteria;p__Proteobacteria;c__Alphaproteobacteria;o__UBA11136;f__;g__;s__	Bacteria		Proteobacteria	Alphaproteobacteria
bin.196	76.14	5.13	28.57	50.7	377	2161128	7116	3015	0	k__Bacteria (UID3187)	Bacteria (superkingdom): 0.99_Nitrospinae/Tectomicrobia group (no rank): 0.88_Nitrospinae (phylum): 0.88_Nitrospinia (class): 0.48_Nitrospinales (order): 0.48_Nitrospinaceae (family): 0.48_Nitrospina (genus): 0.48_Nitrospina gracilis (species): 0.42	d__Bacteria;p__Nitrospinota;c__Nitrospinia;o__Nitrospinales;f__Nitrospinaceae;g__;s__	Bacteria	Nitrospinae/Tectomicrobia group	Nitrospinae	Nitrospinia	Nitrospinales	Nitrospinaceae
bin.198	87.72	2.23	83.33	51.91	222	2232468	14955	4209	1	k__Bacteria (UID2982)	Bacteria (superkingdom): 0.98_PVC group (no rank): 0.64_Verrucomicrobia (phylum): 0.59_____	d__Bacteria;p__Verrucomicrobiota;c__Verrucomicrobiae;o__Opitutales;f__;g__;s__	Bacteria	PVC group	Verrucomicrobia
bin.2	59.84	4.7	0	41.52	805	2578770	3499	1905	0	p__Bacteroidetes (UID2591)	Bacteria (superkingdom): 0.98_FCB group (no rank): 0.70_Bacteroidetes/Chlorobi group (no rank): 0.69_Bacteroidetes (phylum): 0.66____	d__Bacteria;p__Bacteroidota;c__Bacteroidia;o__Chitinophagales;f__Saprospiraceae;g__;s__	Bacteria	FCB group	Bacteroidetes
bin.200	84.36	2.75	0	53.66	445	2336918	6199	2834	1	k__Bacteria (UID2495)	Bacteria (superkingdom): 0.94_FCB group (no rank): 0.30_candidate division Zixibacteria (phylum)_____	d__Bacteria;p__Zixibacteria;c__MSB-5A5;o__;f__;g__;s__	Bacteria	FCB group	candidate division Zixibacteria
bin.201	86.6	8.59	6.25	54.13	575	2110234	4025	2228	0	k__Bacteria (UID203)	Bacteria (superkingdom): 0.96_Proteobacteria (phylum): 0.67_Alphaproteobacteria (class): 0.43_____	d__Bacteria;p__Proteobacteria;c__Alphaproteobacteria;o__Caulobacterales;f__;g__;s__	Bacteria		Proteobacteria	Alphaproteobacteria
bin.206	61.53	0.21	0	56.87	1246	4339129	3847	2093	0	k__Bacteria (UID2565)	Bacteria (superkingdom): 0.99_PVC group (no rank): 0.81_Planctomycetes (phylum): 0.78_____	d__Bacteria;p__Planctomycetota;c__Planctomycetes;o__Pirellulales;f__Pirellulaceae;g__GCA-2726245;s__	Bacteria	PVC group	Planctomycetes
bin.209	57.67	4.77	22.73	63.59	701	2254889	3513	2050	0	c__Alphaproteobacteria (UID3305)	Bacteria (superkingdom): 0.99_Proteobacteria (phylum): 0.87_Alphaproteobacteria (class): 0.78_unclassified Alphaproteobacteria (no rank): 0.50_unclassified Alphaproteobacteria (miscellaneous) (no rank): 0.50___	d__Bacteria;p__Proteobacteria;c__Alphaproteobacteria;o__UBA8366;f__GCA-2717185;g__MarineAlpha4-Bin1;s__	Bacteria		Proteobacteria	Alphaproteobacteria
bin.22	56.51	0.43	0	63.95	177	1919303	12844	6273	1	c__Alphaproteobacteria (UID3305)	Bacteria (superkingdom): 0.97_Proteobacteria (phylum): 0.73_Alphaproteobacteria (class): 0.50_____	d__Bacteria;p__Proteobacteria;c__Alphaproteobacteria;o__UBA2966;f__;g__;s__	Bacteria		Proteobacteria	Alphaproteobacteria
bin.23	56.79	7.21	33.33	57.7	370	1435676	4323	2295	0	k__Bacteria (UID1452)	Bacteria (superkingdom): 0.88_Terrabacteria group (no rank): 0.61_Chloroflexi (phylum): 0.59_unclassified Chloroflexi (no rank): 0.38____	d__Bacteria;p__Chloroflexota;c__Dehalococcoidia;o__UBA3495;f__GCA-2712585;g__;s__	Bacteria		Chloroflexi	Dehalococcoidia
bin.25	58.04	3.3	33.33	62.81	351	1222266	3879	1992	0	k__Bacteria (UID2495)	Bacteria (superkingdom): 0.99_FCB group (no rank): 0.60_Gemmatimonadetes (phylum): 0.58_unclassified Gemmatimonadetes (no rank): 0.39_Gemmatimonadetes bacterium (species): 0.38___	d__Bacteria;p__Gemmatimonadota;c__Gemmatimonadetes;o__SG8-23;f__UBA6960;g__UBA822;s__	Bacteria	FCB group	Gemmatimonadetes
bin.26	71.25	3.1	0	55.97	583	2137460	4013	2130	0	k__Bacteria (UID2570)	Bacteria (superkingdom): 0.97_FCB group (no rank): 0.57_Bacteroidetes/Chlorobi group (no rank): 0.53_Bacteroidetes (phylum): 0.49____	d__Bacteria;p__Bacteroidota;c__Rhodothermia;o__Rhodothermales;f__;g__;s__	Bacteria	FCB group	Bacteroidetes
bin.28	83.04	0.85	0	62.34	585	2945853	6482	2459	0	k__Bacteria (UID3187)	Bacteria (superkingdom): 0.98_Nitrospinae/Tectomicrobia group (no rank): 0.74_Candidatus Tectomicrobia (phylum): 0.73_unclassified Candidatus Tectomicrobia (no rank): 0.72____	d__Bacteria;p__UBA8248;c__UBA8248;o__UBA8248;f__UBA8248;g__UBA8248;s__	Bacteria	Nitrospinae/Tectomicrobia group	Nitrospinae
bin.29	50.49	0	0	31.78	639	1796387	2897	1705	0	k__Archaea (UID2)	Archaea (superkingdom): 0.94_TACK group (no rank): 0.92_Thaumarchaeota (phylum): 0.90_____	d__Archaea;p__Crenarchaeota;c__Nitrososphaeria;o__Nitrososphaerales;f__Nitrosopumilaceae;g__Nitrosopumilus;s__	Archaea	TACK group	Thaumarchaeota	Nitrososphaeria	Nitrosopumilales	Nitrosopumilaceae
bin.3	74.77	4.03	11.11	38.14	117	885887	10184	3918	0	k__Archaea (UID2)	Archaea (superkingdom): 0.69_DPANN group (no rank): 0.36_Candidatus Woesearchaeota (phylum): 0.33_____	d__Archaea;p__Nanoarchaeota;c__Nanoarchaeia;o__Woesearchaeales;f__UBA10107;g__;s__	Archaea	DPANN group	Candidatus Woesearchaeota
bin.31	92.38	7.96	5.26	50.65	772	6052549	11189	3553	0	c__Gammaproteobacteria (UID4443)	Bacteria (superkingdom): 0.97_Proteobacteria (phylum): 0.73_Gammaproteobacteria (class): 0.54_unclassified Gammaproteobacteria (no rank): 0.31____	d__Bacteria;p__Proteobacteria;c__Gammaproteobacteria;o__Pseudomonadales;f__HTCC2089;g__GCA-2725285;s__	Bacteria		Proteobacteria	Gammaproteobacteria
bin.32	56.14	3.78	0	46.9	547	2226982	4401	2489	0	k__Bacteria (UID3187)	Bacteria (superkingdom): 0.94_______	d__Bacteria;p__RBG-13-61-14;c__RBG-13-61-14;o__;f__;g__;s__	Bacteria		Proteobacteria	Deltaproteobacteria (bacterium RBG_13_61_14)
bin.33	84.25	1.28	0	64.42	432	1873428	5265	2185	1	k__Bacteria (UID1453)	Bacteria (superkingdom): 0.98_Terrabacteria group (no rank): 0.51_Actinobacteria (phylum): 0.48_Actinobacteria (class): 0.37_unclassified Actinobacteria (class) (no rank): 0.33_unclassified Actinobacteria (class) (miscellaneous) (no rank): 0.33_Actinobacteria bacterium (species): 0.33_	d__Bacteria;p__Actinobacteriota;c__Acidimicrobiia;o__UBA5794;f__UBA5794;g__;s__	Bacteria	Terrabacteria group	Actinobacteria	Actinobacteria
bin.34	63.52	3.96	40	65.53	509	1992252	4775	1913	0	k__Bacteria (UID1452)	Bacteria (superkingdom): 0.88_Terrabacteria group (no rank): 0.39_Chloroflexi (phylum): 0.35_____	d__Bacteria;p__Chloroflexota;c__Dehalococcoidia;o__UBA2963;f__UBA2963;g__;s__	Bacteria		Chloroflexi	Dehalococcoidia
bin.35	63.73	3.22	0	62.21	865	2604886	3303	1774	1	k__Bacteria (UID3187)	Bacteria (superkingdom): 0.99_Proteobacteria (phylum): 0.30______	d__Bacteria;p__Myxococcota;c__UBA9160;o__UBA9160;f__UBA4427;g__;s__	Bacteria		Proteobacteria	Deltaproteobacteria (Myxococcota)
bin.36	74.78	1.29	40	43.4	220	1340922	7005	3178	0	c__Gammaproteobacteria (UID4267)	Bacteria (superkingdom): 0.99_Proteobacteria (phylum): 0.96_Gammaproteobacteria (class): 0.93_unclassified Gammaproteobacteria (no rank): 0.90_unclassified Gammaproteobacteria (miscellaneous) (no rank): 0.89_Gammaproteobacteria bacterium (species): 0.79__	d__Bacteria;p__Proteobacteria;c__Gammaproteobacteria;o__UBA4486;f__UBA4486;g__;s__	Bacteria		Proteobacteria	Gammaproteobacteria
bin.37	95.06	3.85	0	54.19	357	3881700	18913	4333	1	k__Bacteria (UID3187)	Bacteria (superkingdom): 0.97_Acidobacteria (phylum): 0.54_unclassified Acidobacteria (no rank): 0.52_unclassified Acidobacteria (miscellaneous) (no rank): 0.51_Acidobacteria bacterium (species): 0.41___	d__Bacteria;p__Acidobacteriota;c__UBA6911;o__;f__;g__;s__	Bacteria		Acidobacteria
bin.38	91.25	1.38	60	65.81	446	3228825	9486	3681	0	c__Gammaproteobacteria (UID4443)	Bacteria (superkingdom): 1.00_Proteobacteria (phylum): 0.99_Gammaproteobacteria (class): 0.97_Oceanospirillales (order): 0.94_Alcanivoracaceae (family): 0.92_Alcanivorax (genus): 0.92_Alcanivorax sp. Nap_24 (species): 0.72_	d__Bacteria;p__Proteobacteria;c__Gammaproteobacteria;o__Pseudomonadales;f__Alcanivoracaceae;g__Alcanivorax;s__Alcanivorax sp002354605	Bacteria		Proteobacteria	Gammaproteobacteria
bin.39	98.07	1.38	66.67	46.99	79	2632661	71546	17305	0	c__Gammaproteobacteria (UID4761)	Bacteria (superkingdom): 1.00_Proteobacteria (phylum): 0.99_Gammaproteobacteria (class): 0.99_Alteromonadales (order): 0.98_Idiomarinaceae (family): 0.97_Idiomarina (genus): 0.97__	d__Bacteria;p__Proteobacteria;c__Gammaproteobacteria;o__Enterobacterales;f__Alteromonadaceae;g__Idiomarina;s__Idiomarina abyssalis	Bacteria		Proteobacteria	Gammaproteobacteria
bin.4	65.28	6.7	24.14	68.54	776	2332441	3288	1756	0	c__Alphaproteobacteria (UID3305)	Bacteria (superkingdom): 0.97_Proteobacteria (phylum): 0.80_Alphaproteobacteria (class): 0.67_____	d__Bacteria;p__Proteobacteria;c__Alphaproteobacteria;o__Kiloniellales;f__;g__;s__	Bacteria		Proteobacteria	Alphaproteobacteria
bin.40	96.64	5.75	0	62.11	560	3933325	12243	2856	1	k__Bacteria (UID2495)	Bacteria (superkingdom): 0.99_______	d__Bacteria;p__Gemmatimonadota;c__Gemmatimonadetes;o__Gemmatimonadales;f__GWC2-71-9;g__;s__	Bacteria	Gemmatimonadota	Gemmatimonadetes
bin.41	72.52	3.54	50	60.01	587	1776326	3291	1823	0	o__Rhizobiales (UID3447)	Bacteria (superkingdom): 0.99_Proteobacteria (phylum): 0.93_Alphaproteobacteria (class): 0.73_Rhizobiales (order): 0.65_Hyphomicrobiaceae (family): 0.61_Hyphomicrobium (genus): 0.54__	d__Bacteria;p__Proteobacteria;c__Alphaproteobacteria;o__Rhizobiales;f__Hyphomicrobiaceae;g__;s__	Bacteria		Proteobacteria	Alphaproteobacteria	Rhizobiales	Hyphomicrobiaceae
bin.42	92.31	4.78	28.57	56.92	374	2858070	10740	3384	1	k__Bacteria (UID2495)	Bacteria (superkingdom): 0.98_______	d__Bacteria;p__Gemmatimonadota;c__Gemmatimonadetes;o__Gemmatimonadales;f__GWC2-71-9;g__;s__	Bacteria	Gemmatimonadota	Gemmatimonadetes
bin.43	56.93	8.14	45.45	59.25	466	2587349	6069	3180	0	k__Bacteria (UID1452)	Bacteria (superkingdom): 0.87_Terrabacteria group (no rank): 0.46_Chloroflexi (phylum): 0.41_unclassified Chloroflexi (no rank): 0.31____	d__Bacteria;p__Chloroflexota;c__Dehalococcoidia;o__UBA1151;f__Bin127;g__UBA9455;s__	Bacteria		Chloroflexi	Dehalococcoidia
bin.44	55.51	1.49	50	43.41	122	599368	5878	2731	0	k__Bacteria (UID1452)	Bacteria (superkingdom): 0.98_unclassified Bacteria (no rank): 0.90_Bacteria candidate phyla (no rank): 0.89_Candidatus Doudnabacteria (phylum): 0.36____	d__Bacteria;p__Patescibacteria;c__Doudnabacteria;o__UBA920;f__2-01-FULL-46-14;g__;s__	Bacteria	Patescibacteria group	Candidatus Doudnabacteria
bin.45	74.98	5.8	23.08	60.6	1150	4521064	4511	2168	1	k__Bacteria (UID3187)	Bacteria (superkingdom): 0.98_Acidobacteria (phylum): 0.55______	d__Bacteria;p__Acidobacteriota;c__Acidobacteriae;o__Bryobacterales;f__UBA6623;g__;s__	Bacteria		Acidobacteria
bin.46	90.06	4.87	28.57	66.88	604	3805763	9534	2755	0	k__Bacteria (UID1453)	Bacteria (superkingdom): 0.99_Terrabacteria group (no rank): 0.71_Actinobacteria (phylum): 0.69_Actinobacteria (class): 0.52_Actinomycetales (order): 0.34_Actinomycetaceae (family): 0.34_Actinomyces (genus): 0.34_Actinomyces sp. (species): 0.34	d__Bacteria;p__Actinobacteriota;c__Acidimicrobiia;o__Microtrichales;f__UBA11606;g__UBA11606;s__	Bacteria	Terrabacteria group	Actinobacteria	Actinobacteria
bin.47	86.5	2	40	39.77	571	3209028	7477	2713	0	o__Cytophagales (UID2936)	Bacteria (superkingdom): 0.98_FCB group (no rank): 0.64_Bacteroidetes/Chlorobi group (no rank): 0.63_Bacteroidetes (phylum): 0.60____	d__Bacteria;p__Bacteroidota;c__Bacteroidia;o__Cytophagales;f__Cyclobacteriaceae;g__SZUA-230;s__	Bacteria	FCB group	Bacteroidetes
bin.48	63.3	5.96	18.75	51.98	562	1785889	3435	1939	1	k__Bacteria (UID2982)	Bacteria (superkingdom): 0.98_PVC group (no rank): 0.56_Verrucomicrobia (phylum): 0.53_____	d__Bacteria;p__Verrucomicrobiota;c__Verrucomicrobiae;o__Opitutales;f__UBA2987;g__;s__	Bacteria	PVC group	Verrucomicrobia
bin.49	87.29	4.8	20	53.16	341	2675510	11555	3661	0	k__Bacteria (UID2570)	Bacteria (superkingdom): 0.96_FCB group (no rank): 0.66_Bacteroidetes/Chlorobi group (no rank): 0.64_Bacteroidetes (phylum): 0.59_unclassified Bacteroidetes (no rank): 0.38_unclassified Bacteroidetes (miscellaneous) (no rank): 0.38_Bacteroidetes bacterium CG12_big_fil_rev_8_21_14_0_65_60_17 (species): 0.30_	d__Bacteria;p__Bacteroidota;c__Rhodothermia;o__Rhodothermales;f__UBA10348;g__UBA10348;s__	Bacteria	FCB group	Bacteroidetes
bin.5	77.35	6.25	26.67	63.9	1435	4118421	3051	1743	0	k__Bacteria (UID2565)	Bacteria (superkingdom): 0.98_PVC group (no rank): 0.44_Planctomycetes (phylum): 0.37_____	d__Bacteria;p__Planctomycetota;c__Phycisphaerae;o__UBA1845;f__UBA1845;g__;s__	Bacteria	PVC group	Planctomycetes
bin.50	91.09	1.74	50	71.5	641	2452382	4488	1995	1	p__Actinobacteria (UID1454)	Bacteria (superkingdom): 0.98_Terrabacteria group (no rank): 0.77_Actinobacteria (phylum): 0.74_____	d__Bacteria;p__Actinobacteriota;c__Thermoleophilia;o__Solirubrobacterales;f__70-9;g__;s__	Bacteria	Terrabacteria group	Actinobacteria
bin.51	87.36	6.69	42.86	60.03	469	2160164	5858	2294	0	k__Bacteria (UID2495)	Bacteria (superkingdom): 0.94_______	d__Bacteria;p__Marinisomatota;c__Marinisomatia;o__;f__;g__;s__	Bacteria	FCB group	Candidatus Marinimicrobia
bin.52	95.65	1.52	25	66.3	443	3766695	13189	3999	1	c__Alphaproteobacteria (UID3305)	Bacteria (superkingdom): 0.98_Proteobacteria (phylum): 0.78_Alphaproteobacteria (class): 0.60_____	d__Bacteria;p__Proteobacteria;c__Alphaproteobacteria;o__UBA7887;f__UBA7887;g__;s__	Bacteria		Proteobacteria	Alphaproteobacteria
bin.53	71.28	4.7	0	57.56	1045	3816853	4151	2043	0	k__Bacteria (UID3187)	Bacteria (superkingdom): 0.98_Acidobacteria (phylum): 0.55_unclassified Acidobacteria (no rank): 0.50_unclassified Acidobacteria (miscellaneous) (no rank): 0.50____	d__Bacteria;p__Acidobacteriota;c__Acidobacteriae;o__20CM-2-55-15;f__;g__;s__	Bacteria		Acidobacteria
bin.54	76.62	5.68	14.29	65.91	578	2497361	5260	2205	0	c__Alphaproteobacteria (UID3305)	Bacteria (superkingdom): 0.97_Proteobacteria (phylum): 0.76_Alphaproteobacteria (class): 0.56_____	d__Bacteria;p__Proteobacteria;c__Alphaproteobacteria;o__Bin65;f__Bin65;g__;s__	Bacteria		Proteobacteria	Alphaproteobacteria
bin.55	62.99	5.04	37.5	60.94	698	2289065	3592	1887	1	k__Bacteria (UID1452)	Bacteria (superkingdom): 0.90_Terrabacteria group (no rank): 0.37_Chloroflexi (phylum): 0.30_____	d__Bacteria;p__Chloroflexota;c__Dehalococcoidia;o__;f__;g__;s__	Bacteria		Chloroflexi	Dehalococcoidia
bin.56	62.49	9.41	54.55	58.09	381	1351599	3998	2051	0	k__Bacteria (UID2495)	Bacteria (superkingdom): 0.94_______	d__Bacteria;p__Marinisomatota;c__Marinisomatia;o__;f__;g__;s__	Bacteria	FCB group	Candidatus Marinimicrobia
bin.57	89.55	3.76	0	61.87	631	3564667	7345	2683	0	c__Deltaproteobacteria (UID3216)	Bacteria (superkingdom): 0.99_Proteobacteria (phylum): 0.32______	d__Bacteria;p__Myxococcota;c__UBA9160;o__UBA9160;f__UBA4427;g__;s__	Bacteria		Proteobacteria	Deltaproteobacteria (Myxococcota)
bin.58	53.03	1.28	0	61.92	700	2011185	3009	1750	0	k__Bacteria (UID3187)	Bacteria (superkingdom): 0.94_Proteobacteria (phylum): 0.38______	d__Bacteria;p__SAR324;c__SAR324;o__;f__;g__;s__	Bacteria		Proteobacteria	Deltaproteobacteria (SAR324)
bin.59	91.53	1.69	0	51.76	324	2658289	11131	3957	1	k__Bacteria (UID2570)	Bacteria (superkingdom): 0.98_FCB group (no rank): 0.58_Bacteroidetes/Chlorobi group (no rank): 0.56_Bacteroidetes (phylum): 0.49____	d__Bacteria;p__Bacteroidota;c__Rhodothermia;o__Rhodothermales;f__;g__;s__	Bacteria	FCB group	Bacteroidetes
bin.6	62.64	2.2	0	40.53	636	3808634	7110	3378	0	k__Bacteria (UID2495)	Bacteria (superkingdom): 0.97_______	d__Bacteria;p__KSB1;c__UBA2214;o__JdFR-76;f__JdFR-76;g__;s__	Bacteria		Calditrichaeota
bin.60	80.48	4.27	33.33	50.93	402	2051146	5818	2952	0	k__Bacteria (UID3187)	Bacteria (superkingdom): 0.99_Nitrospinae/Tectomicrobia group (no rank): 0.85_Nitrospinae (phylum): 0.85_____	d__Bacteria;p__Nitrospinota;c__Nitrospinia;o__Nitrospinales;f__Nitrospinaceae;g__;s__	Bacteria	Nitrospinae/Tectomicrobia group	Nitrospinae
bin.61	82.94	4.46	20	65.8	423	2051377	5936	2395	1	k__Bacteria (UID1452)	Bacteria (superkingdom): 0.86_Terrabacteria group (no rank): 0.68_Chloroflexi (phylum): 0.65_unclassified Chloroflexi (no rank): 0.51_unclassified Chloroflexi (miscellaneous) (no rank): 0.34_Chloroflexi bacterium (species): 0.33__	d__Bacteria;p__Chloroflexota;c__Dehalococcoidia;o__SAR202;f__UBA2962;g__;s__	Bacteria		Chloroflexi
bin.63	91.74	8.79	22.22	63.09	719	3609754	6934	2279	0	k__Bacteria (UID2495)	Bacteria (superkingdom): 0.99_FCB group (no rank): 0.51_Gemmatimonadetes (phylum): 0.48_unclassified Gemmatimonadetes (no rank): 0.30____	d__Bacteria;p__Gemmatimonadota;c__Gemmatimonadetes;o__SG8-23;f__UBA6960;g__UBA822;s__	Bacteria	FCB group	Gemmatimonadetes
bin.64	88.22	3.61	18.75	33.18	413	2330887	7764	2539	0	s__algicola (UID2847)	Bacteria (superkingdom): 0.99_FCB group (no rank): 0.82_Bacteroidetes/Chlorobi group (no rank): 0.82_Bacteroidetes (phylum): 0.81_Flavobacteriia (class): 0.50_Flavobacteriales (order): 0.50_Flavobacteriaceae (family): 0.47_	d__Bacteria;p__Bacteroidota;c__Bacteroidia;o__Flavobacteriales;f__Flavobacteriaceae;g__GCA-002733185;s__	Bacteria	FCB group	Bacteroidetes	Flavobacteriia	Flavobacteriales	Flavobacteriaceae
bin.65	90.72	5.2	3.03	55.82	643	4787279	10349	3376	0	c__Gammaproteobacteria (UID4443)	Bacteria (superkingdom): 0.97_Proteobacteria (phylum): 0.67_Gammaproteobacteria (class): 0.43_____	d__Bacteria;p__Proteobacteria;c__Gammaproteobacteria;o__Pseudomonadales;f__HTCC2089;g__;s__	Bacteria		Proteobacteria	Gammaproteobacteria
bin.66	76.3	2.61	0	64.2	208	2512420	18204	5799	0	k__Bacteria (UID3187)	Bacteria (superkingdom): 0.99_Acidobacteria (phylum): 0.63_unclassified Acidobacteria (no rank): 0.61_Acidobacteria subdivision 22 (no rank): 0.43_Acidobacteria bacterium Mor1* (species): 0.43___	d__Bacteria;p__Acidobacteriota;c__Mor1;o__Mor1;f__Mor1;g__;s__	Bacteria		Acidobacteria
bin.67	81.9	3.32	75	63	144	1271119	12335	4404	0	k__Bacteria (UID2565)	Bacteria (superkingdom): 0.99_PVC group (no rank): 0.89_Candidatus Omnitrophica (phylum): 0.89_unclassified Candidatus Omnitrophica (no rank): 0.89____	d__Bacteria;p__Omnitrophota;c__koll11;o__UBA9649;f__UBA9649;g__2-02-FULL-67-20;s__	Bacteria	PVC group	Candidatus Omnitrophica
bin.68	68.28	1.83	50	65.2	898	4041701	4985	2696	1	c__Deltaproteobacteria (UID3216)	Bacteria (superkingdom): 0.98_Proteobacteria (phylum): 0.68_delta/epsilon subdivisions (subphylum): 0.57_Deltaproteobacteria (class): 0.57____	d__Bacteria;p__Myxococcota;c__Polyangia;o__Polyangiales;f__;g__;s__	Bacteria		Proteobacteria	Deltaproteobacteria (Myxococcota)
bin.69	57.38	5	60	58.61	1568	4258531	2838	1727	0	k__Bacteria (UID2565)	Bacteria (superkingdom): 0.99_PVC group (no rank): 0.84_Planctomycetes (phylum): 0.80_____	d__Bacteria;p__Planctomycetota;c__Planctomycetes;o__Planctomycetales;f__Planctomycetaceae;g__;s__	Bacteria	PVC group	Planctomycetes
bin.7	81.51	2.52	0	35.26	375	1483316	4611	2063	1	k__Bacteria (UID3187)	Bacteria (superkingdom): 0.98_unclassified Bacteria (no rank): 0.74______	d__Bacteria;p__Dadabacteria;c__UBA1144;o__;f__;g__;s__	Bacteria		Candidatus Dadabacteria
bin.70	61.72	0.91	0	54.35	1115	3917134	3779	2182	0	k__Bacteria (UID1452)	Bacteria (superkingdom): 0.98_Terrabacteria group (no rank): 0.45_Chloroflexi (phylum): 0.42_____	d__Bacteria;p__Chloroflexota;c__Anaerolineae;o__Anaerolineales;f__UBA11657;g__;s__	Bacteria		Chloroflexi	Anaerolineae
bin.71	92.24	9.87	0	51.42	810	4618416	7220	2929	0	k__Bacteria (UID203)	Bacteria (superkingdom): 0.98_Calditrichaeota (phylum): 0.51_unclassified Calditrichaeota (no rank): 0.50_Calditrichaeota bacterium* (species): 0.50____	d__Bacteria;p__KSB1;c__UBA2214;o__AABM5-25-91;f__;g__;s__	Bacteria		Calditrichaeota
bin.72	54.13	5.57	6.06	47.72	340	2935395	10159	4793	0	c__Gammaproteobacteria (UID4443)	Bacteria (superkingdom): 0.98_Proteobacteria (phylum): 0.83_Gammaproteobacteria (class): 0.73_unclassified Gammaproteobacteria (no rank): 0.58____	d__Bacteria;p__Proteobacteria;c__Gammaproteobacteria;o__Pseudomonadales;f__Pseudohongiellaceae;g__;s__	Bacteria		Proteobacteria	Gammaproteobacteria
bin.73	61.06	6.38	50	61.82	164	1034929	7606	3288	0	k__Bacteria (UID1452)	Bacteria (superkingdom): 0.94_Terrabacteria group (no rank): 0.71_Chloroflexi (phylum): 0.69_unclassified Chloroflexi (no rank): 0.62_SAR202 cluster (no rank): 0.47_SAR202 cluster bacterium Io17-Chloro-G3 (species): 0.40__	d__Bacteria;p__Chloroflexota;c__Dehalococcoidia;o__UBA6952;f__;g__;s__	Bacteria		Chloroflexi
bin.74	56.24	8.17	15	59.49	827	2599098	3411	1846	1	k__Bacteria (UID2565)	Bacteria (superkingdom): 0.98_PVC group (no rank): 0.61_Planctomycetes (phylum): 0.59_unclassified Planctomycetes (no rank): 0.36_Planctomycetes bacterium (species): 0.35___	d__Bacteria;p__Planctomycetota;c__Phycisphaerae;o__UBA1845;f__UBA1845;g__;s__	Bacteria	PVC group	Planctomycetes
bin.77	68.34	9.51	5.26	49.58	818	3677401	5047	2668	1	k__Bacteria (UID2982)	Bacteria (superkingdom): 0.98_PVC group (no rank): 0.60_Verrucomicrobia (phylum): 0.39_____	d__Bacteria;p__Verrucomicrobiota;c__Verrucomicrobiae;o__Opitutales;f__;g__;s__	Bacteria	PVC group	Verrucomicrobia
bin.78	60.34	7.76	80	45.96	884	3686148	4621	2473	0	k__Bacteria (UID203)	Bacteria (superkingdom): 0.97_PVC group (no rank): 0.56_Verrucomicrobia (phylum): 0.45_____	d__Bacteria;p__Verrucomicrobiota;c__Verrucomicrobiae;o__Opitutales;f__CG1-02-43-26;g__;s__	Bacteria	PVC group	Verrucomicrobia
bin.79	66.27	7.43	50	65.69	376	1290785	3678	1900	0	k__Bacteria (UID1452)	Bacteria (superkingdom): 0.99_Terrabacteria group (no rank): 0.72_Chloroflexi (phylum): 0.70_unclassified Chloroflexi (no rank): 0.66_unclassified Chloroflexi (miscellaneous) (no rank): 0.66_Chloroflexi bacterium (species): 0.52__	d__Bacteria;p__Chloroflexota;c__Dehalococcoidia;o__SM23-28-2;f__RBG-16-64-32;g__;s__	Bacteria	Terrabacteria group	Chloroflexi	Dehalococcoidia
bin.8	62.75	3.25	20	66.24	135	828007	7151	3345	1	k__Bacteria (UID1452)	Bacteria (superkingdom): 0.87_Terrabacteria group (no rank): 0.43_Chloroflexi (phylum): 0.40_____	d__Bacteria;p__Chloroflexota;c__Dehalococcoidia;o__UBA2963;f__;g__;s__	Bacteria	Terrabacteria group	Chloroflexi	Dehalococcoidia
bin.80	79.79	0.99	0	58.35	549	2383472	5044	2404	0	k__Bacteria (UID1452)	Bacteria (superkingdom): 0.89_Terrabacteria group (no rank): 0.61_Chloroflexi (phylum): 0.60_unclassified Chloroflexi (no rank): 0.39____	d__Bacteria;p__Chloroflexota;c__Dehalococcoidia;o__UBA3495;f__;g__;s__	Bacteria	Terrabacteria group	Chloroflexi	Dehalococcoidia
bin.81	67.29	7.87	12.5	58.2	1016	3247877	3485	1891	1	k__Bacteria (UID2495)	Bacteria (superkingdom): 0.97_FCB group (no rank): 0.47_Candidatus Hydrogenedentes (phylum): 0.45_unclassified Candidatus Hydrogenedentes (no rank): 0.45_Candidatus Hydrogenedentes bacterium (species): 0.45___	d__Bacteria;p__Hydrogenedentota;c__Hydrogenedentia;o__Hydrogenedentiales;f__GCA-2746185;g__;s__	Bacteria	FCB group	Candidatus Hydrogenedentes
bin.82	82.14	5.69	0	64.04	914	3813471	4923	2077	1	k__Bacteria (UID3187)	Bacteria (superkingdom): 0.96_______	d__Bacteria;p__Acidobacteriota;c__UBA890;o__UBA890;f__;g__;s__	Bacteria		Acidobacteria
bin.84	53.92	0	0	66.07	984	3015667	3264	1763	1	k__Bacteria (UID203)	Bacteria (superkingdom): 0.98_PVC group (no rank): 0.52_Planctomycetes (phylum): 0.50_____	d__Bacteria;p__Planctomycetota;c__Phycisphaerae;o__Phycisphaerales;f__SM1A02;g__;s__	Bacteria	PVC group	Planctomycetes
bin.85	57.1	5.71	3.45	63.28	875	2289283	2739	1647	0	c__Alphaproteobacteria (UID3305)	Bacteria (superkingdom): 0.97_Proteobacteria (phylum): 0.74_Alphaproteobacteria (class): 0.51_____	d__Bacteria;p__Proteobacteria;c__Alphaproteobacteria;o__UBA11136;f__UBA11136;g__;s__	Bacteria		Proteobacteria	Alphaproteobacteria
bin.86	75.86	5.49	6.67	45.68	472	2581379	6595	2890	1	k__Bacteria (UID203)	Bacteria (superkingdom): 0.99_Terrabacteria group (no rank): 0.84_Chloroflexi (phylum): 0.83_____	d__Bacteria;p__Chloroflexota;c__Anaerolineae;o__Anaerolineales;f__envOPS12;g__;s__	Bacteria	Terrabacteria group	Chloroflexi
bin.87	55.44	0.88	0	39.21	158	455051	3040	1934	0	k__Bacteria (UID203)	Bacteria (superkingdom): 0.98_unclassified Bacteria (no rank): 0.69_Bacteria candidate phyla (no rank): 0.69_Candidatus Dependentiae (no rank): 0.66_unclassified Candidatus Dependentiae (no rank): 0.57___	d__Bacteria;p__Dependentiae;c__Babeliae;o__Babeliales;f__Vermiphilaceae;g__;s__	Bacteria		Candidatus Dependentiae
bin.88	52.45	4.01	21.43	63.23	443	1382277	3347	1841	0	o__Rhodospirillales (UID3754)	Bacteria (superkingdom): 0.98_Proteobacteria (phylum): 0.94_Alphaproteobacteria (class): 0.90_unclassified Alphaproteobacteria (no rank): 0.50_unclassified Alphaproteobacteria (miscellaneous) (no rank): 0.50___	d__Bacteria;p__Proteobacteria;c__Alphaproteobacteria;o__Rhodospirillales_A;f__Casp-alpha2;g__Casp-alpha2;s__	Bacteria		Proteobacteria	Alphaproteobacteria
bin.89	57.2	0.85	0	65.22	145	2215705	19988	8001	1	k__Bacteria (UID3187)	Bacteria (superkingdom): 0.97_______	d__Bacteria;p__Acidobacteriota;c__UBA890;o__UBA890;f__UBA890;g__;s__	Bacteria		Acidobacteria
bin.9	79.84	4.78	33.33	58.32	406	1514275	4220	2133	0	k__Bacteria (UID1453)	Bacteria (superkingdom): 0.99_Terrabacteria group (no rank): 0.78_Actinobacteria (phylum): 0.76_Actinobacteria (class): 0.71_unclassified Actinobacteria (class) (no rank): 0.69_unclassified Actinobacteria (class) (miscellaneous) (no rank): 0.69_Actinobacteria bacterium (species): 0.69_	d__Bacteria;p__Actinobacteriota;c__Acidimicrobiia;o__UBA5794;f__UBA5794;g__;s__	Bacteria	Terrabacteria group	Actinobacteria	Actinobacteria
bin.90	56.57	2.97	66.67	42.01	87	406670	5307	2509	0	k__Bacteria (UID1452)	Bacteria (superkingdom): 0.98_unclassified Bacteria (no rank): 0.93_Bacteria candidate phyla (no rank): 0.87_Patescibacteria group (no rank): 0.84_Parcubacteria group (no rank): 0.81___	d__Bacteria;p__Patescibacteria;c__Paceibacteria;o__Paceibacterales;f__UBA10102;g__;s__	Bacteria	Patescibacteria group	Parcubacteria Superphylum
bin.91	64.5	0.93	50	55.67	124	1259662	18307	4062	1	k__Bacteria (UID1453)	Bacteria (superkingdom): 0.97_unclassified Bacteria (no rank): 0.73_Bacteria candidate phyla (no rank): 0.70_Patescibacteria group (no rank): 0.66_Parcubacteria group (no rank): 0.64_Candidatus Terrybacteria (phylum): 0.42__	d__Bacteria;p__Patescibacteria;c__Paceibacteria;o__Terrybacterales;f__GWB1-40-14;g__;s__	Bacteria	Patescibacteria group	Parcubacteria Superphylum
bin.92	79.89	0.45	25	64.82	497	1673083	3729	1875	1	c__Alphaproteobacteria (UID3305)	Bacteria (superkingdom): 0.96_Proteobacteria (phylum): 0.71_Alphaproteobacteria (class): 0.50_____	d__Bacteria;p__Proteobacteria;c__Alphaproteobacteria;o__UBA2966;f__;g__;s__	Bacteria		Proteobacteria	Alphaproteobacteria
bin.93	89.74	4.7	0	68.52	449	2279252	6913	2418	1	k__Bacteria (UID1453)	Bacteria (superkingdom): 0.99_Terrabacteria group (no rank): 0.76_Actinobacteria (phylum): 0.73_Actinobacteria (class): 0.61_unclassified Actinobacteria (class) (no rank): 0.48_unclassified Actinobacteria (class) (miscellaneous) (no rank): 0.48__	d__Bacteria;p__Actinobacteriota;c__Acidimicrobiia;o__IMCC26256;f__IMCC26256;g__;s__	Bacteria	Terrabacteria group	Actinobacteria	Actinobacteria
bin.94	63.22	5.11	40	57.04	800	2973359	4116	2142	0	k__Bacteria (UID2565)	Bacteria (superkingdom): 0.98_PVC group (no rank): 0.64_Planctomycetes (phylum): 0.63_unclassified Planctomycetes (no rank): 0.46_Planctomycetes bacterium (species): 0.45___	d__Bacteria;p__Planctomycetota;c__Phycisphaerae;o__UBA1845;f__UBA1845;g__;s__	Bacteria	PVC group	Planctomycetes
bin.95	90.83	4.44	0	55.52	377	3098006	12118	3804	1	k__Bacteria (UID3187)	Bacteria (superkingdom): 0.97_Acidobacteria (phylum): 0.59_unclassified Acidobacteria (no rank): 0.57_unclassified Acidobacteria (miscellaneous) (no rank): 0.57_Acidobacteria bacterium (species): 0.45___	d__Bacteria;p__Acidobacteriota;c__UBA6911;o__;f__;g__;s__	Bacteria		Acidobacteria
bin.96	60.21	0	0	51.55	568	2001693	3900	2238	0	k__Bacteria (UID2982)	Bacteria (superkingdom): 0.99_PVC group (no rank): 0.78_Verrucomicrobia (phylum): 0.55_____	d__Bacteria;p__Verrucomicrobiota;c__Verrucomicrobiae;o__Verrucomicrobiales;f__DEV007;g__;s__	Bacteria	PVC group	Verrucomicrobia
bin.97	76.4	2.74	25	54.09	612	2363055	4822	2075	0	k__Bacteria (UID1453)	Bacteria (superkingdom): 0.91_______	d__Bacteria;p__UBP7_A;c__4484-113;o__4484-113;f__;g__;s__	Bacteria		bacterium UBP7
bin.99	87.91	2.2	0	60.89	104	1775024	29124	8844	1	k__Bacteria (UID2495)	Bacteria (superkingdom): 0.98__Bacteria / Proteobacteria / Gammaproteobacteria / Chromatiales / Wenzhouxiangellaceae_____	d__Bacteria;p__Gemmatimonadota;c__Gemmatimonadetes;o__;f__;g__;s__	Bacteria		Gemmatimonadetes
rebin.10	91.98	9.81	84.62	52.71	961	2446987	2903	1397	0	k__Bacteria (UID2495)	Bacteria (superkingdom):0.97_FCB group (no rank):0.46_candidate division Zixibacteria (phylum):0.44	d__Bacteria;p__Zixibacteria;c__MSB-5A5;o__GN15;f__;g__;s__	Bacteria	FCB group	candidate division Zixibacteria
rebin.12	84	9.54	93.75	48.65	1285	2785012	2285	1265	0	k__Bacteria (UID2495)	Bacteria (superkingdom):0.97_FCB group (no rank):0.46_candidate division Zixibacteria (phylum):0.43	d__Bacteria;p__Zixibacteria;c__MSB-5A5;o__GN15;f__;g__;s__	Bacteria	FCB group	candidate division Zixibacteria
rebin.14	84.71	1.65	50	41.57	623	1951846	3758	1683	0	k__Bacteria (UID2495)	Bacteria (superkingdom):0.99_FCB group (no rank):0.62_candidate division Zixibacteria (phylum):0.61_candidate division Zixibacteria bacterium (species):0.54	d__Bacteria;p__Zixibacteria;c__MSB-5A5;o__GN15;f__FEB-12;g__;s__	Bacteria	FCB group	candidate division Zixibacteria
rebin.25	75.7	5.66		51.25	429	1535258	4953	1595	0	k__Archaea (UID2)	Archaea (superkingdom):0.57	d__Archaea;p__Nanoarchaeota;c__Nanoarchaeia;o__Woesearchaeales;f__CG1-02-33-12;g__;s__	Archaea		Candidatus Woesearchaeota
rebin.29	83.21	4.03	80	57.88	804	3084780	4621	2026	0	k__Bacteria (UID2495)	Bacteria (superkingdom):0.94	d__Bacteria;p__SM23-31;c__SM23-31;o__;f__;g__;s__	unclassified Bacteria		Bacterium SM23_31
rebin.5_23.merge	50.01	3.67	0	42.58	215	716665	3695	2012	0	k__Bacteria (UID1452)	Bacteria (superkingdom):1.00_unclassified Bacteria (no rank):0.78_Bacteria candidate phyla (no rank):0.78_Candidatus Doudnabacteria (phylum):0.63	d__Bacteria;p__Patescibacteria;c__Doudnabacteria;o__UBA920;f__2-01-FULL-50-11;g__;s__	Bacteria	Patescibacteria group	Candidatus Doudnabacteria
rebin.8	65.6	5.62	50	62.2	519	1940561	4385	2013	0	k__Bacteria (UID2495)	Bacteria (superkingdom):0.99_Elusimicrobia (phylum):0.80_unclassified Elusimicrobia (no rank):0.80	d__Bacteria;p__Elusimicrobiota;c__Elusimicrobia;o__UBA1565;f__UBA9628;g__;s__	Bacteria		Elusimicrobia
rebin.filter.11	65.06	9.34	29.41	47.61	785	2562436	3525	1890	0	k__Bacteria (UID3187)	Bacteria (superkingdom): 0.99 Nitrospinae/Tectomicrobia group (no rank): 0.82 Nitrospinae (phylum): 0.82	d__Bacteria;p__Nitrospinota;c__Nitrospinia;o__Nitrospinales;f__Nitrospinaceae;g__;s__	Bacteria	Nitrospinae/Tectomicrobia group	Nitrospinae
rebin.filter.13	83.71	9.41	63.64	66.93	630	2482531	4702	1985	0	k__Bacteria (UID1452)	Bacteria (superkingdom): 0.91 Terrabacteria group (no rank): 0.39 Chloroflexi (phylum): 0.37	d__Bacteria;p__Chloroflexota;c__Dehalococcoidia;o__UBA1127;f__;g__;s__	Bacteria	Terrabacteria group	Chloroflexi	Dehalococcoidia
rebin.filter.15	79.33	7.19	52.17	62.65	229	2059428	13446	4370	0	o__Rhodospirillales (UID3754)	Bacteria (superkingdom):0.99_Proteobacteria (phylum):0.98_Alphaproteobacteria (class):0.96_unclassified Alphaproteobacteria (no rank):0.85_unclassified Alphaproteobacteria (miscellaneous) (no rank):0.85_Alphaproteobacteria bacterium MarineAlpha3_Bin3 (species):0.77	d__Bacteria;p__Proteobacteria;c__Alphaproteobacteria;o__Rhodospirillales_A;f__Casp-alpha2;g__Casp-alpha2;s__	Bacteria		Proteobacteria	Alphaproteobacteria
rebin.filter.18	83.83	9.17	63.64	67.73	506	1837822	4201	1936	0	k__Bacteria (UID1452)	Bacteria (superkingdom):0.87_Terrabacteria group (no rank):0.45_Chloroflexi (phylum):0.37	d__Bacteria;p__Chloroflexota;c__Dehalococcoidia;o__UBA2963;f__GCA-2719775;g__;s__	Bacteria	Terrabacteria group	Chloroflexi	Dehalococcoidia
rebin.filter.19	70.86	9.41	18.18	61.34	537	1559951	3025	1729	1	k__Bacteria (UID1452)	Bacteria (superkingdom):0.87 Terrabacteria group (no rank):0.55_Chloroflexi (phylum):0.54_unclassified Chloroflexi (no rank):0.34	d__Bacteria;p__Chloroflexota;c__Dehalococcoidia;o__SAR202-VII-2;f__;g__;s__	Bacteria	Terrabacteria group	Chloroflexi
rebin.filter.210	89.49	9.04	40	65.43	553	2611512	6017	2330	0	o__Rhodospirillales (UID3754)	Bacteria (superkingdom):0.97_Proteobacteria (phylum):0.85_Alphaproteobacteria (class):0.71	d__Bacteria;p__Proteobacteria;c__Alphaproteobacteria;o__Rhodospirillales_A;f__2-02-FULL-58-16;g__;s__	Bacteria		Proteobacteria	Alphaproteobacteria	Rhodospirillales
rebin.filter.28	69.07	8.95	28.57	47.07	123	1039949	14832	3627	0	k__Bacteria (UID1452)	Bacteria (superkingdom):0.95_unclassified Bacteria (no rank):0.80_Bacteria candidate phyla (no rank):0.79_Patescibacteria group (no rank):0.76_Parcubacteria group (no rank):0.74_Candidatus Spechtbacteria (phylum):0.50	d__Bacteria;p__Patescibacteria;c__Paceibacteria;o__Spechtbacterales;f__H02-43-30;g__;s__	Bacteria	Patescibacteria group	Parcubacteria Superphylum
rebin.filter.35	64.17	9.45	43.75	69.82	640	1504732	2302	1621	1	k__Bacteria (UID1452)	Bacteria (superkingdom):0.88_Terrabacteria group (no rank):0.43_Chloroflexi (phylum):0.39	d__Bacteria;p__Chloroflexota;c__Dehalococcoidia;o__UBA2963;f__UBA2963;g__;s__	Bacteria	Terrabacteria group	Chloroflexi	Dehalococcoidia
rebin.filter.37	57.97	9.75	8.7	69.44	935	2539653	2799	1696	0	c__Alphaproteobacteria (UID3305)	Bacteria (superkingdom):0.97_Proteobacteria (phylum):0.75_Alphaproteobacteria (class):0.57	d__Bacteria;p__Proteobacteria;c__Alphaproteobacteria;o__UBA7887;f__;g__;s__	Bacteria		Proteobacteria	Alphaproteobacteria
rebin.filter.4	60.73	9.68	23	59.02	569	1576711	2999	1717	1	k__Bacteria (UID1452)	Bacteria (superkingdom):0.90_Terrabacteria group (no rank):0.57_Chloroflexi (phylum):0.54_unclassified Chloroflexi (no rank):0.3	d__Bacteria;p__Chloroflexota;c__Dehalococcoidia;o__UBA2985;f__UBA2985;g__;s__	Bacteria	Terrabacteria group	Chloroflexi	Dehalococcoidia
