# Supplementary material for: Revealing the full biosphere structure and versatile metabolic functions in the deepest ocean sediment of the Challenger Deep
Source: Genome Biol. 2021 Jul 13;22:207. doi: 10.1186/s13059-021-02408-w (PMC8276468; doi:10.1186/s13059-021-02408-w)
Supplement: Supplementary file 8 — Additional file 8: Table S8. The metabolic characteristics of the six major the Challenger Deep Fungi groups, and detailed information of the carbohydrate-active enzyme family (CAZymes) and peptidase family genes detected in major fungal groups. [file 13059_2021_2408_MOESM8_ESM.xlsx]

## Sheet: Title
Table S8. The metabolic characteristics of the six major the Challenger Deep Fungi groups, and detail information of the carbohydrate-active enzyme family (CAZymes) and peptidase family genes detected in major fungal groups.

## Sheet: KEGG annotation
The metabolic characteristics of the six major the Challenger Deep Fungi groups.
Phylum	Contig ID	peptide ID	Taxonomy	KEGG KO	KEGG annotation Description [EC number]
Ascomycota	k139_10001391	k139_10001391_1	cellular organisms; Eukaryota; Opisthokonta; Fungi; Dikarya; Ascomycota; saccharomyceta; Pezizomycotina; leotiomyceta; Eurotiomycetes; Eurotiomycetidae; Onygenales; Ascosphaeraceae; Ascosphaera; Ascosphaera apis; Ascosphaera apis ARSEF 7405;	K17572	ARFGEF3, KEPI; brefeldin A-inhibited guanine nucleotide-exchange protein 3
Ascomycota	k139_10004446	k139_10004446_2	cellular organisms; Eukaryota; Opisthokonta; Fungi; Dikarya; Ascomycota; saccharomyceta; Saccharomycotina; Saccharomycetes; Saccharomycetales; Phaffomycetaceae; Cyberlindnera; Cyberlindnera jadinii;	K12410	npdA; NAD-dependent deacetylase [EC:3.5.1.-]
Ascomycota	k139_10004446	k139_10004446_1	cellular organisms; Eukaryota; Opisthokonta; Fungi; Dikarya; Ascomycota; saccharomyceta; Saccharomycotina; Saccharomycetes; Saccharomycetales; Phaffomycetaceae; Cyberlindnera; Cyberlindnera jadinii;	K01880	GARS, glyS1; glycyl-tRNA synthetase [EC:6.1.1.14]GARS, glyS1; glycyl-tRNA synthetase [EC:6.1.1.14]GARS, glyS1; glycyl-tRNA synthetase [EC:6.1.1.14]GARS, glyS1; glycyl-tRNA synthetase [EC:6.1.1.14]
Ascomycota	k139_1000467	k139_1000467_1	cellular organisms; Eukaryota; Opisthokonta; Fungi; Dikarya; Ascomycota; saccharomyceta; Pezizomycotina; leotiomyceta; sordariomyceta; Sordariomycetes; Hypocreomycetidae; Hypocreales; Ophiocordycipitaceae; Tolypocladium; Tolypocladium ophioglossoides; Tolypocladium ophioglossoides CBS 100239;	K03549	kup; KUP system potassium uptake protein
Ascomycota	k139_1000467	k139_1000467_2	cellular organisms; Eukaryota; Opisthokonta; Fungi; Dikarya; Ascomycota; saccharomyceta; Pezizomycotina; leotiomyceta; sordariomyceta; Sordariomycetes; Hypocreomycetidae; Hypocreales; Ophiocordycipitaceae; Tolypocladium; Tolypocladium ophioglossoides; Tolypocladium ophioglossoides CBS 100239;	K01764	HCCS; cytochrome c heme-lyase [EC:4.4.1.17]
Ascomycota	k139_1000467	k139_1000467_3	cellular organisms; Eukaryota; Opisthokonta; Fungi; Dikarya; Ascomycota; saccharomyceta; Pezizomycotina; leotiomyceta; sordariomyceta; Sordariomycetes; Hypocreomycetidae; Hypocreales; Ophiocordycipitaceae; Tolypocladium; Tolypocladium ophioglossoides; Tolypocladium ophioglossoides CBS 100239;	K16578	CLASP1_2; CLIP-associating protein 1/2CLASP1_2; CLIP-associating protein 1/2
Ascomycota	k139_10005152	k139_10005152_1	cellular organisms; Eukaryota; Opisthokonta; Fungi; Dikarya; Ascomycota; saccharomyceta; Pezizomycotina; leotiomyceta; Eurotiomycetes; Eurotiomycetidae; Eurotiales; Aspergillaceae; Phialosimplex; Phialosimplex sp. HF37;	K14411	MSI; RNA-binding protein MusashiMSI; RNA-binding protein Musashi
Ascomycota	k139_10010446	k139_10010446_1	cellular organisms; Eukaryota; Opisthokonta; Fungi; Dikarya; Ascomycota; saccharomyceta; Pezizomycotina; leotiomyceta; Lecanoromycetes; OSLEUM clade; Umbilicariomycetidae; Umbilicariales; Umbilicariaceae; Umbilicaria; Umbilicaria pustulata;	K12597	AIR1_2; protein AIR1/2AIR1_2; protein AIR1/2AIR1_2; protein AIR1/2
Ascomycota	k139_10010828	k139_10010828_1	cellular organisms; Eukaryota; Opisthokonta; Fungi; Dikarya; Ascomycota; saccharomyceta; Pezizomycotina; leotiomyceta; Eurotiomycetes; Eurotiomycetidae; Eurotiales; Aspergillaceae; Aspergillus; Aspergillus aculeatus; Aspergillus aculeatus ATCC 16872;	K20276	bapA; large repetitive protein
Ascomycota	k139_1001165	k139_1001165_1	cellular organisms; Eukaryota; Opisthokonta; Fungi; Dikarya; Ascomycota; saccharomyceta; Saccharomycotina; Saccharomycetes; Saccharomycetales; Trigonopsidaceae; Tortispora; Tortispora caseinolytica; Tortispora caseinolytica NRRL Y-17796;	K21420	bpt; leucyl-tRNA---protein transferase [EC:2.3.2.29]
Ascomycota	k139_1001165	k139_1001165_2	cellular organisms; Eukaryota; Opisthokonta; Fungi; Dikarya; Ascomycota; saccharomyceta; Saccharomycotina; Saccharomycetes; Saccharomycetales; Trigonopsidaceae; Tortispora; Tortispora caseinolytica; Tortispora caseinolytica NRRL Y-17796;	K07462	recJ; single-stranded-DNA-specific exonuclease [EC:3.1.-.-]recJ; single-stranded-DNA-specific exonuclease [EC:3.1.-.-]recJ; single-stranded-DNA-specific exonuclease [EC:3.1.-.-]recJ; single-stranded-DNA-specific exonuclease [EC:3.1.-.-]
Ascomycota	k139_10018172	k139_10018172_2	cellular organisms; Eukaryota; Opisthokonta; Fungi; Dikarya; Ascomycota; saccharomyceta; Pezizomycotina; leotiomyceta; Eurotiomycetes; Chaetothyriomycetidae; Chaetothyriales; Herpotrichiellaceae; Fonsecaea;	K13179	DDX18, HAS1; ATP-dependent RNA helicase DDX18/HAS1 [EC:3.6.4.13]DDX18, HAS1; ATP-dependent RNA helicase DDX18/HAS1 [EC:3.6.4.13]
Ascomycota	k139_10018172	k139_10018172_3	cellular organisms; Eukaryota; Opisthokonta; Fungi; Dikarya; Ascomycota; saccharomyceta; Pezizomycotina; leotiomyceta; Eurotiomycetes; Chaetothyriomycetidae; Chaetothyriales; Herpotrichiellaceae; Fonsecaea;	K13179	DDX18, HAS1; ATP-dependent RNA helicase DDX18/HAS1 [EC:3.6.4.13]DDX18, HAS1; ATP-dependent RNA helicase DDX18/HAS1 [EC:3.6.4.13]
Ascomycota	k139_10018172	k139_10018172_1	cellular organisms; Eukaryota; Opisthokonta; Fungi; Dikarya; Ascomycota; saccharomyceta; Pezizomycotina; leotiomyceta; Eurotiomycetes; Chaetothyriomycetidae; Chaetothyriales; Herpotrichiellaceae; Fonsecaea;	K16261	YAT; yeast amino acid transporter
Ascomycota	k139_10027003	k139_10027003_1	cellular organisms; Eukaryota; Opisthokonta; Fungi; Dikarya; Ascomycota; saccharomyceta; Saccharomycotina; Saccharomycetes; Saccharomycetales; Saccharomycetaceae; Tetrapisispora; Tetrapisispora phaffii; Tetrapisispora phaffii CBS 4417;	K00616	E2.2.1.2, talA, talB; transaldolase [EC:2.2.1.2]
Ascomycota	k139_1003026	k139_1003026_1	cellular organisms; Eukaryota; Opisthokonta; Fungi; Dikarya; Ascomycota; saccharomyceta; Pezizomycotina; leotiomyceta; dothideomyceta; Dothideomycetes; Pleosporomycetidae; Pleosporomycetidae incertae sedis; Gloniaceae; Cenococcum; Cenococcum geophilum; Cenococcum geophilum 1.58;	K03574	mutT, NUDT15, MTH2; 8-oxo-dGTP diphosphatase [EC:3.6.1.55]
Ascomycota	k139_10033194	k139_10033194_1	cellular organisms; Eukaryota; Opisthokonta; Fungi; Dikarya; Ascomycota; saccharomyceta; Pezizomycotina; leotiomyceta; Eurotiomycetes; Eurotiomycetidae; Eurotiales; Aspergillaceae; Aspergillus; Aspergillus sclerotiicarbonarius; Aspergillus sclerotiicarbonarius CBS 121057;	K12658	lhpA; 4-hydroxyproline epimerase [EC:5.1.1.8]
Ascomycota	k139_10033557	k139_10033557_1	cellular organisms; Eukaryota; Opisthokonta; Fungi; Dikarya; Ascomycota; saccharomyceta; Pezizomycotina; leotiomyceta; sordariomyceta; Leotiomycetes; Helotiales; Helotiales incertae sedis; Coleophoma; Coleophoma crateriformis;	K14647	vpr; minor extracellular serine protease Vpr [EC:3.4.21.-]vpr; minor extracellular serine protease Vpr [EC:3.4.21.-]
Ascomycota	k139_10039833	k139_10039833_1	cellular organisms; Eukaryota; Opisthokonta; Fungi; Dikarya; Ascomycota; saccharomyceta; Saccharomycotina; Saccharomycetes; Saccharomycetales; Saccharomycetales incertae sedis; Nadsonia; Nadsonia fulvescens; Nadsonia fulvescens var. elongata; Nadsonia fulvescens var. elongata DSM 6958;	K12393	AP1M; AP-1 complex subunit muAP1M; AP-1 complex subunit muAP1M; AP-1 complex subunit mu
Ascomycota	k139_10039833	k139_10039833_4	cellular organisms; Eukaryota; Opisthokonta; Fungi; Dikarya; Ascomycota; saccharomyceta; Saccharomycotina; Saccharomycetes; Saccharomycetales; Saccharomycetales incertae sedis; Nadsonia; Nadsonia fulvescens; Nadsonia fulvescens var. elongata; Nadsonia fulvescens var. elongata DSM 6958;	K12393	AP1M; AP-1 complex subunit muAP1M; AP-1 complex subunit muAP1M; AP-1 complex subunit mu
Ascomycota	k139_10039833	k139_10039833_2	cellular organisms; Eukaryota; Opisthokonta; Fungi; Dikarya; Ascomycota; saccharomyceta; Saccharomycotina; Saccharomycetes; Saccharomycetales; Saccharomycetales incertae sedis; Nadsonia; Nadsonia fulvescens; Nadsonia fulvescens var. elongata; Nadsonia fulvescens var. elongata DSM 6958;	K13886	CORO1B_1C_6; coronin-1B/1C/6
Ascomycota	k139_10039833	k139_10039833_3	cellular organisms; Eukaryota; Opisthokonta; Fungi; Dikarya; Ascomycota; saccharomyceta; Saccharomycotina; Saccharomycetes; Saccharomycetales; Saccharomycetales incertae sedis; Nadsonia; Nadsonia fulvescens; Nadsonia fulvescens var. elongata; Nadsonia fulvescens var. elongata DSM 6958;	K06821	PLXNB; plexin B
Ascomycota	k139_10044757	k139_10044757_1	cellular organisms; Eukaryota; Opisthokonta; Fungi; Dikarya; Ascomycota; saccharomyceta; Pezizomycotina; leotiomyceta; dothideomyceta; Dothideomycetes; Pleosporomycetidae; Pleosporomycetidae incertae sedis; Gloniaceae; Glonium; Glonium stellatum;	K09228	KRAB; KRAB domain-containing zinc finger proteinKRAB; KRAB domain-containing zinc finger protein
Ascomycota	k139_10044757	k139_10044757_2	cellular organisms; Eukaryota; Opisthokonta; Fungi; Dikarya; Ascomycota; saccharomyceta; Pezizomycotina; leotiomyceta; dothideomyceta; Dothideomycetes; Pleosporomycetidae; Pleosporomycetidae incertae sedis; Gloniaceae; Glonium; Glonium stellatum;	K08994	yneE, BEST; ion channel-forming bestrophin family protein
Ascomycota	k139_10047667	k139_10047667_1	cellular organisms; Eukaryota; Opisthokonta; Fungi; Dikarya; Ascomycota; saccharomyceta; Pezizomycotina; leotiomyceta; sordariomyceta; Sordariomycetes; Xylariomycetidae; Xylariales; Diatrypaceae; Eutypa; Eutypa lata; Eutypa lata UCREL1;	K10908	POLRMT, RPO41; DNA-directed RNA polymerase, mitochondrial [EC:2.7.7.6]
Ascomycota	k139_10048013	k139_10048013_1	cellular organisms; Eukaryota; Opisthokonta; Fungi; Dikarya; Ascomycota; saccharomyceta; Pezizomycotina; leotiomyceta; sordariomyceta; Leotiomycetes; Leotiomycetes incertae sedis; Scytalidium; Scytalidium lignicola;	K00871	PHKG; phosphorylase kinase gamma subunit [EC:2.7.11.19]PHKG; phosphorylase kinase gamma subunit [EC:2.7.11.19]PHKG; phosphorylase kinase gamma subunit [EC:2.7.11.19]PHKG; phosphorylase kinase gamma subunit [EC:2.7.11.19]
Ascomycota	k139_10048013	k139_10048013_2	cellular organisms; Eukaryota; Opisthokonta; Fungi; Dikarya; Ascomycota; saccharomyceta; Pezizomycotina; leotiomyceta; sordariomyceta; Leotiomycetes; Leotiomycetes incertae sedis; Scytalidium; Scytalidium lignicola;	K00871	PHKG; phosphorylase kinase gamma subunit [EC:2.7.11.19]PHKG; phosphorylase kinase gamma subunit [EC:2.7.11.19]PHKG; phosphorylase kinase gamma subunit [EC:2.7.11.19]PHKG; phosphorylase kinase gamma subunit [EC:2.7.11.19]
Ascomycota	k139_10048013	k139_10048013_3	cellular organisms; Eukaryota; Opisthokonta; Fungi; Dikarya; Ascomycota; saccharomyceta; Pezizomycotina; leotiomyceta; sordariomyceta; Leotiomycetes; Leotiomycetes incertae sedis; Scytalidium; Scytalidium lignicola;	K01679	E4.2.1.2B, fumC, FH; fumarate hydratase, class II [EC:4.2.1.2]E4.2.1.2B, fumC, FH; fumarate hydratase, class II [EC:4.2.1.2]E4.2.1.2B, fumC, FH; fumarate hydratase, class II [EC:4.2.1.2]E4.2.1.2B, fumC, FH; fumarate hydratase, class II [EC:4.2.1.2]E4.2.1.2B, fumC, FH; fumarate hydratase, class II [EC:4.2.1.2]E4.2.1.2B, fumC, FH; fumarate hydratase, class II [EC:4.2.1.2]
Ascomycota	k139_10048013	k139_10048013_5	cellular organisms; Eukaryota; Opisthokonta; Fungi; Dikarya; Ascomycota; saccharomyceta; Pezizomycotina; leotiomyceta; sordariomyceta; Leotiomycetes; Leotiomycetes incertae sedis; Scytalidium; Scytalidium lignicola;	K17108	GBA2; non-lysosomal glucosylceramidase [EC:3.2.1.45]GBA2; non-lysosomal glucosylceramidase [EC:3.2.1.45]
Ascomycota	k139_10048956	k139_10048956_1	cellular organisms; Eukaryota; Opisthokonta; Fungi; Dikarya; Ascomycota; saccharomyceta; Saccharomycotina; Saccharomycetes; Saccharomycetales; Debaryomycetaceae; Meyerozyma;	K06240	LAMA3_5; laminin, alpha 3/5LAMA3_5; laminin, alpha 3/5LAMA3_5; laminin, alpha 3/5LAMA3_5; laminin, alpha 3/5LAMA3_5; laminin, alpha 3/5LAMA3_5; laminin, alpha 3/5LAMA3_5; laminin, alpha 3/5LAMA3_5; laminin, alpha 3/5
Ascomycota	k139_10048956	k139_10048956_3	cellular organisms; Eukaryota; Opisthokonta; Fungi; Dikarya; Ascomycota; saccharomyceta; Saccharomycotina; Saccharomycetes; Saccharomycetales; Debaryomycetaceae; Meyerozyma;	K00478	HR; [histone H3]-dimethyl-L-lysine9 demethylase [EC:1.14.11.65]
Ascomycota	k139_10048956	k139_10048956_4	cellular organisms; Eukaryota; Opisthokonta; Fungi; Dikarya; Ascomycota; saccharomyceta; Saccharomycotina; Saccharomycetes; Saccharomycetales; Debaryomycetaceae; Meyerozyma;	K22913	FIG4; phosphatidylinositol 3,5-bisphosphate 5-phosphatase [EC:3.1.3.-]
Ascomycota	k139_10049049	k139_10049049_1	cellular organisms; Eukaryota; Opisthokonta; Fungi; Dikarya; Ascomycota; Taphrinomycotina; Schizosaccharomycetes; Schizosaccharomycetales; Schizosaccharomycetaceae; Schizosaccharomyces;	K03020	RPC19, POLR1D; DNA-directed RNA polymerases I and III subunit RPAC2RPC19, POLR1D; DNA-directed RNA polymerases I and III subunit RPAC2RPC19, POLR1D; DNA-directed RNA polymerases I and III subunit RPAC2
Ascomycota	k139_1004965	k139_1004965_1	cellular organisms; Eukaryota; Opisthokonta; Fungi; Dikarya; Ascomycota; Taphrinomycotina; Schizosaccharomycetes; Schizosaccharomycetales; Schizosaccharomycetaceae; Schizosaccharomyces; Schizosaccharomyces pombe;	K05658	ABCB1, CD243; ATP-binding cassette, subfamily B (MDR/TAP), member 1 [EC:7.6.2.2]ABCB1, CD243; ATP-binding cassette, subfamily B (MDR/TAP), member 1 [EC:7.6.2.2]ABCB1, CD243; ATP-binding cassette, subfamily B (MDR/TAP), member 1 [EC:7.6.2.2]ABCB1, CD243; ATP-binding cassette, subfamily B (MDR/TAP), member 1 [EC:7.6.2.2]ABCB1, CD243; ATP-binding cassette, subfamily B (MDR/TAP), member 1 [EC:7.6.2.2…
Ascomycota	k139_10050607	k139_10050607_1	cellular organisms; Eukaryota; Opisthokonta; Fungi; Dikarya; Ascomycota; saccharomyceta; Pezizomycotina; leotiomyceta; sordariomyceta; Sordariomycetes; Hypocreomycetidae; Microascales; Ceratocystidaceae; Thielaviopsis; Thielaviopsis punctulata;	K06585	ITGA9; integrin alpha 9ITGA9; integrin alpha 9ITGA9; integrin alpha 9ITGA9; integrin alpha 9ITGA9; integrin alpha 9ITGA9; integrin alpha 9ITGA9; integrin alpha 9ITGA9; integrin alpha 9ITGA9; integrin alpha 9ITGA9; integrin alpha 9
Ascomycota	k139_10051507	k139_10051507_1	cellular organisms; Eukaryota; Opisthokonta; Fungi; Dikarya; Ascomycota; saccharomyceta; Saccharomycotina; Saccharomycetes; Saccharomycetales; Phaffomycetaceae; Wickerhamomyces; Wickerhamomyces anomalus; Wickerhamomyces anomalus NRRL Y-366-8;	K00844	HK; hexokinase [EC:2.7.1.1]HK; hexokinase [EC:2.7.1.1]HK; hexokinase [EC:2.7.1.1]HK; hexokinase [EC:2.7.1.1]HK; hexokinase [EC:2.7.1.1]HK; hexokinase [EC:2.7.1.1]HK; hexokinase [EC:2.7.1.1]HK; hexokinase [EC:2.7.1.1]HK; hexokinase [EC:2.7.1.1]HK; hexokinase [EC:2.7.1.1]HK; hexokinase [EC:2.7.1.1]HK; hexokinase [EC:2.7.1.1]HK; hexokinase [EC:2.7.1.1]HK; hexokinase [EC:2.7.1.1]
Ascomycota	k139_10051507	k139_10051507_2	cellular organisms; Eukaryota; Opisthokonta; Fungi; Dikarya; Ascomycota; saccharomyceta; Saccharomycotina; Saccharomycetes; Saccharomycetales; Phaffomycetaceae; Wickerhamomyces; Wickerhamomyces anomalus; Wickerhamomyces anomalus NRRL Y-366-8;	K17341	HMCN; hemicentin
Ascomycota	k139_10053064	k139_10053064_1	cellular organisms; Eukaryota; Opisthokonta; Fungi; Dikarya; Ascomycota; saccharomyceta; Pezizomycotina; leotiomyceta; sordariomyceta; Sordariomycetes; Hypocreomycetidae; Hypocreales; Ophiocordycipitaceae; Tolypocladium; Tolypocladium paradoxum;	K06877	K06877; DEAD/DEAH box helicase domain-containing protein
Ascomycota	k139_10054963	k139_10054963_1	cellular organisms; Eukaryota; Opisthokonta; Fungi; Dikarya; Ascomycota; saccharomyceta; Pezizomycotina; leotiomyceta; sordariomyceta; Sordariomycetes; Hypocreomycetidae; Hypocreales; Nectriaceae; Fusarium; Fusarium oxysporum species complex; Fusarium oxysporum;	K10380	ANK; ankyrinANK; ankyrinANK; ankyrin
Ascomycota	k139_10058275	k139_10058275_1	cellular organisms; Eukaryota; Opisthokonta; Fungi; Dikarya; Ascomycota; saccharomyceta; Saccharomycotina; Saccharomycetes; Saccharomycetales; Dipodascaceae; Yarrowia; Yarrowia lipolytica;	K12614	DDX6, RCK, DHH1; ATP-dependent RNA helicase DDX6/DHH1 [EC:3.6.4.13]DDX6, RCK, DHH1; ATP-dependent RNA helicase DDX6/DHH1 [EC:3.6.4.13]DDX6, RCK, DHH1; ATP-dependent RNA helicase DDX6/DHH1 [EC:3.6.4.13]
Ascomycota	k139_10060262	k139_10060262_2	cellular organisms; Eukaryota; Opisthokonta; Fungi; Dikarya; Ascomycota; saccharomyceta; Pezizomycotina; leotiomyceta; sordariomyceta; Sordariomycetes; Sordariomycetidae; Magnaporthales; Magnaporthaceae; Gaeumannomyces; Gaeumannomyces tritici; Gaeumannomyces tritici R3-111a-1;	K00406	ccoP; cytochrome c oxidase cbb3-type subunit IIIccoP; cytochrome c oxidase cbb3-type subunit III
Ascomycota	k139_10061239	k139_10061239_1	cellular organisms; Eukaryota; Opisthokonta; Fungi; Dikarya; Ascomycota; saccharomyceta; Pezizomycotina; leotiomyceta; Eurotiomycetes; Eurotiomycetidae; Eurotiales; Aspergillaceae; Aspergillus; Aspergillus cristatus;	K07304	msrA; peptide-methionine (S)-S-oxide reductase [EC:1.8.4.11]
Ascomycota	k139_10063086	k139_10063086_1	cellular organisms; Eukaryota; Opisthokonta; Fungi; Dikarya; Ascomycota; saccharomyceta; Saccharomycotina; Saccharomycetes; Saccharomycetales; Metschnikowiaceae; Metschnikowia; Metschnikowia bicuspidata;	K07101	K07101; uncharacterized protein
Ascomycota	k139_10063086	k139_10063086_1	cellular organisms; Eukaryota; Opisthokonta; Fungi; Dikarya; Ascomycota; saccharomyceta; Saccharomycotina; Saccharomycetes; Saccharomycetales; Metschnikowiaceae; Metschnikowia; Metschnikowia bicuspidata;	K19836	HPT1; hypoxanthine phosphoribosyltransferase [EC:2.4.2.8]
Ascomycota	k139_10071350	k139_10071350_3	cellular organisms; Eukaryota; Opisthokonta; Fungi; Dikarya; Ascomycota; saccharomyceta; Pezizomycotina; leotiomyceta; sordariomyceta; Sordariomycetes; Hypocreomycetidae; Hypocreales; Nectriaceae; Neonectria; Neonectria ditissima;	K07140	K07140; uncharacterized protein
Ascomycota	k139_10071350	k139_10071350_5	cellular organisms; Eukaryota; Opisthokonta; Fungi; Dikarya; Ascomycota; saccharomyceta; Pezizomycotina; leotiomyceta; sordariomyceta; Sordariomycetes; Hypocreomycetidae; Hypocreales; Nectriaceae; Neonectria; Neonectria ditissima;	K07658	phoB1, phoP; two-component system, OmpR family, alkaline phosphatase synthesis response regulator PhoPphoB1, phoP; two-component system, OmpR family, alkaline phosphatase synthesis response regulator PhoP
Ascomycota	k139_10071350	k139_10071350_4	cellular organisms; Eukaryota; Opisthokonta; Fungi; Dikarya; Ascomycota; saccharomyceta; Pezizomycotina; leotiomyceta; sordariomyceta; Sordariomycetes; Hypocreomycetidae; Hypocreales; Nectriaceae; Neonectria; Neonectria ditissima;	K00849	galK; galactokinase [EC:2.7.1.6]galK; galactokinase [EC:2.7.1.6]galK; galactokinase [EC:2.7.1.6]
Ascomycota	k139_10072012	k139_10072012_1	cellular organisms; Eukaryota; Opisthokonta; Fungi; Dikarya; Ascomycota; saccharomyceta; Pezizomycotina; leotiomyceta; sordariomyceta; Sordariomycetes; Hypocreomycetidae; Hypocreales; Ophiocordycipitaceae; Ophiocordyceps; Ophiocordyceps australis;	K00860	cysC; adenylylsulfate kinase [EC:2.7.1.25]cysC; adenylylsulfate kinase [EC:2.7.1.25]
Ascomycota	k139_10072012	k139_10072012_1	cellular organisms; Eukaryota; Opisthokonta; Fungi; Dikarya; Ascomycota; saccharomyceta; Pezizomycotina; leotiomyceta; sordariomyceta; Sordariomycetes; Hypocreomycetidae; Hypocreales; Ophiocordycipitaceae; Ophiocordyceps; Ophiocordyceps australis;	K00958	sat, met3; sulfate adenylyltransferase [EC:2.7.7.4]sat, met3; sulfate adenylyltransferase [EC:2.7.7.4]sat, met3; sulfate adenylyltransferase [EC:2.7.7.4]sat, met3; sulfate adenylyltransferase [EC:2.7.7.4]
Ascomycota	k139_10072012	k139_10072012_2	cellular organisms; Eukaryota; Opisthokonta; Fungi; Dikarya; Ascomycota; saccharomyceta; Pezizomycotina; leotiomyceta; sordariomyceta; Sordariomycetes; Hypocreomycetidae; Hypocreales; Ophiocordycipitaceae; Ophiocordyceps; Ophiocordyceps australis;	K03644	lipA, LIAS, LIP1, LIP5; lipoyl synthase [EC:2.8.1.8]
Ascomycota	k139_10072012	k139_10072012_3	cellular organisms; Eukaryota; Opisthokonta; Fungi; Dikarya; Ascomycota; saccharomyceta; Pezizomycotina; leotiomyceta; sordariomyceta; Sordariomycetes; Hypocreomycetidae; Hypocreales; Ophiocordycipitaceae; Ophiocordyceps; Ophiocordyceps australis;	K08819	CDK12_13; cyclin-dependent kinase 12/13 [EC:2.7.11.22 2.7.11.23]
Ascomycota	k139_10076494	k139_10076494_3	cellular organisms; Eukaryota; Opisthokonta; Fungi; Dikarya; Ascomycota; saccharomyceta; Pezizomycotina; leotiomyceta; Eurotiomycetes; Chaetothyriomycetidae; Chaetothyriales; unclassified Chaetothyriales;	K01835	pgm; phosphoglucomutase [EC:5.4.2.2]pgm; phosphoglucomutase [EC:5.4.2.2]pgm; phosphoglucomutase [EC:5.4.2.2]pgm; phosphoglucomutase [EC:5.4.2.2]pgm; phosphoglucomutase [EC:5.4.2.2]pgm; phosphoglucomutase [EC:5.4.2.2]pgm; phosphoglucomutase [EC:5.4.2.2]
Ascomycota	k139_10076494	k139_10076494_1	cellular organisms; Eukaryota; Opisthokonta; Fungi; Dikarya; Ascomycota; saccharomyceta; Pezizomycotina; leotiomyceta; Eurotiomycetes; Chaetothyriomycetidae; Chaetothyriales; unclassified Chaetothyriales;	K00615	E2.2.1.1, tktA, tktB; transketolase [EC:2.2.1.1]E2.2.1.1, tktA, tktB; transketolase [EC:2.2.1.1]E2.2.1.1, tktA, tktB; transketolase [EC:2.2.1.1]
Ascomycota	k139_10076494	k139_10076494_2	cellular organisms; Eukaryota; Opisthokonta; Fungi; Dikarya; Ascomycota; saccharomyceta; Pezizomycotina; leotiomyceta; Eurotiomycetes; Chaetothyriomycetidae; Chaetothyriales; unclassified Chaetothyriales;	K00457	HPD, hppD; 4-hydroxyphenylpyruvate dioxygenase [EC:1.13.11.27]HPD, hppD; 4-hydroxyphenylpyruvate dioxygenase [EC:1.13.11.27]HPD, hppD; 4-hydroxyphenylpyruvate dioxygenase [EC:1.13.11.27]HPD, hppD; 4-hydroxyphenylpyruvate dioxygenase [EC:1.13.11.27]
Ascomycota	k139_10078636	k139_10078636_1	cellular organisms; Eukaryota; Opisthokonta; Fungi; Dikarya; Ascomycota; saccharomyceta; Pezizomycotina; leotiomyceta; sordariomyceta; Leotiomycetes; Helotiales; Helotiales incertae sedis; Cadophora; Cadophora sp. DSE1049;	K02783	srlA; glucitol/sorbitol PTS system EIIC componentsrlA; glucitol/sorbitol PTS system EIIC componentsrlA; glucitol/sorbitol PTS system EIIC component
Ascomycota	k139_10078636	k139_10078636_2	cellular organisms; Eukaryota; Opisthokonta; Fungi; Dikarya; Ascomycota; saccharomyceta; Pezizomycotina; leotiomyceta; sordariomyceta; Leotiomycetes; Helotiales; Helotiales incertae sedis; Cadophora; Cadophora sp. DSE1049;	K23390	BAG6; large proline-rich protein BAG6
Ascomycota	k139_10095311	k139_10095311_1	cellular organisms; Eukaryota; Opisthokonta; Fungi; Dikarya; Ascomycota; saccharomyceta; Pezizomycotina; leotiomyceta; sordariomyceta; Sordariomycetes; Sordariomycetidae; Diaporthales; Valsaceae; Valsa; Valsa malicola;	K16141	ALB; serum albuminALB; serum albumin
Ascomycota	k139_10095856	k139_10095856_1	cellular organisms; Eukaryota; Opisthokonta; Fungi; Dikarya; Ascomycota; saccharomyceta; Pezizomycotina; leotiomyceta; Eurotiomycetes; Eurotiomycetidae; Eurotiales; Aspergillaceae; Aspergillus; Aspergillus ochraceoroseus;	K09228	KRAB; KRAB domain-containing zinc finger proteinKRAB; KRAB domain-containing zinc finger protein
Ascomycota	k139_10097862	k139_10097862_2	cellular organisms; Eukaryota; Opisthokonta; Fungi; Dikarya; Ascomycota; saccharomyceta; Pezizomycotina; leotiomyceta; sordariomyceta; Sordariomycetes; Hypocreomycetidae; Hypocreales; Clavicipitaceae; Metarhizium; Metarhizium album; Metarhizium album ARSEF 1941;	K00284	GLU, gltS; glutamate synthase (ferredoxin) [EC:1.4.7.1]GLU, gltS; glutamate synthase (ferredoxin) [EC:1.4.7.1]GLU, gltS; glutamate synthase (ferredoxin) [EC:1.4.7.1]
Ascomycota	k139_10098661	k139_10098661_1	cellular organisms; Eukaryota; Opisthokonta; Fungi; Dikarya; Ascomycota; Taphrinomycotina; Schizosaccharomycetes; Schizosaccharomycetales; Schizosaccharomycetaceae; Schizosaccharomyces; Schizosaccharomyces pombe;	K10562	rhaT; rhamnose transport system ATP-binding protein [EC:7.5.2.-]rhaT; rhamnose transport system ATP-binding protein [EC:7.5.2.-]
Ascomycota	k139_10098661	k139_10098661_2	cellular organisms; Eukaryota; Opisthokonta; Fungi; Dikarya; Ascomycota; Taphrinomycotina; Schizosaccharomycetes; Schizosaccharomycetales; Schizosaccharomycetaceae; Schizosaccharomyces; Schizosaccharomyces pombe;	K04565	SOD1; superoxide dismutase, Cu-Zn family [EC:1.15.1.1]SOD1; superoxide dismutase, Cu-Zn family [EC:1.15.1.1]SOD1; superoxide dismutase, Cu-Zn family [EC:1.15.1.1]SOD1; superoxide dismutase, Cu-Zn family [EC:1.15.1.1]SOD1; superoxide dismutase, Cu-Zn family [EC:1.15.1.1]
Ascomycota	k139_10100059	k139_10100059_1	cellular organisms; Eukaryota; Opisthokonta; Fungi; Dikarya; Ascomycota; saccharomyceta; Saccharomycotina; Saccharomycetes; Saccharomycetales; Metschnikowiaceae; Metschnikowia; Metschnikowia bicuspidata; Metschnikowia bicuspidata var. bicuspidata; Metschnikowia bicuspidata var. bicuspidata NRRL YB-4993;	K16948	CDC12; cell division control protein 12
Ascomycota	k139_1010148	k139_1010148_1	cellular organisms; Eukaryota; Opisthokonta; Fungi; Dikarya; Ascomycota; saccharomyceta; Pezizomycotina; leotiomyceta; dothideomyceta; Dothideomycetes; Pleosporomycetidae; Mytilinidiales; Argynnaceae; Lepidopterella; Lepidopterella palustris; Lepidopterella palustris CBS 459.81;	K01692	paaF, echA; enoyl-CoA hydratase [EC:4.2.1.17]paaF, echA; enoyl-CoA hydratase [EC:4.2.1.17]paaF, echA; enoyl-CoA hydratase [EC:4.2.1.17]paaF, echA; enoyl-CoA hydratase [EC:4.2.1.17]paaF, echA; enoyl-CoA hydratase [EC:4.2.1.17]paaF, echA; enoyl-CoA hydratase [EC:4.2.1.17]paaF, echA; enoyl-CoA hydratase [EC:4.2.1.17]paaF, echA; enoyl-CoA hydratase [EC:4.2.1.17]paaF, echA; enoyl-CoA hydratase [EC:4.2…
Ascomycota	k139_1010148	k139_1010148_2	cellular organisms; Eukaryota; Opisthokonta; Fungi; Dikarya; Ascomycota; saccharomyceta; Pezizomycotina; leotiomyceta; dothideomyceta; Dothideomycetes; Pleosporomycetidae; Mytilinidiales; Argynnaceae; Lepidopterella; Lepidopterella palustris; Lepidopterella palustris CBS 459.81;	K21596	CAMTA; calmodulin-binding transcription activator
Ascomycota	k139_10105489	k139_10105489_1	cellular organisms; Eukaryota; Opisthokonta; Fungi; Dikarya; Ascomycota; Taphrinomycotina; Schizosaccharomycetes; Schizosaccharomycetales; Schizosaccharomycetaceae; Schizosaccharomyces; Schizosaccharomyces pombe;	K01530	E7.6.2.1; phospholipid-translocating ATPase [EC:7.6.2.1]
Ascomycota	k139_10105489	k139_10105489_2	cellular organisms; Eukaryota; Opisthokonta; Fungi; Dikarya; Ascomycota; Taphrinomycotina; Schizosaccharomycetes; Schizosaccharomycetales; Schizosaccharomycetaceae; Schizosaccharomyces; Schizosaccharomyces pombe;	K01530	E7.6.2.1; phospholipid-translocating ATPase [EC:7.6.2.1]
Ascomycota	k139_10105489	k139_10105489_2	cellular organisms; Eukaryota; Opisthokonta; Fungi; Dikarya; Ascomycota; Taphrinomycotina; Schizosaccharomycetes; Schizosaccharomycetales; Schizosaccharomycetaceae; Schizosaccharomyces; Schizosaccharomyces pombe;	K01509	ENTPD2; adenosinetriphosphatase [EC:3.6.1.3]ENTPD2; adenosinetriphosphatase [EC:3.6.1.3]
Ascomycota	k139_10107042	k139_10107042_1	cellular organisms; Eukaryota; Opisthokonta; Fungi; Dikarya; Ascomycota; saccharomyceta; Saccharomycotina; Saccharomycetes; Saccharomycetales; Metschnikowiaceae; Metschnikowia; Metschnikowia bicuspidata;	K06877	K06877; DEAD/DEAH box helicase domain-containing protein
Ascomycota	k139_10113413	k139_10113413_1	cellular organisms; Eukaryota; Opisthokonta; Fungi; Dikarya; Ascomycota; saccharomyceta; Pezizomycotina; leotiomyceta; Eurotiomycetes; Eurotiomycetidae; Eurotiales; Aspergillaceae; Aspergillus; Aspergillus fumigatus;	K02837	prfC; peptide chain release factor 3
Ascomycota	k139_10113413	k139_10113413_2	cellular organisms; Eukaryota; Opisthokonta; Fungi; Dikarya; Ascomycota; saccharomyceta; Pezizomycotina; leotiomyceta; Eurotiomycetes; Eurotiomycetidae; Eurotiales; Aspergillaceae; Aspergillus; Aspergillus fumigatus;	K20024	mgdE; monoglucosyldiacylglycerol epimerase [EC:5.1.3.34]
Ascomycota	k139_1011998	k139_1011998_1	cellular organisms; Eukaryota; Opisthokonta; Fungi; Dikarya; Ascomycota; saccharomyceta; Pezizomycotina; leotiomyceta; Eurotiomycetes;	K05671	ABCC11; ATP-binding cassette, subfamily C (CFTR/MRP), member 11ABCC11; ATP-binding cassette, subfamily C (CFTR/MRP), member 11
Ascomycota	k139_10120546	k139_10120546_1	cellular organisms; Eukaryota; Opisthokonta; Fungi; Dikarya; Ascomycota; saccharomyceta; Pezizomycotina; leotiomyceta; Eurotiomycetes; Eurotiomycetidae; Eurotiales; Aspergillaceae; Aspergillus; Aspergillus candidus;	K08162	mdtH; MFS transporter, DHA1 family, multidrug resistance protein
Ascomycota	k139_10120546	k139_10120546_2	cellular organisms; Eukaryota; Opisthokonta; Fungi; Dikarya; Ascomycota; saccharomyceta; Pezizomycotina; leotiomyceta; Eurotiomycetes; Eurotiomycetidae; Eurotiales; Aspergillaceae; Aspergillus; Aspergillus candidus;	K06794	NCAN, CSPG3; neurocan core proteinNCAN, CSPG3; neurocan core proteinNCAN, CSPG3; neurocan core protein
Ascomycota	k139_10120546	k139_10120546_3	cellular organisms; Eukaryota; Opisthokonta; Fungi; Dikarya; Ascomycota; saccharomyceta; Pezizomycotina; leotiomyceta; Eurotiomycetes; Eurotiomycetidae; Eurotiales; Aspergillaceae; Aspergillus; Aspergillus candidus;	K23697	Null
Ascomycota	k139_10123653	k139_10123653_1	cellular organisms; Eukaryota; Opisthokonta; Fungi; Dikarya; Ascomycota; saccharomyceta; Pezizomycotina; leotiomyceta; sordariomyceta; Sordariomycetes; Xylariomycetidae; Xylariales; Microdochiaceae; Microdochium; Microdochium bolleyi;	K03696	clpC; ATP-dependent Clp protease ATP-binding subunit ClpC
Ascomycota	k139_10135172	k139_10135172_1	cellular organisms; Eukaryota; Opisthokonta; Fungi; Dikarya; Ascomycota; saccharomyceta; Pezizomycotina; leotiomyceta; Eurotiomycetes; Eurotiomycetidae; Eurotiales; Aspergillaceae; Aspergillus; Aspergillus terreus; Aspergillus terreus NIH2624;	K03262	EIF5; translation initiation factor 5EIF5; translation initiation factor 5EIF5; translation initiation factor 5
Ascomycota	k139_10135172	k139_10135172_2	cellular organisms; Eukaryota; Opisthokonta; Fungi; Dikarya; Ascomycota; saccharomyceta; Pezizomycotina; leotiomyceta; Eurotiomycetes; Eurotiomycetidae; Eurotiales; Aspergillaceae; Aspergillus; Aspergillus terreus; Aspergillus terreus NIH2624;	K02519	infB, MTIF2; translation initiation factor IF-2infB, MTIF2; translation initiation factor IF-2
Ascomycota	k139_10135172	k139_10135172_3	cellular organisms; Eukaryota; Opisthokonta; Fungi; Dikarya; Ascomycota; saccharomyceta; Pezizomycotina; leotiomyceta; Eurotiomycetes; Eurotiomycetidae; Eurotiales; Aspergillaceae; Aspergillus; Aspergillus terreus; Aspergillus terreus NIH2624;	K23970	Null
Ascomycota	k139_1013604	k139_1013604_1	cellular organisms; Eukaryota; Opisthokonta; Fungi; Dikarya; Ascomycota; saccharomyceta; Pezizomycotina; Pezizomycetes; Pezizales; Tuberaceae; Tuber; Tuber magnatum;	K20351	TMED6; p24 family protein gamma-5TMED6; p24 family protein gamma-5
Ascomycota	k139_10142426	k139_10142426_1	cellular organisms; Eukaryota; Opisthokonta; Fungi; Dikarya; Ascomycota; saccharomyceta; Pezizomycotina; Pezizomycetes; Pezizales; Tuberaceae; Tuber; Tuber aestivum;	K08832	SRPK3, STK23; serine/threonine-protein kinase SRPK3 [EC:2.7.11.1]
Ascomycota	k139_10142783	k139_10142783_1	cellular organisms; Eukaryota; Opisthokonta; Fungi; Dikarya; Ascomycota; saccharomyceta; Pezizomycotina; Orbiliomycetes; Orbiliales; Orbiliaceae;	K09646	SCPEP1; serine carboxypeptidase 1 [EC:3.4.16.-]
Ascomycota	k139_10143001	k139_10143001_1	cellular organisms; Eukaryota; Opisthokonta; Fungi; Dikarya; Ascomycota; saccharomyceta; Pezizomycotina; leotiomyceta; sordariomyceta; Sordariomycetes; Hypocreomycetidae; Hypocreales; Ophiocordycipitaceae; Purpureocillium; Purpureocillium lilacinum;	K00854	xylB, XYLB; xylulokinase [EC:2.7.1.17]
Ascomycota	k139_10143001	k139_10143001_2	cellular organisms; Eukaryota; Opisthokonta; Fungi; Dikarya; Ascomycota; saccharomyceta; Pezizomycotina; leotiomyceta; sordariomyceta; Sordariomycetes; Hypocreomycetidae; Hypocreales; Ophiocordycipitaceae; Purpureocillium; Purpureocillium lilacinum;	K02283	cpaF, tadA; pilus assembly protein CpaF [EC:7.4.2.8]cpaF, tadA; pilus assembly protein CpaF [EC:7.4.2.8]
Ascomycota	k139_10145123	k139_10145123_1	cellular organisms; Eukaryota; Opisthokonta; Fungi; Dikarya; Ascomycota; saccharomyceta; Pezizomycotina; leotiomyceta; Eurotiomycetes; Eurotiomycetidae; Eurotiales; Aspergillaceae; Aspergillus;	K01710	rfbB, rmlB, rffG; dTDP-glucose 4,6-dehydratase [EC:4.2.1.46]rfbB, rmlB, rffG; dTDP-glucose 4,6-dehydratase [EC:4.2.1.46]rfbB, rmlB, rffG; dTDP-glucose 4,6-dehydratase [EC:4.2.1.46]rfbB, rmlB, rffG; dTDP-glucose 4,6-dehydratase [EC:4.2.1.46]
Ascomycota	k139_10149498	k139_10149498_2	cellular organisms; Eukaryota; Opisthokonta; Fungi; Dikarya; Ascomycota; saccharomyceta; Pezizomycotina; leotiomyceta; sordariomyceta; Sordariomycetes; Hypocreomycetidae; Hypocreales; Nectriaceae; Fusarium; Fusarium fujikuroi species complex; Fusarium proliferatum; Fusarium proliferatum ET1;	K01205	NAGLU; alpha-N-acetylglucosaminidase [EC:3.2.1.50]NAGLU; alpha-N-acetylglucosaminidase [EC:3.2.1.50]NAGLU; alpha-N-acetylglucosaminidase [EC:3.2.1.50]
Ascomycota	k139_10149498	k139_10149498_3	cellular organisms; Eukaryota; Opisthokonta; Fungi; Dikarya; Ascomycota; saccharomyceta; Pezizomycotina; leotiomyceta; sordariomyceta; Sordariomycetes; Hypocreomycetidae; Hypocreales; Nectriaceae; Fusarium; Fusarium fujikuroi species complex; Fusarium proliferatum; Fusarium proliferatum ET1;	K18223	prmA; propane 2-monooxygenase large subunit [EC:1.14.13.227]
Ascomycota	k139_10149498	k139_10149498_4	cellular organisms; Eukaryota; Opisthokonta; Fungi; Dikarya; Ascomycota; saccharomyceta; Pezizomycotina; leotiomyceta; sordariomyceta; Sordariomycetes; Hypocreomycetidae; Hypocreales; Nectriaceae; Fusarium; Fusarium fujikuroi species complex; Fusarium proliferatum; Fusarium proliferatum ET1;	K17066	MOX; alcohol oxidase [EC:1.1.3.13]
Ascomycota	k139_1015010	k139_1015010_1	cellular organisms; Eukaryota; Opisthokonta; Fungi; Dikarya; Ascomycota; saccharomyceta; Saccharomycotina; Saccharomycetes; Saccharomycetales; Phaffomycetaceae; Cyberlindnera; Cyberlindnera fabianii;	K03301	TC.AAA; ATP:ADP antiporter, AAA family
Ascomycota	k139_1015010	k139_1015010_2	cellular organisms; Eukaryota; Opisthokonta; Fungi; Dikarya; Ascomycota; saccharomyceta; Saccharomycotina; Saccharomycetes; Saccharomycetales; Phaffomycetaceae; Cyberlindnera; Cyberlindnera fabianii;	K10478	BTBD3_6; BTB/POZ domain-containing protein 3/6
Ascomycota	k139_10155219	k139_10155219_1	cellular organisms; Eukaryota; Opisthokonta; Fungi; Dikarya; Ascomycota; saccharomyceta; Pezizomycotina; leotiomyceta; sordariomyceta; Sordariomycetes; Hypocreomycetidae; Hypocreales; Ophiocordycipitaceae; Ophiocordyceps; Ophiocordyceps australis;	K17734	aprX; serine protease AprX [EC:3.4.21.-]
Ascomycota	k139_10158521	k139_10158521_2	cellular organisms; Eukaryota; Opisthokonta; Fungi; Dikarya; Ascomycota; Taphrinomycotina; Schizosaccharomycetes; Schizosaccharomycetales; Schizosaccharomycetaceae; Schizosaccharomyces; Schizosaccharomyces pombe;	K15335	NSUN2, TRM4; tRNA (cytosine34-C5)-methyltransferase [EC:2.1.1.203]
Ascomycota	k139_10158521	k139_10158521_2	cellular organisms; Eukaryota; Opisthokonta; Fungi; Dikarya; Ascomycota; Taphrinomycotina; Schizosaccharomycetes; Schizosaccharomycetales; Schizosaccharomycetaceae; Schizosaccharomyces; Schizosaccharomyces pombe;	K15334	NCL1, TRM4; multisite-specific tRNA:(cytosine-C5)-methyltransferase [EC:2.1.1.202]
Ascomycota	k139_10159079	k139_10159079_1	cellular organisms; Eukaryota; Opisthokonta; Fungi; Dikarya; Ascomycota; saccharomyceta; Saccharomycotina; Saccharomycetes; Saccharomycetales; Metschnikowiaceae; Metschnikowia; Metschnikowia bicuspidata;	K02871	RP-L13, MRPL13, rplM; large subunit ribosomal protein L13RP-L13, MRPL13, rplM; large subunit ribosomal protein L13
Ascomycota	k139_10160555	k139_10160555_1	cellular organisms; Eukaryota; Opisthokonta; Fungi; Dikarya; Ascomycota; saccharomyceta; Pezizomycotina; leotiomyceta; sordariomyceta; Sordariomycetes; Sordariomycetidae; Sordariales; Sordariales incertae sedis; Madurella; Madurella mycetomatis;	K00106	XDH; xanthine dehydrogenase/oxidase [EC:1.17.1.4 1.17.3.2]XDH; xanthine dehydrogenase/oxidase [EC:1.17.1.4 1.17.3.2]XDH; xanthine dehydrogenase/oxidase [EC:1.17.1.4 1.17.3.2]XDH; xanthine dehydrogenase/oxidase [EC:1.17.1.4 1.17.3.2]XDH; xanthine dehydrogenase/oxidase [EC:1.17.1.4 1.17.3.2]
Ascomycota	k139_10160555	k139_10160555_2	cellular organisms; Eukaryota; Opisthokonta; Fungi; Dikarya; Ascomycota; saccharomyceta; Pezizomycotina; leotiomyceta; sordariomyceta; Sordariomycetes; Sordariomycetidae; Sordariales; Sordariales incertae sedis; Madurella; Madurella mycetomatis;	K00106	XDH; xanthine dehydrogenase/oxidase [EC:1.17.1.4 1.17.3.2]XDH; xanthine dehydrogenase/oxidase [EC:1.17.1.4 1.17.3.2]XDH; xanthine dehydrogenase/oxidase [EC:1.17.1.4 1.17.3.2]XDH; xanthine dehydrogenase/oxidase [EC:1.17.1.4 1.17.3.2]XDH; xanthine dehydrogenase/oxidase [EC:1.17.1.4 1.17.3.2]
Ascomycota	k139_10161862	k139_10161862_1	cellular organisms; Eukaryota; Opisthokonta; Fungi; Dikarya; Ascomycota; saccharomyceta; Saccharomycotina; Saccharomycetes; Saccharomycetales; Metschnikowiaceae; Metschnikowia; Metschnikowia bicuspidata;	K09233	GLIS2; zinc finger protein GLIS2
Ascomycota	k139_10162502	k139_10162502_1	cellular organisms; Eukaryota; Opisthokonta; Fungi; Dikarya; Ascomycota; Taphrinomycotina; Schizosaccharomycetes; Schizosaccharomycetales; Schizosaccharomycetaceae; Schizosaccharomyces; Schizosaccharomyces pombe;	K12316	GAA; lysosomal alpha-glucosidase [EC:3.2.1.20]GAA; lysosomal alpha-glucosidase [EC:3.2.1.20]GAA; lysosomal alpha-glucosidase [EC:3.2.1.20]GAA; lysosomal alpha-glucosidase [EC:3.2.1.20]
Ascomycota	k139_10162502	k139_10162502_2	cellular organisms; Eukaryota; Opisthokonta; Fungi; Dikarya; Ascomycota; Taphrinomycotina; Schizosaccharomycetes; Schizosaccharomycetales; Schizosaccharomycetaceae; Schizosaccharomyces; Schizosaccharomyces pombe;	K05701	TJP1, ZO1; tight junction protein 1TJP1, ZO1; tight junction protein 1TJP1, ZO1; tight junction protein 1TJP1, ZO1; tight junction protein 1TJP1, ZO1; tight junction protein 1TJP1, ZO1; tight junction protein 1TJP1, ZO1; tight junction protein 1
Ascomycota	k139_10162502	k139_10162502_3	cellular organisms; Eukaryota; Opisthokonta; Fungi; Dikarya; Ascomycota; Taphrinomycotina; Schizosaccharomycetes; Schizosaccharomycetales; Schizosaccharomycetaceae; Schizosaccharomyces; Schizosaccharomyces pombe;	K02768	fruB; fructose PTS system EIIA component [EC:2.7.1.202]fruB; fructose PTS system EIIA component [EC:2.7.1.202]fruB; fructose PTS system EIIA component [EC:2.7.1.202]
Ascomycota	k139_10162502	k139_10162502_3	cellular organisms; Eukaryota; Opisthokonta; Fungi; Dikarya; Ascomycota; Taphrinomycotina; Schizosaccharomycetes; Schizosaccharomycetales; Schizosaccharomycetaceae; Schizosaccharomyces; Schizosaccharomyces pombe;	K02769	fruAb; fructose PTS system EIIB component [EC:2.7.1.202]fruAb; fructose PTS system EIIB component [EC:2.7.1.202]fruAb; fructose PTS system EIIB component [EC:2.7.1.202]
Ascomycota	k139_10162502	k139_10162502_3	cellular organisms; Eukaryota; Opisthokonta; Fungi; Dikarya; Ascomycota; Taphrinomycotina; Schizosaccharomycetes; Schizosaccharomycetales; Schizosaccharomycetaceae; Schizosaccharomyces; Schizosaccharomyces pombe;	K02770	fruA; fructose PTS system EIIBC or EIIC component [EC:2.7.1.202]fruA; fructose PTS system EIIBC or EIIC component [EC:2.7.1.202]fruA; fructose PTS system EIIBC or EIIC component [EC:2.7.1.202]
Ascomycota	k139_10164238	k139_10164238_1	cellular organisms; Eukaryota; Opisthokonta; Fungi; Dikarya; Ascomycota; saccharomyceta; Pezizomycotina; leotiomyceta; sordariomyceta; Sordariomycetes; Hypocreomycetidae; Glomerellales; Glomerellaceae; Colletotrichum; Colletotrichum fructicola; Colletotrichum fructicola Nara gc5;	K21440	ANKRD50; ankyrin repeat domain-containing protein 50
Ascomycota	k139_10165869	k139_10165869_1	cellular organisms; Eukaryota; Opisthokonta; Fungi; Dikarya; Ascomycota; saccharomyceta; Pezizomycotina; leotiomyceta;	K23498	COXPD7; peptide chain release factor
Ascomycota	k139_10165869	k139_10165869_2	cellular organisms; Eukaryota; Opisthokonta; Fungi; Dikarya; Ascomycota; saccharomyceta; Pezizomycotina; leotiomyceta;	K00303	soxB; sarcosine oxidase, subunit beta [EC:1.5.3.1]
Ascomycota	k139_10168922	k139_10168922_1	cellular organisms; Eukaryota; Opisthokonta; Fungi; Dikarya; Ascomycota; saccharomyceta; Saccharomycotina; Saccharomycetes; Saccharomycetales; Saccharomycodaceae; Hanseniaspora;	K00526	E1.17.4.1B, nrdB, nrdF; ribonucleoside-diphosphate reductase beta chain [EC:1.17.4.1]E1.17.4.1B, nrdB, nrdF; ribonucleoside-diphosphate reductase beta chain [EC:1.17.4.1]E1.17.4.1B, nrdB, nrdF; ribonucleoside-diphosphate reductase beta chain [EC:1.17.4.1]
Ascomycota	k139_10168922	k139_10168922_1	cellular organisms; Eukaryota; Opisthokonta; Fungi; Dikarya; Ascomycota; saccharomyceta; Saccharomycotina; Saccharomycetes; Saccharomycetales; Saccharomycodaceae; Hanseniaspora;	K10808	RRM2; ribonucleoside-diphosphate reductase subunit M2 [EC:1.17.4.1]RRM2; ribonucleoside-diphosphate reductase subunit M2 [EC:1.17.4.1]RRM2; ribonucleoside-diphosphate reductase subunit M2 [EC:1.17.4.1]RRM2; ribonucleoside-diphosphate reductase subunit M2 [EC:1.17.4.1]RRM2; ribonucleoside-diphosphate reductase subunit M2 [EC:1.17.4.1]RRM2; ribonucleoside-diphosphate reductase subunit M2 [EC:1.17.4…
Ascomycota	k139_10171073	k139_10171073_1	cellular organisms; Eukaryota; Opisthokonta; Fungi; Dikarya; Ascomycota; saccharomyceta; Pezizomycotina; leotiomyceta; dothideomyceta; Dothideomycetes; Dothideomycetes incertae sedis; Coniosporium; Coniosporium apollinis; Coniosporium apollinis CBS 100218;	K18234	vat; virginiamycin A acetyltransferase [EC:2.3.1.-]
Ascomycota	k139_10171073	k139_10171073_2	cellular organisms; Eukaryota; Opisthokonta; Fungi; Dikarya; Ascomycota; saccharomyceta; Pezizomycotina; leotiomyceta; dothideomyceta; Dothideomycetes; Dothideomycetes incertae sedis; Coniosporium; Coniosporium apollinis; Coniosporium apollinis CBS 100218;	K12819	SLU7; pre-mRNA-processing factor SLU7SLU7; pre-mRNA-processing factor SLU7
Ascomycota	k139_10171073	k139_10171073_3	cellular organisms; Eukaryota; Opisthokonta; Fungi; Dikarya; Ascomycota; saccharomyceta; Pezizomycotina; leotiomyceta; dothideomyceta; Dothideomycetes; Dothideomycetes incertae sedis; Coniosporium; Coniosporium apollinis; Coniosporium apollinis CBS 100218;	K21572	susD; starch-binding outer membrane protein, SusD/RagB family
Ascomycota	k139_10171212	k139_10171212_1	cellular organisms; Eukaryota; Opisthokonta; Fungi; Dikarya; Ascomycota; Taphrinomycotina; Schizosaccharomycetes; Schizosaccharomycetales; Schizosaccharomycetaceae; Schizosaccharomyces; Schizosaccharomyces pombe;	K03031	PSMD8, RPN12; 26S proteasome regulatory subunit N12PSMD8, RPN12; 26S proteasome regulatory subunit N12PSMD8, RPN12; 26S proteasome regulatory subunit N12
Ascomycota	k139_10171240	k139_10171240_1	cellular organisms; Eukaryota; Opisthokonta; Fungi; Dikarya; Ascomycota; Taphrinomycotina; Schizosaccharomycetes; Schizosaccharomycetales; Schizosaccharomycetaceae; Schizosaccharomyces; Schizosaccharomyces pombe;	K14862	URB2; nucleolar pre-ribosomal-associated protein 2
Ascomycota	k139_10171978	k139_10171978_1	cellular organisms; Eukaryota; Opisthokonta; Fungi; Dikarya; Ascomycota; saccharomyceta; Pezizomycotina; leotiomyceta; dothideomyceta; Dothideomycetes; Pleosporomycetidae; Pleosporales; Pleosporineae; Pleosporaceae; Alternaria; Alternaria sect. Alternaria; Alternaria alternata complex; Alternaria alternata;	K03600	sspB; stringent starvation protein B
Ascomycota	k139_10172675	k139_10172675_1	cellular organisms; Eukaryota; Opisthokonta; Fungi; Dikarya; Ascomycota; saccharomyceta; Pezizomycotina; Pezizomycetes; Pezizales; Pyronemataceae; Pyronema; Pyronema omphalodes; Pyronema omphalodes CBS 100304;	K20288	COG1; conserved oligomeric Golgi complex subunit 1
Ascomycota	k139_10172675	k139_10172675_2	cellular organisms; Eukaryota; Opisthokonta; Fungi; Dikarya; Ascomycota; saccharomyceta; Pezizomycotina; Pezizomycetes; Pezizales; Pyronemataceae; Pyronema; Pyronema omphalodes; Pyronema omphalodes CBS 100304;	K14165	K14165; atypical dual specificity phosphatase [EC:3.1.3.16 3.1.3.48]
Ascomycota	k139_10172675	k139_10172675_3	cellular organisms; Eukaryota; Opisthokonta; Fungi; Dikarya; Ascomycota; saccharomyceta; Pezizomycotina; Pezizomycetes; Pezizales; Pyronemataceae; Pyronema; Pyronema omphalodes; Pyronema omphalodes CBS 100304;	K20040	HIP1R, SLA2; huntingtin-interacting protein 1-related protein
Ascomycota	k139_1017424	k139_1017424_1	cellular organisms; Eukaryota; Opisthokonta; Fungi; Dikarya; Ascomycota; saccharomyceta; Saccharomycotina; Saccharomycetes; Saccharomycetales; Metschnikowiaceae; Metschnikowia; Metschnikowia bicuspidata;	K07203	MTOR, FRAP, TOR; serine/threonine-protein kinase mTOR [EC:2.7.11.1]MTOR, FRAP, TOR; serine/threonine-protein kinase mTOR [EC:2.7.11.1]MTOR, FRAP, TOR; serine/threonine-protein kinase mTOR [EC:2.7.11.1]MTOR, FRAP, TOR; serine/threonine-protein kinase mTOR [EC:2.7.11.1]MTOR, FRAP, TOR; serine/threonine-protein kinase mTOR [EC:2.7.11.1]MTOR, FRAP, TOR; serine/threonine-protein kinase mTOR [EC:2.7.11…
Ascomycota	k139_10174444	k139_10174444_2	cellular organisms; Eukaryota; Opisthokonta; Fungi; Dikarya; Ascomycota; saccharomyceta; Pezizomycotina; leotiomyceta; sordariomyceta; Leotiomycetes; Helotiales; Sclerotiniaceae; Monilinia; Monilinia fructigena;	K10357	MYO5; myosin VMYO5; myosin VMYO5; myosin VMYO5; myosin VMYO5; myosin V
Ascomycota	k139_1017489	k139_1017489_1	cellular organisms; Eukaryota; Opisthokonta; Fungi; Dikarya; Ascomycota; saccharomyceta; Pezizomycotina; Pezizomycetes; Pezizales; Ascobolaceae; Ascobolus; Ascobolus immersus; Ascobolus immersus RN42;	K16630	COL22A; collagen, type XXII, alpha
Ascomycota	k139_1017489	k139_1017489_2	cellular organisms; Eukaryota; Opisthokonta; Fungi; Dikarya; Ascomycota; saccharomyceta; Pezizomycotina; Pezizomycetes; Pezizales; Ascobolaceae; Ascobolus; Ascobolus immersus; Ascobolus immersus RN42;	K12619	XRN2, RAT1; 5'-3' exoribonuclease 2 [EC:3.1.13.-]XRN2, RAT1; 5'-3' exoribonuclease 2 [EC:3.1.13.-]XRN2, RAT1; 5'-3' exoribonuclease 2 [EC:3.1.13.-]XRN2, RAT1; 5'-3' exoribonuclease 2 [EC:3.1.13.-]XRN2, RAT1; 5'-3' exoribonuclease 2 [EC:3.1.13.-]XRN2, RAT1; 5'-3' exoribonuclease 2 [EC:3.1.13.-]
Ascomycota	k139_10176536	k139_10176536_1	cellular organisms; Eukaryota; Opisthokonta; Fungi; Dikarya; Ascomycota; saccharomyceta; Pezizomycotina; leotiomyceta; sordariomyceta; Sordariomycetes; Sordariomycetidae; Ophiostomatales; Ophiostomataceae; Sporothrix; Sporothrix schenckii; Sporothrix schenckii 1099-18;	K03820	lnt; apolipoprotein N-acyltransferase [EC:2.3.1.269]
Ascomycota	k139_10176536	k139_10176536_2	cellular organisms; Eukaryota; Opisthokonta; Fungi; Dikarya; Ascomycota; saccharomyceta; Pezizomycotina; leotiomyceta; sordariomyceta; Sordariomycetes; Sordariomycetidae; Ophiostomatales; Ophiostomataceae; Sporothrix; Sporothrix schenckii; Sporothrix schenckii 1099-18;	K06619	ABL1; abelson tyrosine-protein kinase 1 [EC:2.7.10.2]ABL1; abelson tyrosine-protein kinase 1 [EC:2.7.10.2]ABL1; abelson tyrosine-protein kinase 1 [EC:2.7.10.2]ABL1; abelson tyrosine-protein kinase 1 [EC:2.7.10.2]ABL1; abelson tyrosine-protein kinase 1 [EC:2.7.10.2]ABL1; abelson tyrosine-protein kinase 1 [EC:2.7.10.2]ABL1; abelson tyrosine-protein kinase 1 [EC:2.7.10.2]ABL1; abelson tyrosine-prote…
Ascomycota	k139_10177466	k139_10177466_1	cellular organisms; Eukaryota; Opisthokonta; Fungi; Dikarya; Ascomycota; saccharomyceta; Pezizomycotina; leotiomyceta; dothideomyceta; Dothideomycetes; Pleosporomycetidae; Pleosporomycetidae incertae sedis; Gloniaceae; Glonium; Glonium stellatum;	K04043	dnaK, HSPA9; molecular chaperone DnaKdnaK, HSPA9; molecular chaperone DnaKdnaK, HSPA9; molecular chaperone DnaKdnaK, HSPA9; molecular chaperone DnaKdnaK, HSPA9; molecular chaperone DnaKdnaK, HSPA9; molecular chaperone DnaKdnaK, HSPA9; molecular chaperone DnaK
Ascomycota	k139_10178750	k139_10178750_2	cellular organisms; Eukaryota; Opisthokonta; Fungi; Dikarya; Ascomycota; saccharomyceta; Pezizomycotina; leotiomyceta; sordariomyceta; Leotiomycetes; Helotiales; Hyaloscyphaceae; Hyaloscypha; Hyaloscypha bicolor; Meliniomyces bicolor E;	K02035	ABC.PE.S; peptide/nickel transport system substrate-binding proteinABC.PE.S; peptide/nickel transport system substrate-binding protein
Ascomycota	k139_10178845	k139_10178845_1	cellular organisms; Eukaryota; Opisthokonta; Fungi; Dikarya; Ascomycota; saccharomyceta; Saccharomycotina; Saccharomycetes; Saccharomycetales; Saccharomycetales incertae sedis; Kuraishia; Kuraishia capsulata; Kuraishia capsulata CBS 1993;	K10908	POLRMT, RPO41; DNA-directed RNA polymerase, mitochondrial [EC:2.7.7.6]
Ascomycota	k139_10181066	k139_10181066_2	cellular organisms; Eukaryota; Opisthokonta; Fungi; Dikarya; Ascomycota; saccharomyceta; Pezizomycotina; leotiomyceta; Eurotiomycetes; Eurotiomycetidae; Eurotiales; Aspergillaceae; Aspergillus;	K00058	serA, PHGDH; D-3-phosphoglycerate dehydrogenase / 2-oxoglutarate reductase [EC:1.1.1.95 1.1.1.399]serA, PHGDH; D-3-phosphoglycerate dehydrogenase / 2-oxoglutarate reductase [EC:1.1.1.95 1.1.1.399]serA, PHGDH; D-3-phosphoglycerate dehydrogenase / 2-oxoglutarate reductase [EC:1.1.1.95 1.1.1.399]serA, PHGDH; D-3-phosphoglycerate dehydrogenase / 2-oxoglutarate reductase [EC:1.1.1.95 1.1.1.399]
Ascomycota	k139_10181066	k139_10181066_1	cellular organisms; Eukaryota; Opisthokonta; Fungi; Dikarya; Ascomycota; saccharomyceta; Pezizomycotina; leotiomyceta; Eurotiomycetes; Eurotiomycetidae; Eurotiales; Aspergillaceae; Aspergillus;	K08844	LRRK2; leucine-rich repeat kinase 2 [EC:2.7.11.1]LRRK2; leucine-rich repeat kinase 2 [EC:2.7.11.1]LRRK2; leucine-rich repeat kinase 2 [EC:2.7.11.1]LRRK2; leucine-rich repeat kinase 2 [EC:2.7.11.1]
Ascomycota	k139_10182933	k139_10182933_1	cellular organisms; Eukaryota; Opisthokonta; Fungi; Dikarya; Ascomycota; saccharomyceta; Saccharomycotina; Saccharomycetes; Saccharomycetales; Saccharomycetaceae; Lachancea; Lachancea mirantina;	K03688	ubiB, aarF; ubiquinone biosynthesis protein
Ascomycota	k139_10184781	k139_10184781_2	cellular organisms; Eukaryota; Opisthokonta; Fungi; Dikarya; Ascomycota; saccharomyceta; Pezizomycotina; leotiomyceta; sordariomyceta; Sordariomycetes; Hypocreomycetidae; Hypocreales; Hypocreaceae; Trichoderma; Trichoderma harzianum;	K19829	GEP3, MTG3; genetic interactor of prohibitins 3, mitochondrial
Ascomycota	k139_1018517	k139_1018517_1	cellular organisms; Eukaryota; Opisthokonta; Fungi; Dikarya; Ascomycota; saccharomyceta; Saccharomycotina; Saccharomycetes; Saccharomycetales; Metschnikowiaceae; Clavispora; Clavispora/Candida clade; [Candida] haemulonis;	K05825	LYSN; 2-aminoadipate transaminase [EC:2.6.1.-]
Ascomycota	k139_10185454	k139_10185454_1	cellular organisms; Eukaryota; Opisthokonta; Fungi; Dikarya; Ascomycota; saccharomyceta; Saccharomycotina; Saccharomycetes; Saccharomycetales; Metschnikowiaceae; Metschnikowia; Metschnikowia bicuspidata;	K20164	DENND5; DENN domain-containing protein 5
Ascomycota	k139_10189582	k139_10189582_1	cellular organisms; Eukaryota; Opisthokonta; Fungi; Dikarya; Ascomycota; saccharomyceta; Saccharomycotina; Saccharomycetes; Saccharomycetales; Saccharomycetaceae; Kazachstania; Kazachstania africana; Kazachstania africana CBS 2517;	K09228	KRAB; KRAB domain-containing zinc finger proteinKRAB; KRAB domain-containing zinc finger protein
Ascomycota	k139_10190752	k139_10190752_1	cellular organisms; Eukaryota; Opisthokonta; Fungi; Dikarya; Ascomycota; saccharomyceta; Pezizomycotina; leotiomyceta; Eurotiomycetes; Chaetothyriomycetidae; Chaetothyriales; Herpotrichiellaceae; Exophiala;	K12856	PRPF8, PRP8; pre-mRNA-processing factor 8PRPF8, PRP8; pre-mRNA-processing factor 8
Ascomycota	k139_10190752	k139_10190752_2	cellular organisms; Eukaryota; Opisthokonta; Fungi; Dikarya; Ascomycota; saccharomyceta; Pezizomycotina; leotiomyceta; Eurotiomycetes; Chaetothyriomycetidae; Chaetothyriales; Herpotrichiellaceae; Exophiala;	K20167	TBC1D14; TBC1 domain family member 14
Ascomycota	k139_10190752	k139_10190752_3	cellular organisms; Eukaryota; Opisthokonta; Fungi; Dikarya; Ascomycota; saccharomyceta; Pezizomycotina; leotiomyceta; Eurotiomycetes; Chaetothyriomycetidae; Chaetothyriales; Herpotrichiellaceae; Exophiala;	K09657	B4GALNT4; beta-1,4-N-acetylgalactosaminyltransferase 4 [EC:2.4.1.244]B4GALNT4; beta-1,4-N-acetylgalactosaminyltransferase 4 [EC:2.4.1.244]
Ascomycota	k139_10190752	k139_10190752_4	cellular organisms; Eukaryota; Opisthokonta; Fungi; Dikarya; Ascomycota; saccharomyceta; Pezizomycotina; leotiomyceta; Eurotiomycetes; Chaetothyriomycetidae; Chaetothyriales; Herpotrichiellaceae; Exophiala;	K06173	truA, PUS1; tRNA pseudouridine38-40 synthase [EC:5.4.99.12]
Ascomycota	k139_10190903	k139_10190903_1	cellular organisms; Eukaryota; Opisthokonta; Fungi; Dikarya; Ascomycota; saccharomyceta; Saccharomycotina; Saccharomycetes; Saccharomycetales; Metschnikowiaceae; Metschnikowia; Metschnikowia bicuspidata;	K14676	NTE, NRE; lysophospholipid hydrolase [EC:3.1.1.5]
Ascomycota	k139_10190903	k139_10190903_1	cellular organisms; Eukaryota; Opisthokonta; Fungi; Dikarya; Ascomycota; saccharomyceta; Saccharomycotina; Saccharomycetes; Saccharomycetales; Metschnikowiaceae; Metschnikowia; Metschnikowia bicuspidata;	K18550	ISN1; IMP and pyridine-specific 5'-nucleotidase [EC:3.1.3.99 3.1.3.-]ISN1; IMP and pyridine-specific 5'-nucleotidase [EC:3.1.3.99 3.1.3.-]
Ascomycota	k139_10190903	k139_10190903_2	cellular organisms; Eukaryota; Opisthokonta; Fungi; Dikarya; Ascomycota; saccharomyceta; Saccharomycotina; Saccharomycetes; Saccharomycetales; Metschnikowiaceae; Metschnikowia; Metschnikowia bicuspidata;	K10408	DNAH; dynein heavy chain, axonemalDNAH; dynein heavy chain, axonemal
Ascomycota	k139_10191517	k139_10191517_1	cellular organisms; Eukaryota; Opisthokonta; Fungi; Dikarya; Ascomycota; saccharomyceta; Pezizomycotina; leotiomyceta; sordariomyceta; Sordariomycetes; Hypocreomycetidae; Hypocreales; Nectriaceae; Fusarium; Fusarium fujikuroi species complex; Fusarium verticillioides;	K06978	K06978; uncharacterized protein
Ascomycota	k139_10191901	k139_10191901_1	cellular organisms; Eukaryota; Opisthokonta; Fungi; Dikarya; Ascomycota; saccharomyceta; Saccharomycotina; Saccharomycetes; Saccharomycetales; Metschnikowiaceae; Metschnikowia; Metschnikowia bicuspidata;	K12132	prkC, stkP; eukaryotic-like serine/threonine-protein kinase [EC:2.7.11.1]
Ascomycota	k139_10194538	k139_10194538_1	cellular organisms; Eukaryota; Opisthokonta; Fungi; Dikarya; Ascomycota; saccharomyceta; Saccharomycotina; Saccharomycetes; Saccharomycetales; Metschnikowiaceae; Metschnikowia; Metschnikowia bicuspidata;	K06674	SMC2; structural maintenance of chromosome 2SMC2; structural maintenance of chromosome 2
Ascomycota	k139_10196159	k139_10196159_1	cellular organisms; Eukaryota; Opisthokonta; Fungi; Dikarya; Ascomycota; saccharomyceta; Pezizomycotina; leotiomyceta; Eurotiomycetes; Chaetothyriomycetidae;	K00333	nuoD; NADH-quinone oxidoreductase subunit D [EC:7.1.1.2]
Ascomycota	k139_10201984	k139_10201984_1	cellular organisms; Eukaryota; Opisthokonta; Fungi; Dikarya; Ascomycota; saccharomyceta; Saccharomycotina; Saccharomycetes; Saccharomycetales; Pichiaceae; Ogataea; Ogataea/Candida clade; [Candida] boidinii;	K12132	prkC, stkP; eukaryotic-like serine/threonine-protein kinase [EC:2.7.11.1]
Ascomycota	k139_10205510	k139_10205510_1	cellular organisms; Eukaryota; Opisthokonta; Fungi; Dikarya; Ascomycota; saccharomyceta; Saccharomycotina; Saccharomycetes; Saccharomycetales; Metschnikowiaceae; Metschnikowia; Metschnikowia bicuspidata;	K02952	RP-S13, rpsM; small subunit ribosomal protein S13RP-S13, rpsM; small subunit ribosomal protein S13
Ascomycota	k139_10205510	k139_10205510_2	cellular organisms; Eukaryota; Opisthokonta; Fungi; Dikarya; Ascomycota; saccharomyceta; Saccharomycotina; Saccharomycetes; Saccharomycetales; Metschnikowiaceae; Metschnikowia; Metschnikowia bicuspidata;	K03243	EIF5B; translation initiation factor 5BEIF5B; translation initiation factor 5B
Ascomycota	k139_10208705	k139_10208705_1	cellular organisms; Eukaryota; Opisthokonta; Fungi; Dikarya; Ascomycota; saccharomyceta; Pezizomycotina; leotiomyceta; sordariomyceta; Sordariomycetes; Hypocreomycetidae; Glomerellales; Glomerellaceae; Colletotrichum;	K11175	purN; phosphoribosylglycinamide formyltransferase 1 [EC:2.1.2.2]purN; phosphoribosylglycinamide formyltransferase 1 [EC:2.1.2.2]
Ascomycota	k139_10208705	k139_10208705_2	cellular organisms; Eukaryota; Opisthokonta; Fungi; Dikarya; Ascomycota; saccharomyceta; Pezizomycotina; leotiomyceta; sordariomyceta; Sordariomycetes; Hypocreomycetidae; Glomerellales; Glomerellaceae; Colletotrichum;	K02227	cbiB, cobD; adenosylcobinamide-phosphate synthase [EC:6.3.1.10]
Ascomycota	k139_10210952	k139_10210952_1	cellular organisms; Eukaryota; Opisthokonta; Fungi; Dikarya; Ascomycota; saccharomyceta; Saccharomycotina; Saccharomycetes; Saccharomycetales; Metschnikowiaceae; Metschnikowia; Metschnikowia bicuspidata;	K15378	SLC45A1_2_4; solute carrier family 45, member 1/2/4
Ascomycota	k139_10210952	k139_10210952_2	cellular organisms; Eukaryota; Opisthokonta; Fungi; Dikarya; Ascomycota; saccharomyceta; Saccharomycotina; Saccharomycetes; Saccharomycetales; Metschnikowiaceae; Metschnikowia; Metschnikowia bicuspidata;	K04773	sppA; protease IV [EC:3.4.21.-]
Ascomycota	k139_10211569	k139_10211569_1	cellular organisms; Eukaryota; Opisthokonta; Fungi; Dikarya; Ascomycota; saccharomyceta; Pezizomycotina; Pezizomycetes; Pezizales; Tuberaceae; Tuber; Tuber aestivum;	K10407	KLC; kinesin light chainKLC; kinesin light chainKLC; kinesin light chainKLC; kinesin light chain
Ascomycota	k139_1021430	k139_1021430_1	cellular organisms; Eukaryota; Opisthokonta; Fungi; Dikarya; Ascomycota; saccharomyceta; Pezizomycotina; leotiomyceta; sordariomyceta; Sordariomycetes; Hypocreomycetidae; Hypocreales; Ophiocordycipitaceae; Ophiocordyceps;	K08827	PRPF4B; serine/threonine-protein kinase PRP4 [EC:2.7.11.1]PRPF4B; serine/threonine-protein kinase PRP4 [EC:2.7.11.1]
Ascomycota	k139_10216100	k139_10216100_1	cellular organisms; Eukaryota; Opisthokonta; Fungi; Dikarya; Ascomycota; saccharomyceta; Pezizomycotina; leotiomyceta; sordariomyceta; Sordariomycetes; Hypocreomycetidae; Glomerellales; Glomerellaceae; Colletotrichum;	K01619	deoC, DERA; deoxyribose-phosphate aldolase [EC:4.1.2.4]
Ascomycota	k139_10217497	k139_10217497_1	cellular organisms; Eukaryota; Opisthokonta; Fungi; Dikarya; Ascomycota; saccharomyceta; Pezizomycotina; leotiomyceta; sordariomyceta; Leotiomycetes; Helotiales; Hyaloscyphaceae; Hyaloscypha; Hyaloscypha bicolor; Meliniomyces bicolor E;	K01265	map; methionyl aminopeptidase [EC:3.4.11.18]
Ascomycota	k139_10217497	k139_10217497_2	cellular organisms; Eukaryota; Opisthokonta; Fungi; Dikarya; Ascomycota; saccharomyceta; Pezizomycotina; leotiomyceta; sordariomyceta; Leotiomycetes; Helotiales; Hyaloscyphaceae; Hyaloscypha; Hyaloscypha bicolor; Meliniomyces bicolor E;	K14441	rimO; ribosomal protein S12 methylthiotransferase [EC:2.8.4.4]
Ascomycota	k139_10217497	k139_10217497_3	cellular organisms; Eukaryota; Opisthokonta; Fungi; Dikarya; Ascomycota; saccharomyceta; Pezizomycotina; leotiomyceta; sordariomyceta; Leotiomycetes; Helotiales; Hyaloscyphaceae; Hyaloscypha; Hyaloscypha bicolor; Meliniomyces bicolor E;	K19801	PI4KB; phosphatidylinositol 4-kinase B [EC:2.7.1.67]PI4KB; phosphatidylinositol 4-kinase B [EC:2.7.1.67]
Ascomycota	k139_10217497	k139_10217497_4	cellular organisms; Eukaryota; Opisthokonta; Fungi; Dikarya; Ascomycota; saccharomyceta; Pezizomycotina; leotiomyceta; sordariomyceta; Leotiomycetes; Helotiales; Hyaloscyphaceae; Hyaloscypha; Hyaloscypha bicolor; Meliniomyces bicolor E;	K07126	K07126; uncharacterized protein
Ascomycota	k139_10217497	k139_10217497_5	cellular organisms; Eukaryota; Opisthokonta; Fungi; Dikarya; Ascomycota; saccharomyceta; Pezizomycotina; leotiomyceta; sordariomyceta; Leotiomycetes; Helotiales; Hyaloscyphaceae; Hyaloscypha; Hyaloscypha bicolor; Meliniomyces bicolor E;	K01534	zntA; Zn2+/Cd2+-exporting ATPase [EC:7.2.2.12 7.2.2.21]
Ascomycota	k139_10217497	k139_10217497_6	cellular organisms; Eukaryota; Opisthokonta; Fungi; Dikarya; Ascomycota; saccharomyceta; Pezizomycotina; leotiomyceta; sordariomyceta; Leotiomycetes; Helotiales; Hyaloscyphaceae; Hyaloscypha; Hyaloscypha bicolor; Meliniomyces bicolor E;	K05717	FN1; fibronectin 1FN1; fibronectin 1FN1; fibronectin 1FN1; fibronectin 1FN1; fibronectin 1FN1; fibronectin 1FN1; fibronectin 1FN1; fibronectin 1FN1; fibronectin 1FN1; fibronectin 1FN1; fibronectin 1FN1; fibronectin 1FN1; fibronectin 1FN1; fibronectin 1FN1; fibronectin 1
Ascomycota	k139_10220185	k139_10220185_1	cellular organisms; Eukaryota; Opisthokonta; Fungi; Dikarya; Ascomycota; saccharomyceta; Pezizomycotina; leotiomyceta; sordariomyceta; Sordariomycetes; Hypocreomycetidae; Glomerellales; Glomerellaceae; Colletotrichum; Colletotrichum gloeosporioides; Colletotrichum gloeosporioides Cg-14;	K03929	pnbA; para-nitrobenzyl esterase [EC:3.1.1.-]
Ascomycota	k139_10224069	k139_10224069_1	cellular organisms; Eukaryota; Opisthokonta; Fungi; Dikarya; Ascomycota; Taphrinomycotina; Schizosaccharomycetes; Schizosaccharomycetales; Schizosaccharomycetaceae; Schizosaccharomyces; Schizosaccharomyces pombe;	K02258	COX11, ctaG; cytochrome c oxidase assembly protein subunit 11COX11, ctaG; cytochrome c oxidase assembly protein subunit 11COX11, ctaG; cytochrome c oxidase assembly protein subunit 11
Ascomycota	k139_10226907	k139_10226907_1	cellular organisms; Eukaryota; Opisthokonta; Fungi; Dikarya; Ascomycota; saccharomyceta; Pezizomycotina; leotiomyceta; Eurotiomycetes; Eurotiomycetidae; Eurotiales; Trichocomaceae; Rasamsonia; Rasamsonia emersonii; Rasamsonia emersonii CBS 393.64;	K02412	fliI; flagellum-specific ATP synthase [EC:7.4.2.8]fliI; flagellum-specific ATP synthase [EC:7.4.2.8]fliI; flagellum-specific ATP synthase [EC:7.4.2.8]
Ascomycota	k139_10226907	k139_10226907_2	cellular organisms; Eukaryota; Opisthokonta; Fungi; Dikarya; Ascomycota; saccharomyceta; Pezizomycotina; leotiomyceta; Eurotiomycetes; Eurotiomycetidae; Eurotiales; Trichocomaceae; Rasamsonia; Rasamsonia emersonii; Rasamsonia emersonii CBS 393.64;	K00218	por; protochlorophyllide reductase [EC:1.3.1.33]
Ascomycota	k139_10239934	k139_10239934_1	cellular organisms; Eukaryota; Opisthokonta; Fungi; Dikarya; Ascomycota; saccharomyceta; Pezizomycotina; leotiomyceta; sordariomyceta; Leotiomycetes; Helotiales; Dermateaceae; Marssonina; Marssonina brunnea; Marssonina brunnea f. sp. 'multigermtubi'; Marssonina brunnea f. sp. 'multigermtubi' MB_m1;	K21636	nrdD; ribonucleoside-triphosphate reductase (formate) [EC:1.1.98.6]nrdD; ribonucleoside-triphosphate reductase (formate) [EC:1.1.98.6]
Ascomycota	k139_10243250	k139_10243250_1	cellular organisms; Eukaryota; Opisthokonta; Fungi; Dikarya; Ascomycota; Taphrinomycotina; Schizosaccharomycetes; Schizosaccharomycetales; Schizosaccharomycetaceae; Schizosaccharomyces; Schizosaccharomyces pombe;	K14289	XPO5; exportin-5XPO5; exportin-5XPO5; exportin-5
Ascomycota	k139_10243522	k139_10243522_1	cellular organisms; Eukaryota; Opisthokonta; Fungi; Dikarya; Ascomycota; saccharomyceta; Pezizomycotina; leotiomyceta; sordariomyceta; Sordariomycetes; Hypocreomycetidae; Hypocreales; Clavicipitaceae; Pochonia; Pochonia chlamydosporia; Pochonia chlamydosporia 170;	K09703	K09703; uncharacterized protein
Ascomycota	k139_10243522	k139_10243522_2	cellular organisms; Eukaryota; Opisthokonta; Fungi; Dikarya; Ascomycota; saccharomyceta; Pezizomycotina; leotiomyceta; sordariomyceta; Sordariomycetes; Hypocreomycetidae; Hypocreales; Clavicipitaceae; Pochonia; Pochonia chlamydosporia; Pochonia chlamydosporia 170;	K09703	K09703; uncharacterized protein
Ascomycota	k139_10243522	k139_10243522_4	cellular organisms; Eukaryota; Opisthokonta; Fungi; Dikarya; Ascomycota; saccharomyceta; Pezizomycotina; leotiomyceta; sordariomyceta; Sordariomycetes; Hypocreomycetidae; Hypocreales; Clavicipitaceae; Pochonia; Pochonia chlamydosporia; Pochonia chlamydosporia 170;	K01217	IDUA; L-iduronidase [EC:3.2.1.76]IDUA; L-iduronidase [EC:3.2.1.76]
Ascomycota	k139_10243522	k139_10243522_3	cellular organisms; Eukaryota; Opisthokonta; Fungi; Dikarya; Ascomycota; saccharomyceta; Pezizomycotina; leotiomyceta; sordariomyceta; Sordariomycetes; Hypocreomycetidae; Hypocreales; Clavicipitaceae; Pochonia; Pochonia chlamydosporia; Pochonia chlamydosporia 170;	K09703	K09703; uncharacterized protein
Ascomycota	k139_10243522	k139_10243522_5	cellular organisms; Eukaryota; Opisthokonta; Fungi; Dikarya; Ascomycota; saccharomyceta; Pezizomycotina; leotiomyceta; sordariomyceta; Sordariomycetes; Hypocreomycetidae; Hypocreales; Clavicipitaceae; Pochonia; Pochonia chlamydosporia; Pochonia chlamydosporia 170;	K08871	BRD2; bromodomain-containing protein 2BRD2; bromodomain-containing protein 2
Ascomycota	k139_10245351	k139_10245351_1	cellular organisms; Eukaryota; Opisthokonta; Fungi; Dikarya; Ascomycota; saccharomyceta; Pezizomycotina; leotiomyceta; dothideomyceta; Dothideomycetes; Pleosporomycetidae; Pleosporales; Corynesporascaceae; Corynespora; Corynespora cassiicola; Corynespora cassiicola Philippines;	K05389	KCNKF; potassium channel subfamily K, other eukaryote
Ascomycota	k139_10245351	k139_10245351_3	cellular organisms; Eukaryota; Opisthokonta; Fungi; Dikarya; Ascomycota; saccharomyceta; Pezizomycotina; leotiomyceta; dothideomyceta; Dothideomycetes; Pleosporomycetidae; Pleosporales; Corynesporascaceae; Corynespora; Corynespora cassiicola; Corynespora cassiicola Philippines;	K09971	aapM, bztC; general L-amino acid transport system permease proteinaapM, bztC; general L-amino acid transport system permease protein
Ascomycota	k139_10247621	k139_10247621_1	cellular organisms; Eukaryota; Opisthokonta; Fungi; Dikarya; Ascomycota; saccharomyceta; Pezizomycotina; leotiomyceta; Eurotiomycetes; Eurotiomycetidae; Eurotiales; Aspergillaceae; Aspergillus; Aspergillus ellipticus; Aspergillus ellipticus CBS 707.79;	K08809	SPEG; striated muscle-specific serine/threonine protein kinase [EC:2.7.11.1]
Ascomycota	k139_10248262	k139_10248262_1	cellular organisms; Eukaryota; Opisthokonta; Fungi; Dikarya; Ascomycota; saccharomyceta; Pezizomycotina; leotiomyceta; sordariomyceta; Sordariomycetes; Hypocreomycetidae; Hypocreales; Hypocreales incertae sedis; Ustilaginoidea; Ustilaginoidea virens;	K01990	ABC-2.A; ABC-2 type transport system ATP-binding protein
Ascomycota	k139_10248262	k139_10248262_2	cellular organisms; Eukaryota; Opisthokonta; Fungi; Dikarya; Ascomycota; saccharomyceta; Pezizomycotina; leotiomyceta; sordariomyceta; Sordariomycetes; Hypocreomycetidae; Hypocreales; Hypocreales incertae sedis; Ustilaginoidea; Ustilaginoidea virens;	K04640	GNA; guanine nucleotide-binding protein subunit alpha, other
Ascomycota	k139_10254734	k139_10254734_2	cellular organisms; Eukaryota; Opisthokonta; Fungi; Dikarya; Ascomycota; saccharomyceta; Pezizomycotina; leotiomyceta; dothideomyceta; Dothideomycetes; Pleosporomycetidae; Pleosporales; Pleosporineae; Pleosporaceae; Bipolaris; Bipolaris zeicola; Bipolaris zeicola 26-R-13;	K15778	pmm-pgm; phosphomannomutase / phosphoglucomutase [EC:5.4.2.8 5.4.2.2]pmm-pgm; phosphomannomutase / phosphoglucomutase [EC:5.4.2.8 5.4.2.2]pmm-pgm; phosphomannomutase / phosphoglucomutase [EC:5.4.2.8 5.4.2.2]pmm-pgm; phosphomannomutase / phosphoglucomutase [EC:5.4.2.8 5.4.2.2]pmm-pgm; phosphomannomutase / phosphoglucomutase [EC:5.4.2.8 5.4.2.2]pmm-pgm; phosphomannomutase / phosphoglucomutase [EC:5…
Ascomycota	k139_10254734	k139_10254734_3	cellular organisms; Eukaryota; Opisthokonta; Fungi; Dikarya; Ascomycota; saccharomyceta; Pezizomycotina; leotiomyceta; dothideomyceta; Dothideomycetes; Pleosporomycetidae; Pleosporales; Pleosporineae; Pleosporaceae; Bipolaris; Bipolaris zeicola; Bipolaris zeicola 26-R-13;	K10174	TBR1; T-box brain protein 1
Ascomycota	k139_10255687	k139_10255687_1	cellular organisms; Eukaryota; Opisthokonta; Fungi; Dikarya; Ascomycota; saccharomyceta; Saccharomycotina; Saccharomycetes; Saccharomycetales; Trigonopsidaceae; Tortispora; Tortispora caseinolytica; Tortispora caseinolytica NRRL Y-17796;	K01733	thrC; threonine synthase [EC:4.2.3.1]thrC; threonine synthase [EC:4.2.3.1]
Ascomycota	k139_10255687	k139_10255687_1	cellular organisms; Eukaryota; Opisthokonta; Fungi; Dikarya; Ascomycota; saccharomyceta; Saccharomycotina; Saccharomycetes; Saccharomycetales; Trigonopsidaceae; Tortispora; Tortispora caseinolytica; Tortispora caseinolytica NRRL Y-17796;	K06037	THNSL2; O-phospho-L-threonine phospho-lyase [EC:4.2.3.-]
Ascomycota	k139_10255687	k139_10255687_2	cellular organisms; Eukaryota; Opisthokonta; Fungi; Dikarya; Ascomycota; saccharomyceta; Saccharomycotina; Saccharomycetes; Saccharomycetales; Trigonopsidaceae; Tortispora; Tortispora caseinolytica; Tortispora caseinolytica NRRL Y-17796;	K23775	ohrR; MarR family transcriptional regulator, organic hydroperoxide resistance regulator
Ascomycota	k139_10255687	k139_10255687_3	cellular organisms; Eukaryota; Opisthokonta; Fungi; Dikarya; Ascomycota; saccharomyceta; Saccharomycotina; Saccharomycetes; Saccharomycetales; Trigonopsidaceae; Tortispora; Tortispora caseinolytica; Tortispora caseinolytica NRRL Y-17796;	K03857	PIGA, GPI3; phosphatidylinositol N-acetylglucosaminyltransferase subunit A [EC:2.4.1.198]PIGA, GPI3; phosphatidylinositol N-acetylglucosaminyltransferase subunit A [EC:2.4.1.198]
Ascomycota	k139_10255687	k139_10255687_4	cellular organisms; Eukaryota; Opisthokonta; Fungi; Dikarya; Ascomycota; saccharomyceta; Saccharomycotina; Saccharomycetes; Saccharomycetales; Trigonopsidaceae; Tortispora; Tortispora caseinolytica; Tortispora caseinolytica NRRL Y-17796;	K07733	alpA; prophage regulatory protein
Ascomycota	k139_10255687	k139_10255687_5	cellular organisms; Eukaryota; Opisthokonta; Fungi; Dikarya; Ascomycota; saccharomyceta; Saccharomycotina; Saccharomycetes; Saccharomycetales; Trigonopsidaceae; Tortispora; Tortispora caseinolytica; Tortispora caseinolytica NRRL Y-17796;	K00921	PIKFYVE, FAB1; 1-phosphatidylinositol-3-phosphate 5-kinase [EC:2.7.1.150]PIKFYVE, FAB1; 1-phosphatidylinositol-3-phosphate 5-kinase [EC:2.7.1.150]PIKFYVE, FAB1; 1-phosphatidylinositol-3-phosphate 5-kinase [EC:2.7.1.150]PIKFYVE, FAB1; 1-phosphatidylinositol-3-phosphate 5-kinase [EC:2.7.1.150]PIKFYVE, FAB1; 1-phosphatidylinositol-3-phosphate 5-kinase [EC:2.7.1.150]
Ascomycota	k139_10256683	k139_10256683_1	cellular organisms; Eukaryota; Opisthokonta; Fungi; Dikarya; Ascomycota; saccharomyceta; Pezizomycotina; leotiomyceta; sordariomyceta; Sordariomycetes; Hypocreomycetidae; Glomerellales; Plectosphaerellaceae; Verticillium; Verticillium longisporum;	K04838	SCN5A, NAV1.5; voltage-gated sodium channel type V alphaSCN5A, NAV1.5; voltage-gated sodium channel type V alpha
Ascomycota	k139_10256683	k139_10256683_2	cellular organisms; Eukaryota; Opisthokonta; Fungi; Dikarya; Ascomycota; saccharomyceta; Pezizomycotina; leotiomyceta; sordariomyceta; Sordariomycetes; Hypocreomycetidae; Glomerellales; Plectosphaerellaceae; Verticillium; Verticillium longisporum;	K03070	secA; preprotein translocase subunit SecA [EC:7.4.2.8]secA; preprotein translocase subunit SecA [EC:7.4.2.8]secA; preprotein translocase subunit SecA [EC:7.4.2.8]secA; preprotein translocase subunit SecA [EC:7.4.2.8]
Ascomycota	k139_10256683	k139_10256683_3	cellular organisms; Eukaryota; Opisthokonta; Fungi; Dikarya; Ascomycota; saccharomyceta; Pezizomycotina; leotiomyceta; sordariomyceta; Sordariomycetes; Hypocreomycetidae; Glomerellales; Plectosphaerellaceae; Verticillium; Verticillium longisporum;	K03611	dsbB; protein dithiol:quinone oxidoreductase [EC:1.8.5.9]
Ascomycota	k139_10261541	k139_10261541_1	cellular organisms; Eukaryota; Opisthokonta; Fungi; Dikarya; Ascomycota; Taphrinomycotina; Taphrinomycotina incertae sedis; Saitoella; Saitoella complicata; Saitoella complicata NRRL Y-17804;	K20102	YTHDF; YTH domain-containing family protein
Ascomycota	k139_10263364	k139_10263364_2	cellular organisms; Eukaryota; Opisthokonta; Fungi; Dikarya; Ascomycota; saccharomyceta; Saccharomycotina; Saccharomycetes; Saccharomycetales; Ascoideaceae; Ascoidea; Ascoidea rubescens; Ascoidea rubescens DSM 1968;	K17963	PPRC1, PRC; peroxisome proliferator-activated receptor gamma coactivator-related protein 1
Ascomycota	k139_10264288	k139_10264288_1	cellular organisms; Eukaryota; Opisthokonta; Fungi; Dikarya; Ascomycota; saccharomyceta; Pezizomycotina; leotiomyceta; Eurotiomycetes; Chaetothyriomycetidae; Chaetothyriales; unclassified Chaetothyriales; Chaetothyriales sp. CBS 135597;	K01138	K01138; uncharacterized sulfatase [EC:3.1.6.-]
Ascomycota	k139_10264949	k139_10264949_3	cellular organisms; Eukaryota; Opisthokonta; Fungi; Dikarya; Ascomycota; saccharomyceta; Pezizomycotina; leotiomyceta; sordariomyceta; Sordariomycetes; Hypocreomycetidae; Glomerellales; Plectosphaerellaceae; Verticillium;	K21991	UNC45; protein unc-45
Ascomycota	k139_10264949	k139_10264949_1	cellular organisms; Eukaryota; Opisthokonta; Fungi; Dikarya; Ascomycota; saccharomyceta; Pezizomycotina; leotiomyceta; sordariomyceta; Sordariomycetes; Hypocreomycetidae; Glomerellales; Plectosphaerellaceae; Verticillium;	K14076	PNLIPRP3, PLRP3; pancreatic lipase-related protein 3 [EC:3.1.1.3]
Ascomycota	k139_10264949	k139_10264949_2	cellular organisms; Eukaryota; Opisthokonta; Fungi; Dikarya; Ascomycota; saccharomyceta; Pezizomycotina; leotiomyceta; sordariomyceta; Sordariomycetes; Hypocreomycetidae; Glomerellales; Plectosphaerellaceae; Verticillium;	K23298	SZT2; KICSTOR complex protein SZT2
Ascomycota	k139_10266925	k139_10266925_1	cellular organisms; Eukaryota; Opisthokonta; Fungi; Dikarya; Ascomycota; saccharomyceta; Pezizomycotina; leotiomyceta; dothideomyceta; Dothideomycetes; Pleosporomycetidae; Mytilinidiales; Argynnaceae; Lepidopterella; Lepidopterella palustris; Lepidopterella palustris CBS 459.81;	K12132	prkC, stkP; eukaryotic-like serine/threonine-protein kinase [EC:2.7.11.1]
Ascomycota	k139_10268336	k139_10268336_1	cellular organisms; Eukaryota; Opisthokonta; Fungi; Dikarya; Ascomycota; saccharomyceta; Pezizomycotina; Pezizomycetes; Pezizales; Tuberaceae; Tuber; Tuber magnatum;	K14840	NOP53, GLTSCR2; nucleolar protein 53
Ascomycota	k139_10268336	k139_10268336_2	cellular organisms; Eukaryota; Opisthokonta; Fungi; Dikarya; Ascomycota; saccharomyceta; Pezizomycotina; Pezizomycetes; Pezizales; Tuberaceae; Tuber; Tuber magnatum;	K14840	NOP53, GLTSCR2; nucleolar protein 53
Ascomycota	k139_10270642	k139_10270642_1	cellular organisms; Eukaryota; Opisthokonta; Fungi; Dikarya; Ascomycota; saccharomyceta; Saccharomycotina; Saccharomycetes; Saccharomycetales; Trigonopsidaceae; Tortispora; Tortispora caseinolytica; Tortispora caseinolytica NRRL Y-17796;	K14484	IAA; auxin-responsive protein IAA
Ascomycota	k139_10270642	k139_10270642_2	cellular organisms; Eukaryota; Opisthokonta; Fungi; Dikarya; Ascomycota; saccharomyceta; Saccharomycotina; Saccharomycetes; Saccharomycetales; Trigonopsidaceae; Tortispora; Tortispora caseinolytica; Tortispora caseinolytica NRRL Y-17796;	K03772	fkpA; FKBP-type peptidyl-prolyl cis-trans isomerase FkpA [EC:5.2.1.8]
Ascomycota	k139_10272699	k139_10272699_1	cellular organisms; Eukaryota; Opisthokonta; Fungi; Dikarya; Ascomycota; saccharomyceta; Pezizomycotina; leotiomyceta; sordariomyceta; Leotiomycetes; Helotiales; Rutstroemiaceae; Rutstroemia;	K09458	fabF, OXSM, CEM1; 3-oxoacyl-[acyl-carrier-protein] synthase II [EC:2.3.1.179]fabF, OXSM, CEM1; 3-oxoacyl-[acyl-carrier-protein] synthase II [EC:2.3.1.179]fabF, OXSM, CEM1; 3-oxoacyl-[acyl-carrier-protein] synthase II [EC:2.3.1.179]
Ascomycota	k139_10276027	k139_10276027_1	cellular organisms; Eukaryota; Opisthokonta; Fungi; Dikarya; Ascomycota; saccharomyceta; Pezizomycotina; leotiomyceta; dothideomyceta; Dothideomycetes; Dothideomycetidae; Capnodiales; Mycosphaerellaceae; Pseudocercospora; Pseudocercospora fijiensis; Pseudocercospora fijiensis CIRAD86;	K01740	metY; O-acetylhomoserine (thiol)-lyase [EC:2.5.1.49]
Ascomycota	k139_10276027	k139_10276027_2	cellular organisms; Eukaryota; Opisthokonta; Fungi; Dikarya; Ascomycota; saccharomyceta; Pezizomycotina; leotiomyceta; dothideomyceta; Dothideomycetes; Dothideomycetidae; Capnodiales; Mycosphaerellaceae; Pseudocercospora; Pseudocercospora fijiensis; Pseudocercospora fijiensis CIRAD86;	K12196	VPS4; vacuolar protein-sorting-associated protein 4VPS4; vacuolar protein-sorting-associated protein 4VPS4; vacuolar protein-sorting-associated protein 4
Ascomycota	k139_10276027	k139_10276027_3	cellular organisms; Eukaryota; Opisthokonta; Fungi; Dikarya; Ascomycota; saccharomyceta; Pezizomycotina; leotiomyceta; dothideomyceta; Dothideomycetes; Dothideomycetidae; Capnodiales; Mycosphaerellaceae; Pseudocercospora; Pseudocercospora fijiensis; Pseudocercospora fijiensis CIRAD86;	K02499	yabN; tetrapyrrole methylase family protein / MazG family protein
Ascomycota	k139_10278832	k139_10278832_1	cellular organisms; Eukaryota; Opisthokonta; Fungi; Dikarya; Ascomycota; saccharomyceta; Pezizomycotina; leotiomyceta; sordariomyceta; Leotiomycetes; Helotiales; Rutstroemiaceae; Rutstroemia;	K01515	nudF; ADP-ribose pyrophosphatase [EC:3.6.1.13]
Ascomycota	k139_10279049	k139_10279049_2	cellular organisms; Eukaryota; Opisthokonta; Fungi; Dikarya; Ascomycota; saccharomyceta; Pezizomycotina; leotiomyceta; sordariomyceta; Sordariomycetes; Hypocreomycetidae; Glomerellales; Glomerellaceae; Colletotrichum; Colletotrichum orbiculare; Colletotrichum orbiculare MAFF 240422;	K19479	COL10A; collagen, type X, alpha
Ascomycota	k139_10279065	k139_10279065_1	cellular organisms; Eukaryota; Opisthokonta; Fungi; Dikarya; Ascomycota; saccharomyceta; Pezizomycotina; leotiomyceta; dothideomyceta; Dothideomycetes; Pleosporomycetidae; Pleosporales; Pleosporineae; Leptosphaeriaceae; Leptosphaeria; Leptosphaeria maculans species complex; Leptosphaeria maculans; Leptosphaeria maculans 'brassicae' group; Leptosphaeria maculans JN3;	K00928	lysC; aspartate kinase [EC:2.7.2.4]lysC; aspartate kinase [EC:2.7.2.4]lysC; aspartate kinase [EC:2.7.2.4]lysC; aspartate kinase [EC:2.7.2.4]
Ascomycota	k139_10279065	k139_10279065_2	cellular organisms; Eukaryota; Opisthokonta; Fungi; Dikarya; Ascomycota; saccharomyceta; Pezizomycotina; leotiomyceta; dothideomyceta; Dothideomycetes; Pleosporomycetidae; Pleosporales; Pleosporineae; Leptosphaeriaceae; Leptosphaeria; Leptosphaeria maculans species complex; Leptosphaeria maculans; Leptosphaeria maculans 'brassicae' group; Leptosphaeria maculans JN3;	K01183	E3.2.1.14; chitinase [EC:3.2.1.14]
Ascomycota	k139_10280802	k139_10280802_1	cellular organisms; Eukaryota; Opisthokonta; Fungi; Dikarya; Ascomycota; saccharomyceta; Saccharomycotina; Saccharomycetes; Saccharomycetales; Debaryomycetaceae; Spathaspora;	K12132	prkC, stkP; eukaryotic-like serine/threonine-protein kinase [EC:2.7.11.1]
Ascomycota	k139_10287590	k139_10287590_1	cellular organisms; Eukaryota; Opisthokonta; Fungi; Dikarya; Ascomycota; saccharomyceta; Pezizomycotina; leotiomyceta; Eurotiomycetes; Eurotiomycetidae; Eurotiales; Aspergillaceae; Penicillium; Penicillium digitatum;	K12132	prkC, stkP; eukaryotic-like serine/threonine-protein kinase [EC:2.7.11.1]
Ascomycota	k139_10289570	k139_10289570_1	cellular organisms; Eukaryota; Opisthokonta; Fungi; Dikarya; Ascomycota; saccharomyceta; Saccharomycotina; Saccharomycetes; Saccharomycetales; Phaffomycetaceae; Wickerhamomyces; Wickerhamomyces anomalus; Wickerhamomyces anomalus NRRL Y-366-8;	K01006	ppdK; pyruvate, orthophosphate dikinase [EC:2.7.9.1]ppdK; pyruvate, orthophosphate dikinase [EC:2.7.9.1]ppdK; pyruvate, orthophosphate dikinase [EC:2.7.9.1]
Ascomycota	k139_10289570	k139_10289570_2	cellular organisms; Eukaryota; Opisthokonta; Fungi; Dikarya; Ascomycota; saccharomyceta; Saccharomycotina; Saccharomycetes; Saccharomycetales; Phaffomycetaceae; Wickerhamomyces; Wickerhamomyces anomalus; Wickerhamomyces anomalus NRRL Y-366-8;	K23894	MFSD2A; sodium-dependent lysophosphatidylcholine symporter 1
Ascomycota	k139_10289990	k139_10289990_1	cellular organisms; Eukaryota; Opisthokonta; Fungi; Dikarya; Ascomycota; saccharomyceta; Saccharomycotina; Saccharomycetes; Saccharomycetales; Metschnikowiaceae; Metschnikowia; Metschnikowia bicuspidata;	K07942	ARL1; ADP-ribosylation factor-like protein 1ARL1; ADP-ribosylation factor-like protein 1
Ascomycota	k139_10290905	k139_10290905_1	cellular organisms; Eukaryota; Opisthokonta; Fungi; Dikarya; Ascomycota; saccharomyceta; Pezizomycotina; leotiomyceta;	K01626	E2.5.1.54, aroF, aroG, aroH; 3-deoxy-7-phosphoheptulonate synthase [EC:2.5.1.54]E2.5.1.54, aroF, aroG, aroH; 3-deoxy-7-phosphoheptulonate synthase [EC:2.5.1.54]
Ascomycota	k139_10291200	k139_10291200_1	cellular organisms; Eukaryota; Opisthokonta; Fungi; Dikarya; Ascomycota; saccharomyceta; Saccharomycotina; Saccharomycetes; Saccharomycetales; Metschnikowiaceae; Metschnikowia; Metschnikowia bicuspidata;	K17341	HMCN; hemicentin
Ascomycota	k139_10291200	k139_10291200_2	cellular organisms; Eukaryota; Opisthokonta; Fungi; Dikarya; Ascomycota; saccharomyceta; Saccharomycotina; Saccharomycetes; Saccharomycetales; Metschnikowiaceae; Metschnikowia; Metschnikowia bicuspidata;	K01873	VARS, valS; valyl-tRNA synthetase [EC:6.1.1.9]VARS, valS; valyl-tRNA synthetase [EC:6.1.1.9]VARS, valS; valyl-tRNA synthetase [EC:6.1.1.9]
Ascomycota	k139_10294719	k139_10294719_1	cellular organisms; Eukaryota; Opisthokonta; Fungi; Dikarya; Ascomycota; Taphrinomycotina; Schizosaccharomycetes; Schizosaccharomycetales; Schizosaccharomycetaceae; Schizosaccharomyces; Schizosaccharomyces pombe;	K00986	ltrA; RNA-directed DNA polymerase [EC:2.7.7.49]
Ascomycota	k139_10296090	k139_10296090_1	cellular organisms; Eukaryota; Opisthokonta; Fungi; Dikarya; Ascomycota; saccharomyceta; Saccharomycotina; Saccharomycetes; Saccharomycetales; Metschnikowiaceae; Metschnikowia; Metschnikowia bicuspidata;	K08874	TRRAP; transformation/transcription domain-associated proteinTRRAP; transformation/transcription domain-associated proteinTRRAP; transformation/transcription domain-associated proteinTRRAP; transformation/transcription domain-associated protein
Ascomycota	k139_10298583	k139_10298583_3	cellular organisms; Eukaryota; Opisthokonta; Fungi; Dikarya; Ascomycota; saccharomyceta; Pezizomycotina; leotiomyceta;	K20030	ZDHHC5_8; palmitoyltransferase ZDHHC5/8 [EC:2.3.1.225]
Ascomycota	k139_10298583	k139_10298583_4	cellular organisms; Eukaryota; Opisthokonta; Fungi; Dikarya; Ascomycota; saccharomyceta; Pezizomycotina; leotiomyceta;	K20030	ZDHHC5_8; palmitoyltransferase ZDHHC5/8 [EC:2.3.1.225]
Ascomycota	k139_10298583	k139_10298583_5	cellular organisms; Eukaryota; Opisthokonta; Fungi; Dikarya; Ascomycota; saccharomyceta; Pezizomycotina; leotiomyceta;	K20030	ZDHHC5_8; palmitoyltransferase ZDHHC5/8 [EC:2.3.1.225]
Ascomycota	k139_10298583	k139_10298583_9	cellular organisms; Eukaryota; Opisthokonta; Fungi; Dikarya; Ascomycota; saccharomyceta; Pezizomycotina; leotiomyceta;	K20030	ZDHHC5_8; palmitoyltransferase ZDHHC5/8 [EC:2.3.1.225]
Ascomycota	k139_10298583	k139_10298583_1	cellular organisms; Eukaryota; Opisthokonta; Fungi; Dikarya; Ascomycota; saccharomyceta; Pezizomycotina; leotiomyceta;	K03084	SHIP1, INPP5D; phosphatidylinositol-3,4,5-trisphosphate 5-phosphatase 1 [EC:3.1.3.86]SHIP1, INPP5D; phosphatidylinositol-3,4,5-trisphosphate 5-phosphatase 1 [EC:3.1.3.86]SHIP1, INPP5D; phosphatidylinositol-3,4,5-trisphosphate 5-phosphatase 1 [EC:3.1.3.86]SHIP1, INPP5D; phosphatidylinositol-3,4,5-trisphosphate 5-phosphatase 1 [EC:3.1.3.86]SHIP1, INPP5D; phosphatidylinositol-3,4,5-trisphosphate 5-p…
Ascomycota	k139_10298583	k139_10298583_2	cellular organisms; Eukaryota; Opisthokonta; Fungi; Dikarya; Ascomycota; saccharomyceta; Pezizomycotina; leotiomyceta;	K07491	K07491; putative transposase
Ascomycota	k139_10298583	k139_10298583_6	cellular organisms; Eukaryota; Opisthokonta; Fungi; Dikarya; Ascomycota; saccharomyceta; Pezizomycotina; leotiomyceta;	K13711	PI4K2; phosphatidylinositol 4-kinase type 2 [EC:2.7.1.67]PI4K2; phosphatidylinositol 4-kinase type 2 [EC:2.7.1.67]PI4K2; phosphatidylinositol 4-kinase type 2 [EC:2.7.1.67]
Ascomycota	k139_10298583	k139_10298583_7	cellular organisms; Eukaryota; Opisthokonta; Fungi; Dikarya; Ascomycota; saccharomyceta; Pezizomycotina; leotiomyceta;	K21290	PIK3R5_6; phosphoinositide-3-kinase regulatory subunit 5/6PIK3R5_6; phosphoinositide-3-kinase regulatory subunit 5/6PIK3R5_6; phosphoinositide-3-kinase regulatory subunit 5/6PIK3R5_6; phosphoinositide-3-kinase regulatory subunit 5/6PIK3R5_6; phosphoinositide-3-kinase regulatory subunit 5/6PIK3R5_6; phosphoinositide-3-kinase regulatory subunit 5/6PIK3R5_6; phosphoinositide-3-kinase regulatory subu…
Ascomycota	k139_10298583	k139_10298583_8	cellular organisms; Eukaryota; Opisthokonta; Fungi; Dikarya; Ascomycota; saccharomyceta; Pezizomycotina; leotiomyceta;	K11471	ASXL; additional sex combs-like protein
Ascomycota	k139_10305430	k139_10305430_1	cellular organisms; Eukaryota; Opisthokonta; Fungi; Dikarya; Ascomycota; saccharomyceta; Saccharomycotina; Saccharomycetes; Saccharomycetales; Pichiaceae; Ogataea; Ogataea/Candida clade; [Candida] boidinii;	K01641	E2.3.3.10; hydroxymethylglutaryl-CoA synthase [EC:2.3.3.10]E2.3.3.10; hydroxymethylglutaryl-CoA synthase [EC:2.3.3.10]E2.3.3.10; hydroxymethylglutaryl-CoA synthase [EC:2.3.3.10]E2.3.3.10; hydroxymethylglutaryl-CoA synthase [EC:2.3.3.10]E2.3.3.10; hydroxymethylglutaryl-CoA synthase [EC:2.3.3.10]
Ascomycota	k139_10306219	k139_10306219_1	cellular organisms; Eukaryota; Opisthokonta; Fungi; Dikarya; Ascomycota; saccharomyceta; Saccharomycotina; Saccharomycetes; Saccharomycetales; Metschnikowiaceae; Metschnikowia; Metschnikowia bicuspidata;	K04257	OLFR; olfactory receptorOLFR; olfactory receptor
Ascomycota	k139_10306219	k139_10306219_2	cellular organisms; Eukaryota; Opisthokonta; Fungi; Dikarya; Ascomycota; saccharomyceta; Saccharomycotina; Saccharomycetes; Saccharomycetales; Metschnikowiaceae; Metschnikowia; Metschnikowia bicuspidata;	K23114	ARMT1; protein-glutamate O-methyltransferase [EC:2.1.1.-]
Ascomycota	k139_10310109	k139_10310109_1	cellular organisms; Eukaryota; Opisthokonta; Fungi; Dikarya; Ascomycota; saccharomyceta; Pezizomycotina; leotiomyceta; dothideomyceta; Dothideomycetes; Pleosporomycetidae; Pleosporales; Pleosporineae; Cucurbitariaceae; Pyrenochaeta; Pyrenochaeta sp. DS3sAY3a;	K13282	cphB; cyanophycinase [EC:3.4.15.6]
Ascomycota	k139_1031179	k139_1031179_1	cellular organisms; Eukaryota; Opisthokonta; Fungi; Dikarya; Ascomycota; saccharomyceta; Pezizomycotina; leotiomyceta; sordariomyceta; Sordariomycetes; Hypocreomycetidae; Hypocreales; Nectriaceae; Fusarium; Fusarium fujikuroi species complex; Fusarium verticillioides;	K21449	ata, sadA, emaA; trimeric autotransporter adhesin
Ascomycota	k139_1031179	k139_1031179_2	cellular organisms; Eukaryota; Opisthokonta; Fungi; Dikarya; Ascomycota; saccharomyceta; Pezizomycotina; leotiomyceta; sordariomyceta; Sordariomycetes; Hypocreomycetidae; Hypocreales; Nectriaceae; Fusarium; Fusarium fujikuroi species complex; Fusarium verticillioides;	K00382	DLD, lpd, pdhD; dihydrolipoamide dehydrogenase [EC:1.8.1.4]DLD, lpd, pdhD; dihydrolipoamide dehydrogenase [EC:1.8.1.4]DLD, lpd, pdhD; dihydrolipoamide dehydrogenase [EC:1.8.1.4]DLD, lpd, pdhD; dihydrolipoamide dehydrogenase [EC:1.8.1.4]DLD, lpd, pdhD; dihydrolipoamide dehydrogenase [EC:1.8.1.4]DLD, lpd, pdhD; dihydrolipoamide dehydrogenase [EC:1.8.1.4]DLD, lpd, pdhD; dihydrolipoamide dehydrogenas…
Ascomycota	k139_1031179	k139_1031179_3	cellular organisms; Eukaryota; Opisthokonta; Fungi; Dikarya; Ascomycota; saccharomyceta; Pezizomycotina; leotiomyceta; sordariomyceta; Sordariomycetes; Hypocreomycetidae; Hypocreales; Nectriaceae; Fusarium; Fusarium fujikuroi species complex; Fusarium verticillioides;	K16551	AKAP9, AKAP350; A-kinase anchor protein 9AKAP9, AKAP350; A-kinase anchor protein 9
Ascomycota	k139_1031179	k139_1031179_4	cellular organisms; Eukaryota; Opisthokonta; Fungi; Dikarya; Ascomycota; saccharomyceta; Pezizomycotina; leotiomyceta; sordariomyceta; Sordariomycetes; Hypocreomycetidae; Hypocreales; Nectriaceae; Fusarium; Fusarium fujikuroi species complex; Fusarium verticillioides;	K09483	quiC; 3-dehydroshikimate dehydratase [EC:4.2.1.118]
Ascomycota	k139_1031179	k139_1031179_5	cellular organisms; Eukaryota; Opisthokonta; Fungi; Dikarya; Ascomycota; saccharomyceta; Pezizomycotina; leotiomyceta; sordariomyceta; Sordariomycetes; Hypocreomycetidae; Hypocreales; Nectriaceae; Fusarium; Fusarium fujikuroi species complex; Fusarium verticillioides;	K10955	MUC2; mucin-2MUC2; mucin-2MUC2; mucin-2
Ascomycota	k139_10312350	k139_10312350_1	cellular organisms; Eukaryota; Opisthokonta; Fungi; Dikarya; Ascomycota; saccharomyceta; Pezizomycotina; leotiomyceta; sordariomyceta; Sordariomycetes; Hypocreomycetidae; Hypocreales; Hypocreaceae; Trichoderma; Trichoderma asperellum; Trichoderma asperellum CBS 433.97;	K00128	ALDH; aldehyde dehydrogenase (NAD+) [EC:1.2.1.3]ALDH; aldehyde dehydrogenase (NAD+) [EC:1.2.1.3]ALDH; aldehyde dehydrogenase (NAD+) [EC:1.2.1.3]ALDH; aldehyde dehydrogenase (NAD+) [EC:1.2.1.3]ALDH; aldehyde dehydrogenase (NAD+) [EC:1.2.1.3]ALDH; aldehyde dehydrogenase (NAD+) [EC:1.2.1.3]ALDH; aldehyde dehydrogenase (NAD+) [EC:1.2.1.3]ALDH; aldehyde dehydrogenase (NAD+) [EC:1.2.1.3]ALDH; aldehyde …
Ascomycota	k139_10321134	k139_10321134_1	cellular organisms; Eukaryota; Opisthokonta; Fungi; Dikarya; Ascomycota; saccharomyceta; Saccharomycotina; Saccharomycetes; Saccharomycetales; Pichiaceae; Ogataea; Ogataea/Candida clade; [Candida] arabinofermentans; [Candida] arabinofermentans NRRL YB-2248;	K19326	SYNE1; nesprin-1
Ascomycota	k139_10322409	k139_10322409_1	cellular organisms; Eukaryota; Opisthokonta; Fungi; Dikarya; Ascomycota; saccharomyceta; Pezizomycotina; leotiomyceta; dothideomyceta; Dothideomycetes; Pleosporomycetidae; Pleosporales; Pleosporineae; Pleosporaceae; Pyrenophora; Pyrenophora tritici-repentis; Pyrenophora tritici-repentis Pt-1C-BFP;	K02014	TC.FEV.OM; iron complex outermembrane recepter protein
Ascomycota	k139_10322409	k139_10322409_2	cellular organisms; Eukaryota; Opisthokonta; Fungi; Dikarya; Ascomycota; saccharomyceta; Pezizomycotina; leotiomyceta; dothideomyceta; Dothideomycetes; Pleosporomycetidae; Pleosporales; Pleosporineae; Pleosporaceae; Pyrenophora; Pyrenophora tritici-repentis; Pyrenophora tritici-repentis Pt-1C-BFP;	K15601	KDM3; [histone H3]-dimethyl-L-lysine9 demethylase [EC:1.14.11.65]KDM3; [histone H3]-dimethyl-L-lysine9 demethylase [EC:1.14.11.65]
Ascomycota	k139_10327326	k139_10327326_1	cellular organisms; Eukaryota; Opisthokonta; Fungi; Dikarya; Ascomycota; saccharomyceta; Saccharomycotina; Saccharomycetes; Saccharomycetales; Metschnikowiaceae; Metschnikowia; Metschnikowia bicuspidata;	K00231	PPOX, hemY; protoporphyrinogen/coproporphyrinogen III oxidase [EC:1.3.3.4 1.3.3.15]
Ascomycota	k139_10335314	k139_10335314_1	cellular organisms; Eukaryota; Opisthokonta; Fungi; Dikarya; Ascomycota; saccharomyceta; Pezizomycotina; leotiomyceta; sordariomyceta; Sordariomycetes; Hypocreomycetidae; Glomerellales; Glomerellaceae; Colletotrichum; Colletotrichum simmondsii;	K15255	PIF1; ATP-dependent DNA helicase PIF1 [EC:3.6.4.12]PIF1; ATP-dependent DNA helicase PIF1 [EC:3.6.4.12]
Ascomycota	k139_10339076	k139_10339076_1	cellular organisms; Eukaryota; Opisthokonta; Fungi; Dikarya; Ascomycota; saccharomyceta; Pezizomycotina; leotiomyceta; sordariomyceta; Sordariomycetes; Hypocreomycetidae; Hypocreales; Hypocreales incertae sedis; Acremonium; Acremonium chrysogenum; Acremonium chrysogenum ATCC 11550;	K00042	garR, glxR; 2-hydroxy-3-oxopropionate reductase [EC:1.1.1.60]
Ascomycota	k139_10344911	k139_10344911_1	cellular organisms; Eukaryota; Opisthokonta; Fungi; Dikarya; Ascomycota; saccharomyceta; Pezizomycotina; leotiomyceta; dothideomyceta; Dothideomycetes; Pleosporomycetidae; Pleosporales; Pleosporineae; Leptosphaeriaceae; Leptosphaeria; Leptosphaeria maculans species complex; Leptosphaeria maculans; Leptosphaeria maculans 'brassicae' group; Leptosphaeria maculans JN3;	K12385	NPC1; Niemann-Pick C1 proteinNPC1; Niemann-Pick C1 proteinNPC1; Niemann-Pick C1 protein
Ascomycota	k139_10344911	k139_10344911_2	cellular organisms; Eukaryota; Opisthokonta; Fungi; Dikarya; Ascomycota; saccharomyceta; Pezizomycotina; leotiomyceta; dothideomyceta; Dothideomycetes; Pleosporomycetidae; Pleosporales; Pleosporineae; Leptosphaeriaceae; Leptosphaeria; Leptosphaeria maculans species complex; Leptosphaeria maculans; Leptosphaeria maculans 'brassicae' group; Leptosphaeria maculans JN3;	K18439	ARAP1; Arf-GAP with Rho-GAP domain, ANK repeat and PH domain-containing protein 1ARAP1; Arf-GAP with Rho-GAP domain, ANK repeat and PH domain-containing protein 1
Ascomycota	k139_10344911	k139_10344911_3	cellular organisms; Eukaryota; Opisthokonta; Fungi; Dikarya; Ascomycota; saccharomyceta; Pezizomycotina; leotiomyceta; dothideomyceta; Dothideomycetes; Pleosporomycetidae; Pleosporales; Pleosporineae; Leptosphaeriaceae; Leptosphaeria; Leptosphaeria maculans species complex; Leptosphaeria maculans; Leptosphaeria maculans 'brassicae' group; Leptosphaeria maculans JN3;	K11471	ASXL; additional sex combs-like protein
Ascomycota	k139_10344911	k139_10344911_4	cellular organisms; Eukaryota; Opisthokonta; Fungi; Dikarya; Ascomycota; saccharomyceta; Pezizomycotina; leotiomyceta; dothideomyceta; Dothideomycetes; Pleosporomycetidae; Pleosporales; Pleosporineae; Leptosphaeriaceae; Leptosphaeria; Leptosphaeria maculans species complex; Leptosphaeria maculans; Leptosphaeria maculans 'brassicae' group; Leptosphaeria maculans JN3;	K03233	EEF1G; elongation factor 1-gammaEEF1G; elongation factor 1-gammaEEF1G; elongation factor 1-gamma
Ascomycota	k139_10346595	k139_10346595_1	cellular organisms; Eukaryota; Opisthokonta; Fungi; Dikarya; Ascomycota; saccharomyceta; Pezizomycotina; leotiomyceta; Eurotiomycetes; Eurotiomycetidae; Eurotiales; Aspergillaceae; Aspergillus; Aspergillus lentulus;	K06236	COL1A; collagen, type I, alphaCOL1A; collagen, type I, alphaCOL1A; collagen, type I, alphaCOL1A; collagen, type I, alphaCOL1A; collagen, type I, alphaCOL1A; collagen, type I, alphaCOL1A; collagen, type I, alphaCOL1A; collagen, type I, alphaCOL1A; collagen, type I, alphaCOL1A; collagen, type I, alphaCOL1A; collagen, type I, alpha
Ascomycota	k139_10348039	k139_10348039_1	cellular organisms; Eukaryota; Opisthokonta; Fungi; Dikarya; Ascomycota; saccharomyceta; Saccharomycotina; Saccharomycetes; Saccharomycetales; Metschnikowiaceae; Metschnikowia; Metschnikowia bicuspidata;	K07748	NSDHL, ERG26; sterol-4alpha-carboxylate 3-dehydrogenase (decarboxylating) [EC:1.1.1.170]
Ascomycota	k139_10352791	k139_10352791_1	cellular organisms; Eukaryota; Opisthokonta; Fungi; Dikarya; Ascomycota; saccharomyceta; Pezizomycotina; leotiomyceta; Eurotiomycetes; Eurotiomycetidae; Eurotiales; Aspergillaceae; Penicillium; Penicillium camemberti;	K08803	DAPK; death-associated protein kinase [EC:2.7.11.1]DAPK; death-associated protein kinase [EC:2.7.11.1]DAPK; death-associated protein kinase [EC:2.7.11.1]DAPK; death-associated protein kinase [EC:2.7.11.1]
Ascomycota	k139_10353110	k139_10353110_1	cellular organisms; Eukaryota; Opisthokonta; Fungi; Dikarya; Ascomycota; Taphrinomycotina; Schizosaccharomycetes; Schizosaccharomycetales; Schizosaccharomycetaceae; Schizosaccharomyces; Schizosaccharomyces pombe;	K20400	FNIP1; folliculin-interacting protein 1
Ascomycota	k139_10353570	k139_10353570_2	cellular organisms; Eukaryota; Opisthokonta; Fungi; Dikarya; Ascomycota; saccharomyceta; Saccharomycotina; Saccharomycetes; Saccharomycetales; Metschnikowiaceae; Clavispora; Clavispora/Candida clade;	K13044	HNRNPABD; heterogeneous nuclear ribonucleoprotein A/B/D
Ascomycota	k139_10353570	k139_10353570_4	cellular organisms; Eukaryota; Opisthokonta; Fungi; Dikarya; Ascomycota; saccharomyceta; Saccharomycotina; Saccharomycetes; Saccharomycetales; Metschnikowiaceae; Clavispora; Clavispora/Candida clade;	K13044	HNRNPABD; heterogeneous nuclear ribonucleoprotein A/B/D
Ascomycota	k139_10353570	k139_10353570_1	cellular organisms; Eukaryota; Opisthokonta; Fungi; Dikarya; Ascomycota; saccharomyceta; Saccharomycotina; Saccharomycetes; Saccharomycetales; Metschnikowiaceae; Clavispora; Clavispora/Candida clade;	K21415	ANKS6; ankyrin repeat and SAM domain-containing protein 6
Ascomycota	k139_10353570	k139_10353570_3	cellular organisms; Eukaryota; Opisthokonta; Fungi; Dikarya; Ascomycota; saccharomyceta; Saccharomycotina; Saccharomycetes; Saccharomycetales; Metschnikowiaceae; Clavispora; Clavispora/Candida clade;	K17537	SGK223; tyrosine-protein kinase SgK223 [EC:2.7.10.2]
Ascomycota	k139_1035540	k139_1035540_1	cellular organisms; Eukaryota; Opisthokonta; Fungi; Dikarya; Ascomycota; saccharomyceta; Pezizomycotina; leotiomyceta; Eurotiomycetes;	K03767	PPIA; peptidyl-prolyl cis-trans isomerase A (cyclophilin A) [EC:5.2.1.8]PPIA; peptidyl-prolyl cis-trans isomerase A (cyclophilin A) [EC:5.2.1.8]PPIA; peptidyl-prolyl cis-trans isomerase A (cyclophilin A) [EC:5.2.1.8]PPIA; peptidyl-prolyl cis-trans isomerase A (cyclophilin A) [EC:5.2.1.8]
Ascomycota	k139_1035540	k139_1035540_2	cellular organisms; Eukaryota; Opisthokonta; Fungi; Dikarya; Ascomycota; saccharomyceta; Pezizomycotina; leotiomyceta; Eurotiomycetes;	K08267	RICTOR; rapamycin-insensitive companion of mTOR
Ascomycota	k139_10358993	k139_10358993_1	cellular organisms; Eukaryota; Opisthokonta; Fungi; Dikarya; Ascomycota; saccharomyceta; Saccharomycotina; Saccharomycetes; Saccharomycetales; Metschnikowiaceae; Metschnikowia; Metschnikowia bicuspidata;	K14768	UTP7, WDR46; U3 small nucleolar RNA-associated protein 7
Ascomycota	k139_10360769	k139_10360769_1	cellular organisms; Eukaryota; Opisthokonta; Fungi; Dikarya; Ascomycota; saccharomyceta; Pezizomycotina; leotiomyceta; dothideomyceta; Dothideomycetes; Pleosporomycetidae; Pleosporales;	K01796	E5.1.99.4, AMACR, mcr; alpha-methylacyl-CoA racemase [EC:5.1.99.4]E5.1.99.4, AMACR, mcr; alpha-methylacyl-CoA racemase [EC:5.1.99.4]
Ascomycota	k139_1036358	k139_1036358_1	cellular organisms; Eukaryota; Opisthokonta; Fungi; Dikarya; Ascomycota; saccharomyceta; Pezizomycotina; leotiomyceta; Eurotiomycetes; Eurotiomycetidae; Eurotiales; Aspergillaceae; Aspergillus;	K01736	aroC; chorismate synthase [EC:4.2.3.5]
Ascomycota	k139_1036358	k139_1036358_2	cellular organisms; Eukaryota; Opisthokonta; Fungi; Dikarya; Ascomycota; saccharomyceta; Pezizomycotina; leotiomyceta; Eurotiomycetes; Eurotiomycetidae; Eurotiales; Aspergillaceae; Aspergillus;	K00015	gyaR, GOR1; glyoxylate reductase [EC:1.1.1.26]
Ascomycota	k139_10363792	k139_10363792_1	cellular organisms; Eukaryota; Opisthokonta; Fungi; Dikarya; Ascomycota; saccharomyceta; Saccharomycotina; Saccharomycetes; Saccharomycetales; Pichiaceae; Ogataea; Ogataea/Candida clade; [Candida] arabinofermentans; [Candida] arabinofermentans NRRL YB-2248;	K06972	PITRM1, PreP, CYM1; presequence protease [EC:3.4.24.-]
Ascomycota	k139_10368285	k139_10368285_2	cellular organisms; Eukaryota; Opisthokonta; Fungi; Dikarya; Ascomycota; saccharomyceta; Pezizomycotina; leotiomyceta; dothideomyceta; Dothideomycetes; Pleosporomycetidae; Pleosporales; Lindgomycetaceae; Clohesyomyces; Clohesyomyces aquaticus;	K08483	ptsI; phosphoenolpyruvate-protein phosphotransferase (PTS system enzyme I) [EC:2.7.3.9]ptsI; phosphoenolpyruvate-protein phosphotransferase (PTS system enzyme I) [EC:2.7.3.9]
Ascomycota	k139_10368509	k139_10368509_1	cellular organisms; Eukaryota; Opisthokonta; Fungi; Dikarya; Ascomycota; saccharomyceta; Pezizomycotina; leotiomyceta; sordariomyceta; Sordariomycetes; Sordariomycetidae; Sordariales; Sordariaceae; Neurospora;	K00647	fabB; 3-oxoacyl-[acyl-carrier-protein] synthase I [EC:2.3.1.41]fabB; 3-oxoacyl-[acyl-carrier-protein] synthase I [EC:2.3.1.41]fabB; 3-oxoacyl-[acyl-carrier-protein] synthase I [EC:2.3.1.41]
Ascomycota	k139_10368730	k139_10368730_1	cellular organisms; Eukaryota; Opisthokonta; Fungi; Dikarya; Ascomycota; saccharomyceta; Pezizomycotina; leotiomyceta; dothideomyceta; Dothideomycetes; Dothideomycetes incertae sedis; Venturiales; Sympoventuriaceae; Verruconis; Verruconis gallopava;	K08516	YKT6; synaptobrevin homolog YKT6YKT6; synaptobrevin homolog YKT6YKT6; synaptobrevin homolog YKT6
Ascomycota	k139_10371350	k139_10371350_1	cellular organisms; Eukaryota; Opisthokonta; Fungi; Dikarya; Ascomycota; saccharomyceta; Pezizomycotina; leotiomyceta; Eurotiomycetes; Eurotiomycetidae; Eurotiales; Aspergillaceae; Aspergillus; Aspergillus thermomutatus;	K10875	RAD54L, RAD54; DNA repair and recombination protein RAD54 and RAD54-like protein [EC:3.6.4.-]RAD54L, RAD54; DNA repair and recombination protein RAD54 and RAD54-like protein [EC:3.6.4.-]
Ascomycota	k139_10372478	k139_10372478_2	cellular organisms; Eukaryota; Opisthokonta; Fungi; Dikarya; Ascomycota; saccharomyceta; Pezizomycotina; leotiomyceta; dothideomyceta; Dothideomycetes; Dothideomycetidae; Myriangiales; Elsinoaceae; Sphaceloma; Sphaceloma murrayae;	K14778	DDX49, DBP8; ATP-dependent RNA helicase DDX49/DBP8 [EC:3.6.4.13]
Ascomycota	k139_10372478	k139_10372478_3	cellular organisms; Eukaryota; Opisthokonta; Fungi; Dikarya; Ascomycota; saccharomyceta; Pezizomycotina; leotiomyceta; dothideomyceta; Dothideomycetes; Dothideomycetidae; Myriangiales; Elsinoaceae; Sphaceloma; Sphaceloma murrayae;	K14778	DDX49, DBP8; ATP-dependent RNA helicase DDX49/DBP8 [EC:3.6.4.13]
Ascomycota	k139_10372478	k139_10372478_4	cellular organisms; Eukaryota; Opisthokonta; Fungi; Dikarya; Ascomycota; saccharomyceta; Pezizomycotina; leotiomyceta; dothideomyceta; Dothideomycetes; Dothideomycetidae; Myriangiales; Elsinoaceae; Sphaceloma; Sphaceloma murrayae;	K14778	DDX49, DBP8; ATP-dependent RNA helicase DDX49/DBP8 [EC:3.6.4.13]
Ascomycota	k139_10372478	k139_10372478_1	cellular organisms; Eukaryota; Opisthokonta; Fungi; Dikarya; Ascomycota; saccharomyceta; Pezizomycotina; leotiomyceta; dothideomyceta; Dothideomycetes; Dothideomycetidae; Myriangiales; Elsinoaceae; Sphaceloma; Sphaceloma murrayae;	K22649	BCL9, BCL9L; B-cell CLL/lymphoma 9 protein
Ascomycota	k139_10372478	k139_10372478_5	cellular organisms; Eukaryota; Opisthokonta; Fungi; Dikarya; Ascomycota; saccharomyceta; Pezizomycotina; leotiomyceta; dothideomyceta; Dothideomycetes; Dothideomycetidae; Myriangiales; Elsinoaceae; Sphaceloma; Sphaceloma murrayae;	K19720	COL3A; collagen, type III, alphaCOL3A; collagen, type III, alphaCOL3A; collagen, type III, alphaCOL3A; collagen, type III, alphaCOL3A; collagen, type III, alphaCOL3A; collagen, type III, alpha
Ascomycota	k139_10372478	k139_10372478_6	cellular organisms; Eukaryota; Opisthokonta; Fungi; Dikarya; Ascomycota; saccharomyceta; Pezizomycotina; leotiomyceta; dothideomyceta; Dothideomycetes; Dothideomycetidae; Myriangiales; Elsinoaceae; Sphaceloma; Sphaceloma murrayae;	K01517	ADPRM; manganese-dependent ADP-ribose/CDP-alcohol diphosphatase [EC:3.6.1.13 3.6.1.16 3.6.1.53]ADPRM; manganese-dependent ADP-ribose/CDP-alcohol diphosphatase [EC:3.6.1.13 3.6.1.16 3.6.1.53]
Ascomycota	k139_10374927	k139_10374927_2	cellular organisms; Eukaryota; Opisthokonta; Fungi; Dikarya; Ascomycota; saccharomyceta; Pezizomycotina; leotiomyceta; sordariomyceta; Sordariomycetes; Sordariomycetidae; Ophiostomatales; Ophiostomataceae; Sporothrix;	K00031	IDH1, IDH2, icd; isocitrate dehydrogenase [EC:1.1.1.42]IDH1, IDH2, icd; isocitrate dehydrogenase [EC:1.1.1.42]IDH1, IDH2, icd; isocitrate dehydrogenase [EC:1.1.1.42]IDH1, IDH2, icd; isocitrate dehydrogenase [EC:1.1.1.42]
Ascomycota	k139_10374927	k139_10374927_1	cellular organisms; Eukaryota; Opisthokonta; Fungi; Dikarya; Ascomycota; saccharomyceta; Pezizomycotina; leotiomyceta; sordariomyceta; Sordariomycetes; Sordariomycetidae; Ophiostomatales; Ophiostomataceae; Sporothrix;	K20777	EXD2; exonuclease 3'-5' domain-containing protein 2 [EC:3.1.11.1]
Ascomycota	k139_1037641	k139_1037641_1	cellular organisms; Eukaryota; Opisthokonta; Fungi; Dikarya; Ascomycota; saccharomyceta; Pezizomycotina; leotiomyceta; Eurotiomycetes; Chaetothyriomycetidae; Chaetothyriales; Herpotrichiellaceae; Cladophialophora; Cladophialophora immunda;	K00228	CPOX, hemF; coproporphyrinogen III oxidase [EC:1.3.3.3]
Ascomycota	k139_1037751	k139_1037751_1	cellular organisms; Eukaryota; Opisthokonta; Fungi; Dikarya; Ascomycota; saccharomyceta; Pezizomycotina; leotiomyceta; dothideomyceta; Dothideomycetes; Pleosporomycetidae; Pleosporales;	K00872	thrB; homoserine kinase [EC:2.7.1.39]
Ascomycota	k139_10378609	k139_10378609_1	cellular organisms; Eukaryota; Opisthokonta; Fungi; Dikarya; Ascomycota; saccharomyceta; Pezizomycotina; leotiomyceta; Eurotiomycetes; Eurotiomycetidae; Eurotiales; Aspergillaceae; Aspergillus; Aspergillus sclerotialis;	K18926	lmrB; MFS transporter, DHA2 family, lincomycin resistance protein
Ascomycota	k139_1038035	k139_1038035_1	cellular organisms; Eukaryota; Opisthokonta; Fungi; Dikarya; Ascomycota;	K05692	ACTB_G1; actin beta/gamma 1ACTB_G1; actin beta/gamma 1ACTB_G1; actin beta/gamma 1ACTB_G1; actin beta/gamma 1ACTB_G1; actin beta/gamma 1ACTB_G1; actin beta/gamma 1ACTB_G1; actin beta/gamma 1ACTB_G1; actin beta/gamma 1ACTB_G1; actin beta/gamma 1ACTB_G1; actin beta/gamma 1ACTB_G1; actin beta/gamma 1ACTB_G1; actin beta/gamma 1ACTB_G1; actin beta/gamma 1ACTB_G1; actin beta/gamma 1ACTB_G1; actin beta/g…
Ascomycota	k139_10383249	k139_10383249_1	cellular organisms; Eukaryota; Opisthokonta; Fungi; Dikarya; Ascomycota; saccharomyceta; Saccharomycotina; Saccharomycetes; Saccharomycetales; Saccharomycodaceae; Hanseniaspora; Hanseniaspora valbyensis; Hanseniaspora valbyensis NRRL Y-1626;	K00526	E1.17.4.1B, nrdB, nrdF; ribonucleoside-diphosphate reductase beta chain [EC:1.17.4.1]E1.17.4.1B, nrdB, nrdF; ribonucleoside-diphosphate reductase beta chain [EC:1.17.4.1]E1.17.4.1B, nrdB, nrdF; ribonucleoside-diphosphate reductase beta chain [EC:1.17.4.1]
Ascomycota	k139_10384081	k139_10384081_1	cellular organisms; Eukaryota; Opisthokonta; Fungi; Dikarya; Ascomycota; saccharomyceta; Saccharomycotina; Saccharomycetes; Saccharomycetales; Metschnikowiaceae; Metschnikowia; Metschnikowia bicuspidata;	K05917	CYP51; sterol 14alpha-demethylase [EC:1.14.14.154 1.14.15.36]CYP51; sterol 14alpha-demethylase [EC:1.14.14.154 1.14.15.36]
Ascomycota	k139_10385239	k139_10385239_1	cellular organisms; Eukaryota; Opisthokonta; Fungi; Dikarya; Ascomycota; saccharomyceta; Pezizomycotina; leotiomyceta; Eurotiomycetes; Eurotiomycetidae; Eurotiales; Aspergillaceae; Penicillium;	K03028	PSMD2, RPN1; 26S proteasome regulatory subunit N1PSMD2, RPN1; 26S proteasome regulatory subunit N1PSMD2, RPN1; 26S proteasome regulatory subunit N1
Ascomycota	k139_10386685	k139_10386685_1	cellular organisms; Eukaryota; Opisthokonta; Fungi; Dikarya; Ascomycota; saccharomyceta; Pezizomycotina; leotiomyceta; sordariomyceta; Sordariomycetes; Sordariomycetidae; Sordariales; Lasiosphaeriaceae; Podospora;	K00677	lpxA; UDP-N-acetylglucosamine acyltransferase [EC:2.3.1.129]lpxA; UDP-N-acetylglucosamine acyltransferase [EC:2.3.1.129]lpxA; UDP-N-acetylglucosamine acyltransferase [EC:2.3.1.129]
Ascomycota	k139_10386685	k139_10386685_2	cellular organisms; Eukaryota; Opisthokonta; Fungi; Dikarya; Ascomycota; saccharomyceta; Pezizomycotina; leotiomyceta; sordariomyceta; Sordariomycetes; Sordariomycetidae; Sordariales; Lasiosphaeriaceae; Podospora;	K10383	EVPL; envoplakin
Ascomycota	k139_10386685	k139_10386685_3	cellular organisms; Eukaryota; Opisthokonta; Fungi; Dikarya; Ascomycota; saccharomyceta; Pezizomycotina; leotiomyceta; sordariomyceta; Sordariomycetes; Sordariomycetidae; Sordariales; Lasiosphaeriaceae; Podospora;	K14377	OSCAR; osteoclast-associated immunoglobulin-like receptor
Ascomycota	k139_10388055	k139_10388055_1	cellular organisms; Eukaryota; Opisthokonta; Fungi; Dikarya; Ascomycota; saccharomyceta; Pezizomycotina; leotiomyceta; sordariomyceta; Leotiomycetes; Leotiomycetes incertae sedis; Pseudeurotiaceae; Pseudogymnoascus; Pseudogymnoascus sp. VKM F-3775;	K08900	BCS1; mitochondrial chaperone BCS1
Ascomycota	k139_10388499	k139_10388499_1	cellular organisms; Eukaryota; Opisthokonta; Fungi; Dikarya; Ascomycota; saccharomyceta; Saccharomycotina; Saccharomycetes; Saccharomycetales; Metschnikowiaceae; Metschnikowia; Metschnikowia bicuspidata;	K20652	SH3BP1, ARHGAP43; SH3-domain binding protein 1
Ascomycota	k139_10388499	k139_10388499_2	cellular organisms; Eukaryota; Opisthokonta; Fungi; Dikarya; Ascomycota; saccharomyceta; Saccharomycotina; Saccharomycetes; Saccharomycetales; Metschnikowiaceae; Metschnikowia; Metschnikowia bicuspidata;	K00605	gcvT, AMT; aminomethyltransferase [EC:2.1.2.10]gcvT, AMT; aminomethyltransferase [EC:2.1.2.10]gcvT, AMT; aminomethyltransferase [EC:2.1.2.10]
Ascomycota	k139_1038896	k139_1038896_1	cellular organisms; Eukaryota; Opisthokonta; Fungi; Dikarya; Ascomycota; saccharomyceta; Saccharomycotina; Saccharomycetes; Saccharomycetales; Metschnikowiaceae; Metschnikowia; Metschnikowia bicuspidata;	K13095	SF1; splicing factor 1
Ascomycota	k139_10391301	k139_10391301_1	cellular organisms; Eukaryota; Opisthokonta; Fungi; Dikarya; Ascomycota; saccharomyceta; Pezizomycotina; leotiomyceta; sordariomyceta; Leotiomycetes; Leotiomycetes incertae sedis; Myxotrichaceae; Oidiodendron; Oidiodendron maius; Oidiodendron maius Zn;	K11991	tadA; tRNA(adenine34) deaminase [EC:3.5.4.33]
Ascomycota	k139_10391301	k139_10391301_2	cellular organisms; Eukaryota; Opisthokonta; Fungi; Dikarya; Ascomycota; saccharomyceta; Pezizomycotina; leotiomyceta; sordariomyceta; Leotiomycetes; Leotiomycetes incertae sedis; Myxotrichaceae; Oidiodendron; Oidiodendron maius; Oidiodendron maius Zn;	K11592	DICER1, DCR1; endoribonuclease Dicer [EC:3.1.26.-]DICER1, DCR1; endoribonuclease Dicer [EC:3.1.26.-]
Ascomycota	k139_10395700	k139_10395700_1	cellular organisms; Eukaryota; Opisthokonta; Fungi; Dikarya; Ascomycota; saccharomyceta; Pezizomycotina; leotiomyceta; dothideomyceta; Dothideomycetes; Pleosporomycetidae; Pleosporales; Corynesporascaceae; Corynespora; Corynespora cassiicola; Corynespora cassiicola Philippines;	K10447	KLHL9_13; kelch-like protein 9/13KLHL9_13; kelch-like protein 9/13
Ascomycota	k139_1039807	k139_1039807_1	cellular organisms; Eukaryota; Opisthokonta; Fungi; Dikarya; Ascomycota; saccharomyceta; Pezizomycotina; leotiomyceta; sordariomyceta; Sordariomycetes; Hypocreomycetidae; Hypocreales; Ophiocordycipitaceae; Ophiocordyceps; Ophiocordyceps australis;	K01776	murI; glutamate racemase [EC:5.1.1.3]murI; glutamate racemase [EC:5.1.1.3]
Ascomycota	k139_1039807	k139_1039807_2	cellular organisms; Eukaryota; Opisthokonta; Fungi; Dikarya; Ascomycota; saccharomyceta; Pezizomycotina; leotiomyceta; sordariomyceta; Sordariomycetes; Hypocreomycetidae; Hypocreales; Ophiocordycipitaceae; Ophiocordyceps; Ophiocordyceps australis;	K05656	ABCB9, TAPL; ATP-binding cassette, subfamily B (MDR/TAP), member 9ABCB9, TAPL; ATP-binding cassette, subfamily B (MDR/TAP), member 9ABCB9, TAPL; ATP-binding cassette, subfamily B (MDR/TAP), member 9
Ascomycota	k139_1039807	k139_1039807_3	cellular organisms; Eukaryota; Opisthokonta; Fungi; Dikarya; Ascomycota; saccharomyceta; Pezizomycotina; leotiomyceta; sordariomyceta; Sordariomycetes; Hypocreomycetidae; Hypocreales; Ophiocordycipitaceae; Ophiocordyceps; Ophiocordyceps australis;	K10484	BTBD12, SLX4; structure-specific endonuclease subunit SLX4 (BTB/POZ domain-containing protein 12)BTBD12, SLX4; structure-specific endonuclease subunit SLX4 (BTB/POZ domain-containing protein 12)BTBD12, SLX4; structure-specific endonuclease subunit SLX4 (BTB/POZ domain-containing protein 12)
Ascomycota	k139_10400614	k139_10400614_1	cellular organisms; Eukaryota; Opisthokonta; Fungi; Dikarya; Ascomycota; saccharomyceta; Pezizomycotina; leotiomyceta; sordariomyceta; Sordariomycetes; Sordariomycetidae; Sordariales; Lasiosphaeriaceae; Podospora;	K02433	gatA, QRSL1; aspartyl-tRNA(Asn)/glutamyl-tRNA(Gln) amidotransferase subunit A [EC:6.3.5.6 6.3.5.7]gatA, QRSL1; aspartyl-tRNA(Asn)/glutamyl-tRNA(Gln) amidotransferase subunit A [EC:6.3.5.6 6.3.5.7]
Ascomycota	k139_10411364	k139_10411364_1	cellular organisms; Eukaryota; Opisthokonta; Fungi; Dikarya; Ascomycota; saccharomyceta; Pezizomycotina; leotiomyceta; sordariomyceta; Sordariomycetes; Hypocreomycetidae; Hypocreales; Nectriaceae; Fusarium; Fusarium solani species complex; Fusarium ambrosium;	K10084	EDEM1; ER degradation enhancer, mannosidase alpha-like 1EDEM1; ER degradation enhancer, mannosidase alpha-like 1
Ascomycota	k139_10411590	k139_10411590_2	cellular organisms; Eukaryota; Opisthokonta; Fungi; Dikarya; Ascomycota; saccharomyceta; Pezizomycotina; leotiomyceta; sordariomyceta; Sordariomycetes; Hypocreomycetidae; Hypocreales; Hypocreaceae; Trichoderma; Trichoderma reesei;	K03883	ND5; NADH-ubiquinone oxidoreductase chain 5 [EC:7.1.1.2]ND5; NADH-ubiquinone oxidoreductase chain 5 [EC:7.1.1.2]ND5; NADH-ubiquinone oxidoreductase chain 5 [EC:7.1.1.2]ND5; NADH-ubiquinone oxidoreductase chain 5 [EC:7.1.1.2]ND5; NADH-ubiquinone oxidoreductase chain 5 [EC:7.1.1.2]
Ascomycota	k139_10411590	k139_10411590_1	cellular organisms; Eukaryota; Opisthokonta; Fungi; Dikarya; Ascomycota; saccharomyceta; Pezizomycotina; leotiomyceta; sordariomyceta; Sordariomycetes; Hypocreomycetidae; Hypocreales; Hypocreaceae; Trichoderma; Trichoderma reesei;	K03406	mcp; methyl-accepting chemotaxis proteinmcp; methyl-accepting chemotaxis proteinmcp; methyl-accepting chemotaxis protein
Ascomycota	k139_10412817	k139_10412817_1	cellular organisms; Eukaryota; Opisthokonta; Fungi; Dikarya; Ascomycota; saccharomyceta; Pezizomycotina; leotiomyceta; sordariomyceta; Leotiomycetes; Leotiomycetes incertae sedis; Pseudeurotiaceae; Pseudogymnoascus; Pseudogymnoascus sp. VKM F-4520 (FW-2644);	K13296	PDE3B; cGMP-inhibited 3',5'-cyclic phosphodiesterase B [EC:3.1.4.17]PDE3B; cGMP-inhibited 3',5'-cyclic phosphodiesterase B [EC:3.1.4.17]PDE3B; cGMP-inhibited 3',5'-cyclic phosphodiesterase B [EC:3.1.4.17]PDE3B; cGMP-inhibited 3',5'-cyclic phosphodiesterase B [EC:3.1.4.17]PDE3B; cGMP-inhibited 3',5'-cyclic phosphodiesterase B [EC:3.1.4.17]PDE3B; cGMP-inhibited 3',5'-cyclic phosphodiesterase B [EC:…
Ascomycota	k139_10412817	k139_10412817_2	cellular organisms; Eukaryota; Opisthokonta; Fungi; Dikarya; Ascomycota; saccharomyceta; Pezizomycotina; leotiomyceta; sordariomyceta; Leotiomycetes; Leotiomycetes incertae sedis; Pseudeurotiaceae; Pseudogymnoascus; Pseudogymnoascus sp. VKM F-4520 (FW-2644);	K02353	DVL; segment polarity protein dishevelledDVL; segment polarity protein dishevelledDVL; segment polarity protein dishevelledDVL; segment polarity protein dishevelledDVL; segment polarity protein dishevelledDVL; segment polarity protein dishevelledDVL; segment polarity protein dishevelledDVL; segment polarity protein dishevelledDVL; segment polarity protein dishevelledDVL; segment polarity protein …
Ascomycota	k139_10414735	k139_10414735_1	cellular organisms; Eukaryota; Opisthokonta; Fungi; Dikarya; Ascomycota; saccharomyceta; Pezizomycotina; leotiomyceta; sordariomyceta; Sordariomycetes; Sordariomycetidae; Ophiostomatales; Ophiostomataceae;	K00249	ACADM, acd; acyl-CoA dehydrogenase [EC:1.3.8.7]ACADM, acd; acyl-CoA dehydrogenase [EC:1.3.8.7]ACADM, acd; acyl-CoA dehydrogenase [EC:1.3.8.7]
Ascomycota	k139_10415904	k139_10415904_1	cellular organisms; Eukaryota; Opisthokonta; Fungi; Dikarya; Ascomycota; saccharomyceta; Pezizomycotina; leotiomyceta; sordariomyceta; Leotiomycetes; Helotiales; Helotiaceae; Glarea; Glarea lozoyensis; Glarea lozoyensis ATCC 20868;	K04757	rsbW; serine/threonine-protein kinase RsbW [EC:2.7.11.1]rsbW; serine/threonine-protein kinase RsbW [EC:2.7.11.1]
Ascomycota	k139_1042110	k139_1042110_1	cellular organisms; Eukaryota; Opisthokonta; Fungi; Dikarya; Ascomycota; saccharomyceta; Pezizomycotina; leotiomyceta; sordariomyceta; Leotiomycetes; Helotiales;	K06208	aroH; chorismate mutase [EC:5.4.99.5]
Ascomycota	k139_1042110	k139_1042110_2	cellular organisms; Eukaryota; Opisthokonta; Fungi; Dikarya; Ascomycota; saccharomyceta; Pezizomycotina; leotiomyceta; sordariomyceta; Leotiomycetes; Helotiales;	K01695	trpA; tryptophan synthase alpha chain [EC:4.2.1.20]trpA; tryptophan synthase alpha chain [EC:4.2.1.20]
Ascomycota	k139_1042110	k139_1042110_2	cellular organisms; Eukaryota; Opisthokonta; Fungi; Dikarya; Ascomycota; saccharomyceta; Pezizomycotina; leotiomyceta; sordariomyceta; Leotiomycetes; Helotiales;	K01694	TRP; tryptophan synthase [EC:4.2.1.20]TRP; tryptophan synthase [EC:4.2.1.20]
Ascomycota	k139_10425216	k139_10425216_1	cellular organisms; Eukaryota; Opisthokonta; Fungi; Dikarya; Ascomycota; saccharomyceta; Pezizomycotina; leotiomyceta; sordariomyceta; Leotiomycetes; Leotiomycetes incertae sedis; Pseudeurotiaceae; Pseudogymnoascus; Pseudogymnoascus sp. VKM F-4520 (FW-2644);	K02353	DVL; segment polarity protein dishevelledDVL; segment polarity protein dishevelledDVL; segment polarity protein dishevelledDVL; segment polarity protein dishevelledDVL; segment polarity protein dishevelledDVL; segment polarity protein dishevelledDVL; segment polarity protein dishevelledDVL; segment polarity protein dishevelledDVL; segment polarity protein dishevelledDVL; segment polarity protein …
Ascomycota	k139_10425216	k139_10425216_2	cellular organisms; Eukaryota; Opisthokonta; Fungi; Dikarya; Ascomycota; saccharomyceta; Pezizomycotina; leotiomyceta; sordariomyceta; Leotiomycetes; Leotiomycetes incertae sedis; Pseudeurotiaceae; Pseudogymnoascus; Pseudogymnoascus sp. VKM F-4520 (FW-2644);	K06151	E1.1.99.3A; gluconate 2-dehydrogenase alpha chain [EC:1.1.99.3]
Ascomycota	k139_10425439	k139_10425439_3	cellular organisms; Eukaryota; Opisthokonta; Fungi; Dikarya; Ascomycota; saccharomyceta; Pezizomycotina; leotiomyceta; sordariomyceta; Sordariomycetes; Hypocreomycetidae; Hypocreales; Hypocreales incertae sedis; Ustilaginoidea; Ustilaginoidea virens;	K02669	pilT; twitching motility protein PilTpilT; twitching motility protein PilT
Ascomycota	k139_10425439	k139_10425439_1	cellular organisms; Eukaryota; Opisthokonta; Fungi; Dikarya; Ascomycota; saccharomyceta; Pezizomycotina; leotiomyceta; sordariomyceta; Sordariomycetes; Hypocreomycetidae; Hypocreales; Hypocreales incertae sedis; Ustilaginoidea; Ustilaginoidea virens;	K01858	INO1, ISYNA1; myo-inositol-1-phosphate synthase [EC:5.5.1.4]INO1, ISYNA1; myo-inositol-1-phosphate synthase [EC:5.5.1.4]
Ascomycota	k139_10425439	k139_10425439_2	cellular organisms; Eukaryota; Opisthokonta; Fungi; Dikarya; Ascomycota; saccharomyceta; Pezizomycotina; leotiomyceta; sordariomyceta; Sordariomycetes; Hypocreomycetidae; Hypocreales; Hypocreales incertae sedis; Ustilaginoidea; Ustilaginoidea virens;	K04648	DCTN1; dynactin 1DCTN1; dynactin 1DCTN1; dynactin 1DCTN1; dynactin 1DCTN1; dynactin 1
Ascomycota	k139_10425670	k139_10425670_1	cellular organisms; Eukaryota; Opisthokonta; Fungi; Dikarya; Ascomycota; saccharomyceta; Pezizomycotina; leotiomyceta; sordariomyceta; Leotiomycetes; Helotiales; Helotiales incertae sedis; Cadophora; Cadophora sp. DSE1049;	K15628	PXA; ATP-binding cassette, subfamily D (ALD), peroxisomal long-chain fatty acid import proteinPXA; ATP-binding cassette, subfamily D (ALD), peroxisomal long-chain fatty acid import proteinPXA; ATP-binding cassette, subfamily D (ALD), peroxisomal long-chain fatty acid import protein
Ascomycota	k139_10427438	k139_10427438_1	cellular organisms; Eukaryota; Opisthokonta; Fungi; Dikarya; Ascomycota; saccharomyceta; Pezizomycotina; leotiomyceta; dothideomyceta; Dothideomycetes; Pleosporomycetidae; Pleosporales; Pleosporineae; Pleosporaceae; Bipolaris; Bipolaris victoriae; Bipolaris victoriae FI3;	K19464	PLEKHG5; pleckstrin homology domain-containing family G member 5
Ascomycota	k139_10430277	k139_10430277_1	cellular organisms; Eukaryota; Opisthokonta; Fungi; Dikarya; Ascomycota; saccharomyceta; Pezizomycotina; leotiomyceta; sordariomyceta; Leotiomycetes; Helotiales; Leotiaceae; Pezoloma; Pezoloma ericae;	K01869	LARS, leuS; leucyl-tRNA synthetase [EC:6.1.1.4]LARS, leuS; leucyl-tRNA synthetase [EC:6.1.1.4]LARS, leuS; leucyl-tRNA synthetase [EC:6.1.1.4]LARS, leuS; leucyl-tRNA synthetase [EC:6.1.1.4]
Ascomycota	k139_10430522	k139_10430522_1	cellular organisms; Eukaryota; Opisthokonta; Fungi; Dikarya; Ascomycota; saccharomyceta; Pezizomycotina; leotiomyceta; dothideomyceta; Dothideomycetes; Pleosporomycetidae; Pleosporales; Corynesporascaceae; Corynespora; Corynespora cassiicola; Corynespora cassiicola Philippines;	K07993	MMP11; matrix metalloproteinase-11 (stromelysin 3) [EC:3.4.24.-]
Ascomycota	k139_10430522	k139_10430522_2	cellular organisms; Eukaryota; Opisthokonta; Fungi; Dikarya; Ascomycota; saccharomyceta; Pezizomycotina; leotiomyceta; dothideomyceta; Dothideomycetes; Pleosporomycetidae; Pleosporales; Corynesporascaceae; Corynespora; Corynespora cassiicola; Corynespora cassiicola Philippines;	K02409	fliF; flagellar M-ring protein FliFfliF; flagellar M-ring protein FliFfliF; flagellar M-ring protein FliF
Ascomycota	k139_10430704	k139_10430704_2	cellular organisms; Eukaryota; Opisthokonta; Fungi; Dikarya; Ascomycota; saccharomyceta; Saccharomycotina; Saccharomycetes; Saccharomycetales; Metschnikowiaceae; Metschnikowia; Metschnikowia bicuspidata;	K00624	E2.3.1.7; carnitine O-acetyltransferase [EC:2.3.1.7]
Ascomycota	k139_10430704	k139_10430704_1	cellular organisms; Eukaryota; Opisthokonta; Fungi; Dikarya; Ascomycota; saccharomyceta; Saccharomycotina; Saccharomycetes; Saccharomycetales; Metschnikowiaceae; Metschnikowia; Metschnikowia bicuspidata;	K08223	fsr; MFS transporter, FSR family, fosmidomycin resistance protein
Ascomycota	k139_10434342	k139_10434342_1	cellular organisms; Eukaryota; Opisthokonta; Fungi; Dikarya; Ascomycota; saccharomyceta; Saccharomycotina; Saccharomycetes; Saccharomycetales; Metschnikowiaceae; Metschnikowia; Metschnikowia bicuspidata;	K06641	CHEK2; serine/threonine-protein kinase CHEK2 [EC:2.7.11.1]CHEK2; serine/threonine-protein kinase CHEK2 [EC:2.7.11.1]CHEK2; serine/threonine-protein kinase CHEK2 [EC:2.7.11.1]CHEK2; serine/threonine-protein kinase CHEK2 [EC:2.7.11.1]CHEK2; serine/threonine-protein kinase CHEK2 [EC:2.7.11.1]CHEK2; serine/threonine-protein kinase CHEK2 [EC:2.7.11.1]CHEK2; serine/threonine-protein kinase CHEK2 [EC:2.…
Ascomycota	k139_10434342	k139_10434342_1	cellular organisms; Eukaryota; Opisthokonta; Fungi; Dikarya; Ascomycota; saccharomyceta; Saccharomycotina; Saccharomycetes; Saccharomycetales; Metschnikowiaceae; Metschnikowia; Metschnikowia bicuspidata;	K12488	ASAP; Arf-GAP with SH3 domain, ANK repeat and PH domain-containing proteinASAP; Arf-GAP with SH3 domain, ANK repeat and PH domain-containing proteinASAP; Arf-GAP with SH3 domain, ANK repeat and PH domain-containing protein
Ascomycota	k139_10436040	k139_10436040_1	cellular organisms; Eukaryota; Opisthokonta; Fungi; Dikarya; Ascomycota; saccharomyceta; Pezizomycotina; leotiomyceta; sordariomyceta; Sordariomycetes; Hypocreomycetidae; Hypocreales; Clavicipitaceae; Metarhizium;	K01738	cysK; cysteine synthase [EC:2.5.1.47]cysK; cysteine synthase [EC:2.5.1.47]
Ascomycota	k139_10436040	k139_10436040_2	cellular organisms; Eukaryota; Opisthokonta; Fungi; Dikarya; Ascomycota; saccharomyceta; Pezizomycotina; leotiomyceta; sordariomyceta; Sordariomycetes; Hypocreomycetidae; Hypocreales; Clavicipitaceae; Metarhizium;	K12734	PPIL3; peptidyl-prolyl cis-trans isomerase-like 3 [EC:5.2.1.8]PPIL3; peptidyl-prolyl cis-trans isomerase-like 3 [EC:5.2.1.8]
Ascomycota	k139_10436040	k139_10436040_3	cellular organisms; Eukaryota; Opisthokonta; Fungi; Dikarya; Ascomycota; saccharomyceta; Pezizomycotina; leotiomyceta; sordariomyceta; Sordariomycetes; Hypocreomycetidae; Hypocreales; Clavicipitaceae; Metarhizium;	K09806	K09806; uncharacterized protein
Ascomycota	k139_10436985	k139_10436985_1	cellular organisms; Eukaryota; Opisthokonta; Fungi; Dikarya; Ascomycota; saccharomyceta; Pezizomycotina; leotiomyceta; Eurotiomycetes; Eurotiomycetidae; Eurotiales; Thermoascaceae; Byssochlamys; Byssochlamys spectabilis; Byssochlamys spectabilis No. 5;	K03588	ftsW, spoVE; cell division protein FtsWftsW, spoVE; cell division protein FtsWftsW, spoVE; cell division protein FtsW
Ascomycota	k139_10436985	k139_10436985_2	cellular organisms; Eukaryota; Opisthokonta; Fungi; Dikarya; Ascomycota; saccharomyceta; Pezizomycotina; leotiomyceta; Eurotiomycetes; Eurotiomycetidae; Eurotiales; Thermoascaceae; Byssochlamys; Byssochlamys spectabilis; Byssochlamys spectabilis No. 5;	K00059	fabG, OAR1; 3-oxoacyl-[acyl-carrier protein] reductase [EC:1.1.1.100]fabG, OAR1; 3-oxoacyl-[acyl-carrier protein] reductase [EC:1.1.1.100]fabG, OAR1; 3-oxoacyl-[acyl-carrier protein] reductase [EC:1.1.1.100]fabG, OAR1; 3-oxoacyl-[acyl-carrier protein] reductase [EC:1.1.1.100]
Ascomycota	k139_10437868	k139_10437868_2	cellular organisms; Eukaryota; Opisthokonta; Fungi; Dikarya; Ascomycota; saccharomyceta; Pezizomycotina; leotiomyceta; sordariomyceta; Sordariomycetes; Sordariomycetidae; Diaporthales; Diaporthaceae; Diaporthe;	K16938	SEPT3_9_12; septin 3/9/12SEPT3_9_12; septin 3/9/12SEPT3_9_12; septin 3/9/12SEPT3_9_12; septin 3/9/12
Ascomycota	k139_10437868	k139_10437868_1	cellular organisms; Eukaryota; Opisthokonta; Fungi; Dikarya; Ascomycota; saccharomyceta; Pezizomycotina; leotiomyceta; sordariomyceta; Sordariomycetes; Sordariomycetidae; Diaporthales; Diaporthaceae; Diaporthe;	K14960	CXXC1, SPP1, CPS40; COMPASS component SPP1CXXC1, SPP1, CPS40; COMPASS component SPP1
Ascomycota	k139_10442935	k139_10442935_1	cellular organisms; Eukaryota; Opisthokonta; Fungi; Dikarya; Ascomycota; saccharomyceta; Pezizomycotina; leotiomyceta; sordariomyceta; Sordariomycetes; Sordariomycetidae; Diaporthales; Diaporthaceae; Diaporthe; Diaporthe helianthi;	K18263	ADGRV1, GPR98, USH2C; adhesion G-protein coupled receptor V1ADGRV1, GPR98, USH2C; adhesion G-protein coupled receptor V1ADGRV1, GPR98, USH2C; adhesion G-protein coupled receptor V1ADGRV1, GPR98, USH2C; adhesion G-protein coupled receptor V1
Ascomycota	k139_10445904	k139_10445904_1	cellular organisms; Eukaryota; Opisthokonta; Fungi; Dikarya; Ascomycota; saccharomyceta; Saccharomycotina; Saccharomycetes; Saccharomycetales; Debaryomycetaceae; Debaryomyces; Debaryomyces hansenii; Debaryomyces hansenii var. hansenii; Debaryomyces hansenii CBS767;	K01556	KYNU, kynU; kynureninase [EC:3.7.1.3]
Ascomycota	k139_10448658	k139_10448658_1	cellular organisms; Eukaryota; Opisthokonta; Fungi; Dikarya; Ascomycota; saccharomyceta; Pezizomycotina; leotiomyceta; sordariomyceta; Sordariomycetes; Hypocreomycetidae; Glomerellales; Plectosphaerellaceae; Verticillium; Verticillium longisporum;	K18441	CYTH; cytohesinCYTH; cytohesinCYTH; cytohesinCYTH; cytohesinCYTH; cytohesin
Ascomycota	k139_10448668	k139_10448668_1	cellular organisms; Eukaryota; Opisthokonta; Fungi; Dikarya; Ascomycota; saccharomyceta; Pezizomycotina; leotiomyceta; Eurotiomycetes; Chaetothyriomycetidae; Chaetothyriales; Herpotrichiellaceae; Fonsecaea; Fonsecaea multimorphosa;	K09136	ycaO; ribosomal protein S12 methylthiotransferase accessory factor
Ascomycota	k139_10448668	k139_10448668_2	cellular organisms; Eukaryota; Opisthokonta; Fungi; Dikarya; Ascomycota; saccharomyceta; Pezizomycotina; leotiomyceta; Eurotiomycetes; Chaetothyriomycetidae; Chaetothyriales; Herpotrichiellaceae; Fonsecaea; Fonsecaea multimorphosa;	K06237	COL4A; collagen, type IV, alphaCOL4A; collagen, type IV, alphaCOL4A; collagen, type IV, alphaCOL4A; collagen, type IV, alphaCOL4A; collagen, type IV, alphaCOL4A; collagen, type IV, alphaCOL4A; collagen, type IV, alphaCOL4A; collagen, type IV, alphaCOL4A; collagen, type IV, alphaCOL4A; collagen, type IV, alphaCOL4A; collagen, type IV, alphaCOL4A; collagen, type IV, alpha
Ascomycota	k139_10448668	k139_10448668_3	cellular organisms; Eukaryota; Opisthokonta; Fungi; Dikarya; Ascomycota; saccharomyceta; Pezizomycotina; leotiomyceta; Eurotiomycetes; Chaetothyriomycetidae; Chaetothyriales; Herpotrichiellaceae; Fonsecaea; Fonsecaea multimorphosa;	K13131	DDX20, GEMIN3; ATP-dependent RNA helicase DDX20 [EC:3.6.4.13]DDX20, GEMIN3; ATP-dependent RNA helicase DDX20 [EC:3.6.4.13]
Ascomycota	k139_10448668	k139_10448668_4	cellular organisms; Eukaryota; Opisthokonta; Fungi; Dikarya; Ascomycota; saccharomyceta; Pezizomycotina; leotiomyceta; Eurotiomycetes; Chaetothyriomycetidae; Chaetothyriales; Herpotrichiellaceae; Fonsecaea; Fonsecaea multimorphosa;	K03134	TAF10; transcription initiation factor TFIID subunit 10TAF10; transcription initiation factor TFIID subunit 10TAF10; transcription initiation factor TFIID subunit 10
Ascomycota	k139_10448668	k139_10448668_5	cellular organisms; Eukaryota; Opisthokonta; Fungi; Dikarya; Ascomycota; saccharomyceta; Pezizomycotina; leotiomyceta; Eurotiomycetes; Chaetothyriomycetidae; Chaetothyriales; Herpotrichiellaceae; Fonsecaea; Fonsecaea multimorphosa;	K15173	TTF2; transcription termination factor 2 [EC:3.6.4.-]TTF2; transcription termination factor 2 [EC:3.6.4.-]
Ascomycota	k139_10448668	k139_10448668_6	cellular organisms; Eukaryota; Opisthokonta; Fungi; Dikarya; Ascomycota; saccharomyceta; Pezizomycotina; leotiomyceta; Eurotiomycetes; Chaetothyriomycetidae; Chaetothyriales; Herpotrichiellaceae; Fonsecaea; Fonsecaea multimorphosa;	K01974	RTCA, rtcA; RNA 3'-terminal phosphate cyclase (ATP) [EC:6.5.1.4]
Ascomycota	k139_10448668	k139_10448668_7	cellular organisms; Eukaryota; Opisthokonta; Fungi; Dikarya; Ascomycota; saccharomyceta; Pezizomycotina; leotiomyceta; Eurotiomycetes; Chaetothyriomycetidae; Chaetothyriales; Herpotrichiellaceae; Fonsecaea; Fonsecaea multimorphosa;	K00558	DNMT1, dcm; DNA (cytosine-5)-methyltransferase 1 [EC:2.1.1.37]DNMT1, dcm; DNA (cytosine-5)-methyltransferase 1 [EC:2.1.1.37]DNMT1, dcm; DNA (cytosine-5)-methyltransferase 1 [EC:2.1.1.37]DNMT1, dcm; DNA (cytosine-5)-methyltransferase 1 [EC:2.1.1.37]DNMT1, dcm; DNA (cytosine-5)-methyltransferase 1 [EC:2.1.1.37]
Ascomycota	k139_10448668	k139_10448668_8	cellular organisms; Eukaryota; Opisthokonta; Fungi; Dikarya; Ascomycota; saccharomyceta; Pezizomycotina; leotiomyceta; Eurotiomycetes; Chaetothyriomycetidae; Chaetothyriales; Herpotrichiellaceae; Fonsecaea; Fonsecaea multimorphosa;	K10499	ZBTB12; zinc finger and BTB domain-containing protein 12
Ascomycota	k139_10449205	k139_10449205_1	cellular organisms; Eukaryota; Opisthokonta; Fungi; Dikarya; Ascomycota; Taphrinomycotina; Schizosaccharomycetes; Schizosaccharomycetales; Schizosaccharomycetaceae; Schizosaccharomyces; Schizosaccharomyces pombe;	K04257	OLFR; olfactory receptorOLFR; olfactory receptor
Ascomycota	k139_10450655	k139_10450655_2	cellular organisms; Eukaryota; Opisthokonta; Fungi; Dikarya; Ascomycota; saccharomyceta; Pezizomycotina; leotiomyceta; sordariomyceta; Leotiomycetes; Helotiales; Sclerotiniaceae; Sclerotinia; Sclerotinia borealis; Sclerotinia borealis F-4128;	K10875	RAD54L, RAD54; DNA repair and recombination protein RAD54 and RAD54-like protein [EC:3.6.4.-]RAD54L, RAD54; DNA repair and recombination protein RAD54 and RAD54-like protein [EC:3.6.4.-]
Ascomycota	k139_10450655	k139_10450655_1	cellular organisms; Eukaryota; Opisthokonta; Fungi; Dikarya; Ascomycota; saccharomyceta; Pezizomycotina; leotiomyceta; sordariomyceta; Leotiomycetes; Helotiales; Sclerotiniaceae; Sclerotinia; Sclerotinia borealis; Sclerotinia borealis F-4128;	K03348	APC1; anaphase-promoting complex subunit 1APC1; anaphase-promoting complex subunit 1APC1; anaphase-promoting complex subunit 1APC1; anaphase-promoting complex subunit 1APC1; anaphase-promoting complex subunit 1APC1; anaphase-promoting complex subunit 1APC1; anaphase-promoting complex subunit 1APC1; anaphase-promoting complex subunit 1APC1; anaphase-promoting complex subunit 1
Ascomycota	k139_10453201	k139_10453201_1	cellular organisms; Eukaryota; Opisthokonta; Fungi; Dikarya; Ascomycota; saccharomyceta; Pezizomycotina; Pezizomycetes; Pezizales; Ascobolaceae; Ascobolus; Ascobolus immersus; Ascobolus immersus RN42;	K06160	pvdE; putative pyoverdin transport system ATP-binding/permease proteinpvdE; putative pyoverdin transport system ATP-binding/permease protein
Ascomycota	k139_10453201	k139_10453201_2	cellular organisms; Eukaryota; Opisthokonta; Fungi; Dikarya; Ascomycota; saccharomyceta; Pezizomycotina; Pezizomycetes; Pezizales; Ascobolaceae; Ascobolus; Ascobolus immersus; Ascobolus immersus RN42;	K01356	lexA; repressor LexA [EC:3.4.21.88]lexA; repressor LexA [EC:3.4.21.88]
Ascomycota	k139_10453201	k139_10453201_3	cellular organisms; Eukaryota; Opisthokonta; Fungi; Dikarya; Ascomycota; saccharomyceta; Pezizomycotina; Pezizomycetes; Pezizales; Ascobolaceae; Ascobolus; Ascobolus immersus; Ascobolus immersus RN42;	K07375	TUBB; tubulin betaTUBB; tubulin betaTUBB; tubulin betaTUBB; tubulin betaTUBB; tubulin betaTUBB; tubulin betaTUBB; tubulin beta
Ascomycota	k139_10453201	k139_10453201_4	cellular organisms; Eukaryota; Opisthokonta; Fungi; Dikarya; Ascomycota; saccharomyceta; Pezizomycotina; Pezizomycetes; Pezizales; Ascobolaceae; Ascobolus; Ascobolus immersus; Ascobolus immersus RN42;	K01464	DPYS, dht, hydA; dihydropyrimidinase [EC:3.5.2.2]DPYS, dht, hydA; dihydropyrimidinase [EC:3.5.2.2]DPYS, dht, hydA; dihydropyrimidinase [EC:3.5.2.2]DPYS, dht, hydA; dihydropyrimidinase [EC:3.5.2.2]DPYS, dht, hydA; dihydropyrimidinase [EC:3.5.2.2]
Ascomycota	k139_10453201	k139_10453201_5	cellular organisms; Eukaryota; Opisthokonta; Fungi; Dikarya; Ascomycota; saccharomyceta; Pezizomycotina; Pezizomycetes; Pezizales; Ascobolaceae; Ascobolus; Ascobolus immersus; Ascobolus immersus RN42;	K00658	DLST, sucB; 2-oxoglutarate dehydrogenase E2 component (dihydrolipoamide succinyltransferase) [EC:2.3.1.61]DLST, sucB; 2-oxoglutarate dehydrogenase E2 component (dihydrolipoamide succinyltransferase) [EC:2.3.1.61]DLST, sucB; 2-oxoglutarate dehydrogenase E2 component (dihydrolipoamide succinyltransferase) [EC:2.3.1.61]
Ascomycota	k139_10455294	k139_10455294_2	cellular organisms; Eukaryota; Opisthokonta; Fungi; Dikarya; Ascomycota; saccharomyceta; Pezizomycotina; leotiomyceta; Eurotiomycetes; Eurotiomycetidae; Eurotiales; Trichocomaceae; Talaromyces;	K09228	KRAB; KRAB domain-containing zinc finger proteinKRAB; KRAB domain-containing zinc finger protein
Ascomycota	k139_10455294	k139_10455294_1	cellular organisms; Eukaryota; Opisthokonta; Fungi; Dikarya; Ascomycota; saccharomyceta; Pezizomycotina; leotiomyceta; Eurotiomycetes; Eurotiomycetidae; Eurotiales; Trichocomaceae; Talaromyces;	K03402	argR, ahrC; transcriptional regulator of arginine metabolism
Ascomycota	k139_10455294	k139_10455294_3	cellular organisms; Eukaryota; Opisthokonta; Fungi; Dikarya; Ascomycota; saccharomyceta; Pezizomycotina; leotiomyceta; Eurotiomycetes; Eurotiomycetidae; Eurotiales; Trichocomaceae; Talaromyces;	K09228	KRAB; KRAB domain-containing zinc finger proteinKRAB; KRAB domain-containing zinc finger protein
Ascomycota	k139_10456095	k139_10456095_1	cellular organisms; Eukaryota; Opisthokonta; Fungi; Dikarya; Ascomycota; Taphrinomycotina; Schizosaccharomycetes; Schizosaccharomycetales; Schizosaccharomycetaceae; Schizosaccharomyces; Schizosaccharomyces pombe;	K17268	COPE; coatomer subunit epsilonCOPE; coatomer subunit epsilon
Ascomycota	k139_10456600	k139_10456600_1	cellular organisms; Eukaryota; Opisthokonta; Fungi; Dikarya; Ascomycota; saccharomyceta; Pezizomycotina; leotiomyceta; Eurotiomycetes; Eurotiomycetidae; Eurotiales; Aspergillaceae; Penicilliopsis; Penicilliopsis zonata; Penicilliopsis zonata CBS 506.65;	K00336	nuoG; NADH-quinone oxidoreductase subunit G [EC:7.1.1.2]
Ascomycota	k139_10457151	k139_10457151_1	cellular organisms; Eukaryota; Opisthokonta; Fungi; Dikarya; Ascomycota; saccharomyceta; Pezizomycotina; leotiomyceta; Eurotiomycetes; Chaetothyriomycetidae; Chaetothyriales; Herpotrichiellaceae; Cladophialophora; Cladophialophora bantiana; Cladophialophora bantiana CBS 173.52;	K15502	ANKRD28; serine/threonine-protein phosphatase 6 regulatory ankyrin repeat subunit AANKRD28; serine/threonine-protein phosphatase 6 regulatory ankyrin repeat subunit A
Ascomycota	k139_10458031	k139_10458031_1	cellular organisms; Eukaryota; Opisthokonta; Fungi; Dikarya; Ascomycota; saccharomyceta; Pezizomycotina; leotiomyceta; dothideomyceta; Dothideomycetes; Pleosporomycetidae; Pleosporales; Pleosporineae; Didymellaceae; Epicoccum; Epicoccum nigrum;	K01428	ureC; urease subunit alpha [EC:3.5.1.5]ureC; urease subunit alpha [EC:3.5.1.5]ureC; urease subunit alpha [EC:3.5.1.5]ureC; urease subunit alpha [EC:3.5.1.5]
Ascomycota	k139_10461099	k139_10461099_1	cellular organisms; Eukaryota; Opisthokonta; Fungi; Dikarya; Ascomycota; saccharomyceta; Pezizomycotina; leotiomyceta; dothideomyceta; Dothideomycetes; Dothideomycetidae; Capnodiales; Mycosphaerellaceae;	K01740	metY; O-acetylhomoserine (thiol)-lyase [EC:2.5.1.49]
Ascomycota	k139_10463550	k139_10463550_2	cellular organisms; Eukaryota; Opisthokonta; Fungi; Dikarya; Ascomycota; saccharomyceta; Pezizomycotina; leotiomyceta; sordariomyceta; Sordariomycetes; Hypocreomycetidae; Glomerellales; Plectosphaerellaceae; Sodiomyces; Sodiomyces alkalinus; Sodiomyces alkalinus F11;	K02873	RP-L13e, RPL13; large subunit ribosomal protein L13eRP-L13e, RPL13; large subunit ribosomal protein L13e
Ascomycota	k139_10463550	k139_10463550_1	cellular organisms; Eukaryota; Opisthokonta; Fungi; Dikarya; Ascomycota; saccharomyceta; Pezizomycotina; leotiomyceta; sordariomyceta; Sordariomycetes; Hypocreomycetidae; Glomerellales; Plectosphaerellaceae; Sodiomyces; Sodiomyces alkalinus; Sodiomyces alkalinus F11;	K06591	ITGB8; integrin beta 8ITGB8; integrin beta 8ITGB8; integrin beta 8ITGB8; integrin beta 8ITGB8; integrin beta 8ITGB8; integrin beta 8ITGB8; integrin beta 8ITGB8; integrin beta 8ITGB8; integrin beta 8ITGB8; integrin beta 8ITGB8; integrin beta 8
Ascomycota	k139_10464669	k139_10464669_1	cellular organisms; Eukaryota; Opisthokonta; Fungi; Dikarya; Ascomycota; saccharomyceta; Pezizomycotina; leotiomyceta; sordariomyceta; Sordariomycetes; Hypocreomycetidae; Hypocreales; Cordycipitaceae; Cordyceps; Cordyceps militaris; Cordyceps militaris CM01;	K01652	E2.2.1.6L, ilvB, ilvG, ilvI; acetolactate synthase I/II/III large subunit [EC:2.2.1.6]E2.2.1.6L, ilvB, ilvG, ilvI; acetolactate synthase I/II/III large subunit [EC:2.2.1.6]E2.2.1.6L, ilvB, ilvG, ilvI; acetolactate synthase I/II/III large subunit [EC:2.2.1.6]E2.2.1.6L, ilvB, ilvG, ilvI; acetolactate synthase I/II/III large subunit [EC:2.2.1.6]
Ascomycota	k139_10464669	k139_10464669_3	cellular organisms; Eukaryota; Opisthokonta; Fungi; Dikarya; Ascomycota; saccharomyceta; Pezizomycotina; leotiomyceta; sordariomyceta; Sordariomycetes; Hypocreomycetidae; Hypocreales; Cordycipitaceae; Cordyceps; Cordyceps militaris; Cordyceps militaris CM01;	K13448	CML; calcium-binding protein CML
Ascomycota	k139_10464669	k139_10464669_4	cellular organisms; Eukaryota; Opisthokonta; Fungi; Dikarya; Ascomycota; saccharomyceta; Pezizomycotina; leotiomyceta; sordariomyceta; Sordariomycetes; Hypocreomycetidae; Hypocreales; Cordycipitaceae; Cordyceps; Cordyceps militaris; Cordyceps militaris CM01;	K22262	WDFY3, ALFY; WD repeat and FYVE domain-containing protein 3
Ascomycota	k139_10465786	k139_10465786_1	cellular organisms; Eukaryota; Opisthokonta; Fungi; Dikarya; Ascomycota; saccharomyceta; Saccharomycotina; Saccharomycetes; Saccharomycetales; Debaryomycetaceae; Candida/Lodderomyces clade; Candida;	K08257	E3.2.1.101; mannan endo-1,6-alpha-mannosidase [EC:3.2.1.101]
Ascomycota	k139_10466741	k139_10466741_1	cellular organisms; Eukaryota; Opisthokonta; Fungi; Dikarya; Ascomycota; saccharomyceta; Pezizomycotina; leotiomyceta; dothideomyceta; Dothideomycetes; Dothideomycetes incertae sedis; Botryosphaeriales; Botryosphaeriaceae;	K17583	NOM1; nucleolar MIF4G domain-containing protein 1
Ascomycota	k139_10467440	k139_10467440_1	cellular organisms; Eukaryota; Opisthokonta; Fungi; Dikarya; Ascomycota; saccharomyceta; Saccharomycotina; Saccharomycetes; Saccharomycetales; Trichomonascaceae; Wickerhamiella; Wickerhamiella sorbophila;	K07940	ARF5; ADP-ribosylation factor 5ARF5; ADP-ribosylation factor 5ARF5; ADP-ribosylation factor 5ARF5; ADP-ribosylation factor 5
Ascomycota	k139_10474027	k139_10474027_1	cellular organisms; Eukaryota; Opisthokonta; Fungi; Dikarya; Ascomycota; saccharomyceta; Pezizomycotina; leotiomyceta; Eurotiomycetes; Chaetothyriomycetidae; Chaetothyriales; Herpotrichiellaceae; Fonsecaea;	K19036	IGHMBP2; ATP-dependent RNA/DNA helicase IGHMBP2 [EC:3.6.4.12 3.6.4.13]IGHMBP2; ATP-dependent RNA/DNA helicase IGHMBP2 [EC:3.6.4.12 3.6.4.13]
Ascomycota	k139_10477347	k139_10477347_2	cellular organisms; Eukaryota; Opisthokonta; Fungi; Dikarya; Ascomycota; saccharomyceta; Pezizomycotina; leotiomyceta; dothideomyceta; Dothideomycetes; Dothideomycetidae; Capnodiales; Mycosphaerellaceae;	K01740	metY; O-acetylhomoserine (thiol)-lyase [EC:2.5.1.49]
Ascomycota	k139_10477347	k139_10477347_1	cellular organisms; Eukaryota; Opisthokonta; Fungi; Dikarya; Ascomycota; saccharomyceta; Pezizomycotina; leotiomyceta; dothideomyceta; Dothideomycetes; Dothideomycetidae; Capnodiales; Mycosphaerellaceae;	K01126	E3.1.4.46, glpQ, ugpQ; glycerophosphoryl diester phosphodiesterase [EC:3.1.4.46]
Ascomycota	k139_10478726	k139_10478726_1	cellular organisms; Eukaryota; Opisthokonta; Fungi; Dikarya; Ascomycota;	K11833	USP2; ubiquitin carboxyl-terminal hydrolase 2 [EC:3.4.19.12]USP2; ubiquitin carboxyl-terminal hydrolase 2 [EC:3.4.19.12]
Ascomycota	k139_10480114	k139_10480114_1	cellular organisms; Eukaryota; Opisthokonta; Fungi; Dikarya; Ascomycota; Taphrinomycotina; Schizosaccharomycetes; Schizosaccharomycetales; Schizosaccharomycetaceae; Schizosaccharomyces; Schizosaccharomyces pombe;	K06072	DOHH; deoxyhypusine monooxygenase [EC:1.14.99.29]
Ascomycota	k139_10483142	k139_10483142_1	cellular organisms; Eukaryota; Opisthokonta; Fungi; Dikarya; Ascomycota; saccharomyceta; Saccharomycotina; Saccharomycetes; Saccharomycetales; Saccharomycetaceae; Torulaspora; Torulaspora delbrueckii;	K14835	NOP2; 25S rRNA (cytosine2870-C5)-methyltransferase [EC:2.1.1.310]
Ascomycota	k139_10485660	k139_10485660_1	cellular organisms; Eukaryota; Opisthokonta; Fungi; Dikarya; Ascomycota; saccharomyceta; Saccharomycotina; Saccharomycetes; Saccharomycetales; Dipodascaceae; Yarrowia; Yarrowia lipolytica;	K12132	prkC, stkP; eukaryotic-like serine/threonine-protein kinase [EC:2.7.11.1]
Ascomycota	k139_10491584	k139_10491584_1	cellular organisms; Eukaryota; Opisthokonta; Fungi; Dikarya; Ascomycota; saccharomyceta; Pezizomycotina; leotiomyceta; sordariomyceta; Sordariomycetes; Hypocreomycetidae; Hypocreales; Nectriaceae; Fusarium;	K10380	ANK; ankyrinANK; ankyrinANK; ankyrin
Ascomycota	k139_10492074	k139_10492074_1	cellular organisms; Eukaryota; Opisthokonta; Fungi; Dikarya; Ascomycota; saccharomyceta; Pezizomycotina; leotiomyceta; Eurotiomycetes; Eurotiomycetidae; Eurotiales; Aspergillaceae; Aspergillus; Aspergillus steynii; Aspergillus steynii IBT 23096;	K01874	MARS, metG; methionyl-tRNA synthetase [EC:6.1.1.10]MARS, metG; methionyl-tRNA synthetase [EC:6.1.1.10]MARS, metG; methionyl-tRNA synthetase [EC:6.1.1.10]MARS, metG; methionyl-tRNA synthetase [EC:6.1.1.10]
Ascomycota	k139_10495820	k139_10495820_1	cellular organisms; Eukaryota; Opisthokonta; Fungi; Dikarya; Ascomycota; saccharomyceta; Pezizomycotina; leotiomyceta; dothideomyceta; Dothideomycetes; Pleosporomycetidae; Pleosporales; Pleosporineae; Didymellaceae; Ascochyta; Ascochyta rabiei;	K00197	cdhE, acsC; acetyl-CoA decarbonylase/synthase, CODH/ACS complex subunit gamma [EC:2.1.1.245]cdhE, acsC; acetyl-CoA decarbonylase/synthase, CODH/ACS complex subunit gamma [EC:2.1.1.245]
Ascomycota	k139_10495820	k139_10495820_2	cellular organisms; Eukaryota; Opisthokonta; Fungi; Dikarya; Ascomycota; saccharomyceta; Pezizomycotina; leotiomyceta; dothideomyceta; Dothideomycetes; Pleosporomycetidae; Pleosporales; Pleosporineae; Didymellaceae; Ascochyta; Ascochyta rabiei;	K01868	TARS, thrS; threonyl-tRNA synthetase [EC:6.1.1.3]TARS, thrS; threonyl-tRNA synthetase [EC:6.1.1.3]TARS, thrS; threonyl-tRNA synthetase [EC:6.1.1.3]
Ascomycota	k139_10498749	k139_10498749_1	cellular organisms; Eukaryota; Opisthokonta; Fungi; Dikarya; Ascomycota; saccharomyceta; Pezizomycotina; leotiomyceta; sordariomyceta; Sordariomycetes; Hypocreomycetidae; Hypocreales; Nectriaceae; Fusarium; Fusarium oxysporum species complex; Fusarium oxysporum;	K02050	ABC.SN.P; NitT/TauT family transport system permease protein
Ascomycota	k139_10499581	k139_10499581_1	cellular organisms; Eukaryota; Opisthokonta; Fungi; Dikarya; Ascomycota; saccharomyceta; Pezizomycotina; leotiomyceta; sordariomyceta; Sordariomycetes; Xylariomycetidae; Xylariales; Sporocadaceae; Pestalotiopsis; Pestalotiopsis fici; Pestalotiopsis fici W106-1;	K13282	cphB; cyanophycinase [EC:3.4.15.6]
Ascomycota	k139_10499581	k139_10499581_2	cellular organisms; Eukaryota; Opisthokonta; Fungi; Dikarya; Ascomycota; saccharomyceta; Pezizomycotina; leotiomyceta; sordariomyceta; Sordariomycetes; Xylariomycetidae; Xylariales; Sporocadaceae; Pestalotiopsis; Pestalotiopsis fici; Pestalotiopsis fici W106-1;	K00889	PIP5K; 1-phosphatidylinositol-4-phosphate 5-kinase [EC:2.7.1.68]PIP5K; 1-phosphatidylinositol-4-phosphate 5-kinase [EC:2.7.1.68]PIP5K; 1-phosphatidylinositol-4-phosphate 5-kinase [EC:2.7.1.68]PIP5K; 1-phosphatidylinositol-4-phosphate 5-kinase [EC:2.7.1.68]PIP5K; 1-phosphatidylinositol-4-phosphate 5-kinase [EC:2.7.1.68]PIP5K; 1-phosphatidylinositol-4-phosphate 5-kinase [EC:2.7.1.68]PIP5K; 1-phosph…
Ascomycota	k139_10500241	k139_10500241_1	cellular organisms; Eukaryota; Opisthokonta; Fungi; Dikarya; Ascomycota; saccharomyceta; Pezizomycotina; leotiomyceta; sordariomyceta; Sordariomycetes; Hypocreomycetidae; Hypocreales; Cordycipitaceae; Cordyceps;	K06937	K06937; 7,8-dihydro-6-hydroxymethylpterin dimethyltransferase [EC:2.1.1.-]
Ascomycota	k139_10502935	k139_10502935_2	cellular organisms; Eukaryota; Opisthokonta; Fungi; Dikarya; Ascomycota; saccharomyceta; Pezizomycotina; leotiomyceta; sordariomyceta; Sordariomycetes; Sordariomycetidae; Sordariales; Sordariales incertae sedis; Madurella; Madurella mycetomatis;	K13622	btaA; S-adenosylmethionine-diacylglycerol 3-amino-3-carboxypropyl transferase
Ascomycota	k139_10502935	k139_10502935_1	cellular organisms; Eukaryota; Opisthokonta; Fungi; Dikarya; Ascomycota; saccharomyceta; Pezizomycotina; leotiomyceta; sordariomyceta; Sordariomycetes; Sordariomycetidae; Sordariales; Sordariales incertae sedis; Madurella; Madurella mycetomatis;	K13895	yejE; microcin C transport system permease proteinyejE; microcin C transport system permease protein
Ascomycota	k139_10513264	k139_10513264_1	cellular organisms; Eukaryota; Opisthokonta; Fungi; Dikarya; Ascomycota; saccharomyceta; Pezizomycotina; leotiomyceta; Eurotiomycetes; Eurotiomycetidae; Eurotiales;	K01657	trpE; anthranilate synthase component I [EC:4.1.3.27]trpE; anthranilate synthase component I [EC:4.1.3.27]trpE; anthranilate synthase component I [EC:4.1.3.27]trpE; anthranilate synthase component I [EC:4.1.3.27]
Ascomycota	k139_10513264	k139_10513264_2	cellular organisms; Eukaryota; Opisthokonta; Fungi; Dikarya; Ascomycota; saccharomyceta; Pezizomycotina; leotiomyceta; Eurotiomycetes; Eurotiomycetidae; Eurotiales;	K01657	trpE; anthranilate synthase component I [EC:4.1.3.27]trpE; anthranilate synthase component I [EC:4.1.3.27]trpE; anthranilate synthase component I [EC:4.1.3.27]trpE; anthranilate synthase component I [EC:4.1.3.27]
Ascomycota	k139_10513264	k139_10513264_3	cellular organisms; Eukaryota; Opisthokonta; Fungi; Dikarya; Ascomycota; saccharomyceta; Pezizomycotina; leotiomyceta; Eurotiomycetes; Eurotiomycetidae; Eurotiales;	K01658	trpG; anthranilate synthase component II [EC:4.1.3.27]trpG; anthranilate synthase component II [EC:4.1.3.27]trpG; anthranilate synthase component II [EC:4.1.3.27]trpG; anthranilate synthase component II [EC:4.1.3.27]
Ascomycota	k139_10513264	k139_10513264_3	cellular organisms; Eukaryota; Opisthokonta; Fungi; Dikarya; Ascomycota; saccharomyceta; Pezizomycotina; leotiomyceta; Eurotiomycetes; Eurotiomycetidae; Eurotiales;	K01664	pabA; para-aminobenzoate synthetase component II [EC:2.6.1.85]
Ascomycota	k139_10514264	k139_10514264_1	cellular organisms; Eukaryota; Opisthokonta; Fungi; Dikarya; Ascomycota; saccharomyceta; Pezizomycotina; leotiomyceta; dothideomyceta; Dothideomycetes; Pleosporomycetidae; Pleosporales; Pleosporineae; Pleosporaceae; Bipolaris; Bipolaris zeicola; Bipolaris zeicola 26-R-13;	K03490	chbR, celD; AraC family transcriptional regulator, dual regulator of chb operon
Ascomycota	k139_10514264	k139_10514264_2	cellular organisms; Eukaryota; Opisthokonta; Fungi; Dikarya; Ascomycota; saccharomyceta; Pezizomycotina; leotiomyceta; dothideomyceta; Dothideomycetes; Pleosporomycetidae; Pleosporales; Pleosporineae; Pleosporaceae; Bipolaris; Bipolaris zeicola; Bipolaris zeicola 26-R-13;	K15193	SPTY2D1, SPT2; protein SPT2
Ascomycota	k139_10514264	k139_10514264_3	cellular organisms; Eukaryota; Opisthokonta; Fungi; Dikarya; Ascomycota; saccharomyceta; Pezizomycotina; leotiomyceta; dothideomyceta; Dothideomycetes; Pleosporomycetidae; Pleosporales; Pleosporineae; Pleosporaceae; Bipolaris; Bipolaris zeicola; Bipolaris zeicola 26-R-13;	K19326	SYNE1; nesprin-1
Ascomycota	k139_10523427	k139_10523427_1	cellular organisms; Eukaryota; Opisthokonta; Fungi; Dikarya; Ascomycota; Taphrinomycotina; Schizosaccharomycetes; Schizosaccharomycetales; Schizosaccharomycetaceae; Schizosaccharomyces; Schizosaccharomyces pombe;	K20179	VPS11, PEP5; vacuolar protein sorting-associated protein 11VPS11, PEP5; vacuolar protein sorting-associated protein 11VPS11, PEP5; vacuolar protein sorting-associated protein 11
Ascomycota	k139_10523951	k139_10523951_1	cellular organisms; Eukaryota; Opisthokonta; Fungi; Dikarya; Ascomycota; saccharomyceta; Pezizomycotina; leotiomyceta; sordariomyceta; Sordariomycetes; Sordariomycetidae; Sordariales; Sordariales incertae sedis; Madurella; Madurella mycetomatis;	K14462	APOB; apolipoprotein BAPOB; apolipoprotein BAPOB; apolipoprotein BAPOB; apolipoprotein BAPOB; apolipoprotein B
Ascomycota	k139_10523951	k139_10523951_2	cellular organisms; Eukaryota; Opisthokonta; Fungi; Dikarya; Ascomycota; saccharomyceta; Pezizomycotina; leotiomyceta; sordariomyceta; Sordariomycetes; Sordariomycetidae; Sordariales; Sordariales incertae sedis; Madurella; Madurella mycetomatis;	K08309	slt; soluble lytic murein transglycosylase [EC:4.2.2.-]
Ascomycota	k139_10523951	k139_10523951_3	cellular organisms; Eukaryota; Opisthokonta; Fungi; Dikarya; Ascomycota; saccharomyceta; Pezizomycotina; leotiomyceta; sordariomyceta; Sordariomycetes; Sordariomycetidae; Sordariales; Sordariales incertae sedis; Madurella; Madurella mycetomatis;	K14398	CPSF6_7; cleavage and polyadenylation specificity factor subunit 6/7CPSF6_7; cleavage and polyadenylation specificity factor subunit 6/7
Ascomycota	k139_10523951	k139_10523951_4	cellular organisms; Eukaryota; Opisthokonta; Fungi; Dikarya; Ascomycota; saccharomyceta; Pezizomycotina; leotiomyceta; sordariomyceta; Sordariomycetes; Sordariomycetidae; Sordariales; Sordariales incertae sedis; Madurella; Madurella mycetomatis;	K15773	hipB; HTH-type transcriptional regulator / antitoxin HipBhipB; HTH-type transcriptional regulator / antitoxin HipB
Ascomycota	k139_10526066	k139_10526066_1	cellular organisms; Eukaryota; Opisthokonta; Fungi; Dikarya; Ascomycota; saccharomyceta; Pezizomycotina; leotiomyceta; dothideomyceta; Dothideomycetes; Pleosporomycetidae; Pleosporales; Pleosporineae; Pleosporaceae; Bipolaris; Bipolaris zeicola; Bipolaris zeicola 26-R-13;	K20804	RNF34; E3 ubiquitin-protein ligase RNF34 [EC:2.3.2.31]
Ascomycota	k139_10527449	k139_10527449_2	cellular organisms; Eukaryota; Opisthokonta; Fungi; Dikarya; Ascomycota; saccharomyceta; Saccharomycotina; Saccharomycetes; Saccharomycetales; Saccharomycetaceae; Lachancea; Lachancea nothofagi; Lachancea nothofagi CBS 11611;	K00287	DHFR, folA; dihydrofolate reductase [EC:1.5.1.3]DHFR, folA; dihydrofolate reductase [EC:1.5.1.3]DHFR, folA; dihydrofolate reductase [EC:1.5.1.3]
Ascomycota	k139_10527449	k139_10527449_1	cellular organisms; Eukaryota; Opisthokonta; Fungi; Dikarya; Ascomycota; saccharomyceta; Saccharomycotina; Saccharomycetes; Saccharomycetales; Saccharomycetaceae; Lachancea; Lachancea nothofagi; Lachancea nothofagi CBS 11611;	K03650	mnmE, trmE, MSS1; tRNA modification GTPase [EC:3.6.-.-]
Ascomycota	k139_10530868	k139_10530868_1	cellular organisms; Eukaryota; Opisthokonta; Fungi; Dikarya; Ascomycota; Taphrinomycotina; Schizosaccharomycetes; Schizosaccharomycetales; Schizosaccharomycetaceae; Schizosaccharomyces; Schizosaccharomyces pombe;	K21572	susD; starch-binding outer membrane protein, SusD/RagB family
Ascomycota	k139_10531481	k139_10531481_1	cellular organisms; Eukaryota; Opisthokonta; Fungi; Dikarya; Ascomycota; saccharomyceta; Pezizomycotina; leotiomyceta; sordariomyceta; Sordariomycetes; Hypocreomycetidae; Hypocreales; Ophiocordycipitaceae;	K09239	HIVEP; human immunodeficiency virus type I enhancer-binding protein
Ascomycota	k139_10535164	k139_10535164_2	cellular organisms; Eukaryota; Opisthokonta; Fungi; Dikarya; Ascomycota; saccharomyceta; Pezizomycotina; Pezizomycetes; Pezizales; Tuberaceae; Tuber; Tuber aestivum;	K02433	gatA, QRSL1; aspartyl-tRNA(Asn)/glutamyl-tRNA(Gln) amidotransferase subunit A [EC:6.3.5.6 6.3.5.7]gatA, QRSL1; aspartyl-tRNA(Asn)/glutamyl-tRNA(Gln) amidotransferase subunit A [EC:6.3.5.6 6.3.5.7]
Ascomycota	k139_10535164	k139_10535164_1	cellular organisms; Eukaryota; Opisthokonta; Fungi; Dikarya; Ascomycota; saccharomyceta; Pezizomycotina; Pezizomycetes; Pezizales; Tuberaceae; Tuber; Tuber aestivum;	K16507	DCHS1_2, PCDH16_23; protocadherin-16/23DCHS1_2, PCDH16_23; protocadherin-16/23DCHS1_2, PCDH16_23; protocadherin-16/23
Ascomycota	k139_10538291	k139_10538291_1	cellular organisms; Eukaryota; Opisthokonta; Fungi; Dikarya; Ascomycota; saccharomyceta; Pezizomycotina; leotiomyceta; Eurotiomycetes; Eurotiomycetidae; Eurotiales; Aspergillaceae; Aspergillus; Aspergillus arachidicola;	K01870	IARS, ileS; isoleucyl-tRNA synthetase [EC:6.1.1.5]IARS, ileS; isoleucyl-tRNA synthetase [EC:6.1.1.5]IARS, ileS; isoleucyl-tRNA synthetase [EC:6.1.1.5]
Ascomycota	k139_10538291	k139_10538291_2	cellular organisms; Eukaryota; Opisthokonta; Fungi; Dikarya; Ascomycota; saccharomyceta; Pezizomycotina; leotiomyceta; Eurotiomycetes; Eurotiomycetidae; Eurotiales; Aspergillaceae; Aspergillus; Aspergillus arachidicola;	K19423	epsE; glycosyltransferase EpsE [EC:2.4.-.-]
Ascomycota	k139_10541984	k139_10541984_1	cellular organisms; Eukaryota; Opisthokonta; Fungi; Dikarya; Ascomycota; Taphrinomycotina; Schizosaccharomycetes; Schizosaccharomycetales; Schizosaccharomycetaceae; Schizosaccharomyces; Schizosaccharomyces pombe;	K22883	NATA1; L-ornithine N5-acetyltransferase [EC:2.3.1.-]
Ascomycota	k139_10541984	k139_10541984_2	cellular organisms; Eukaryota; Opisthokonta; Fungi; Dikarya; Ascomycota; Taphrinomycotina; Schizosaccharomycetes; Schizosaccharomycetales; Schizosaccharomycetaceae; Schizosaccharomyces; Schizosaccharomyces pombe;	K11156	DGAT2L4, MFAT, AWAT2; diacylglycerol O-acyltransferase 2-like protein 4 [EC:2.3.1.75 2.3.1.76]DGAT2L4, MFAT, AWAT2; diacylglycerol O-acyltransferase 2-like protein 4 [EC:2.3.1.75 2.3.1.76]
Ascomycota	k139_10550954	k139_10550954_1	cellular organisms; Eukaryota; Opisthokonta; Fungi; Dikarya; Ascomycota; saccharomyceta; Pezizomycotina; leotiomyceta; Eurotiomycetes; Eurotiomycetidae; Eurotiales; Aspergillaceae; Aspergillus; Aspergillus ochraceoroseus;	K07331	flaH; archaeal flagellar protein FlaHflaH; archaeal flagellar protein FlaH
Ascomycota	k139_10551557	k139_10551557_1	cellular organisms; Eukaryota; Opisthokonta; Fungi; Dikarya; Ascomycota; saccharomyceta; Saccharomycotina; Saccharomycetes; Saccharomycetales; Pichiaceae; Ogataea; Ogataea/Candida clade; [Candida] boidinii;	K17309	PLVAP; plasmalemma vesicle-associated protein
Ascomycota	k139_10551557	k139_10551557_2	cellular organisms; Eukaryota; Opisthokonta; Fungi; Dikarya; Ascomycota; saccharomyceta; Saccharomycotina; Saccharomycetes; Saccharomycetales; Pichiaceae; Ogataea; Ogataea/Candida clade; [Candida] boidinii;	K16353	SDK; protein sidekick
Ascomycota	k139_10556766	k139_10556766_2	cellular organisms; Eukaryota; Opisthokonta; Fungi; Dikarya; Ascomycota; saccharomyceta; Pezizomycotina; leotiomyceta; dothideomyceta; Dothideomycetes; Pleosporomycetidae;	K15148	MED7; mediator of RNA polymerase II transcription subunit 7
Ascomycota	k139_10556766	k139_10556766_1	cellular organisms; Eukaryota; Opisthokonta; Fungi; Dikarya; Ascomycota; saccharomyceta; Pezizomycotina; leotiomyceta; dothideomyceta; Dothideomycetes; Pleosporomycetidae;	K03781	katE, CAT, catB, srpA; catalase [EC:1.11.1.6]katE, CAT, catB, srpA; catalase [EC:1.11.1.6]katE, CAT, catB, srpA; catalase [EC:1.11.1.6]katE, CAT, catB, srpA; catalase [EC:1.11.1.6]katE, CAT, catB, srpA; catalase [EC:1.11.1.6]katE, CAT, catB, srpA; catalase [EC:1.11.1.6]katE, CAT, catB, srpA; catalase [EC:1.11.1.6]katE, CAT, catB, srpA; catalase [EC:1.11.1.6]katE, CAT, catB, srpA; catalase [EC:1.1…
Ascomycota	k139_10557997	k139_10557997_1	cellular organisms; Eukaryota; Opisthokonta; Fungi; Dikarya; Ascomycota; saccharomyceta; Pezizomycotina; leotiomyceta; sordariomyceta; Leotiomycetes; Helotiales; Hyaloscyphaceae; Hyaloscypha; Hyaloscypha bicolor; Meliniomyces bicolor E;	K21442	ANKRD54; ankyrin repeat domain-containing protein 54
Ascomycota	k139_10563223	k139_10563223_2	cellular organisms; Eukaryota; Opisthokonta; Fungi; Dikarya; Ascomycota; saccharomyceta; Pezizomycotina; leotiomyceta; sordariomyceta; Leotiomycetes; Erysiphales; Erysiphaceae; Blumeria; Blumeria graminis; Blumeria graminis f. sp. hordei;	K03786	aroQ, qutE; 3-dehydroquinate dehydratase II [EC:4.2.1.10]
Ascomycota	k139_10563223	k139_10563223_1	cellular organisms; Eukaryota; Opisthokonta; Fungi; Dikarya; Ascomycota; saccharomyceta; Pezizomycotina; leotiomyceta; sordariomyceta; Leotiomycetes; Erysiphales; Erysiphaceae; Blumeria; Blumeria graminis; Blumeria graminis f. sp. hordei;	K11939	rhtA; inner membrane transporter RhtA
Ascomycota	k139_10563557	k139_10563557_1	cellular organisms; Eukaryota; Opisthokonta; Fungi; Dikarya; Ascomycota; saccharomyceta; Pezizomycotina; leotiomyceta; Eurotiomycetes; Eurotiomycetidae; Eurotiales; Aspergillaceae; Aspergillus; Aspergillus neoniger; Aspergillus neoniger CBS 115656;	K14616	CUBN; cubilinCUBN; cubilin
Ascomycota	k139_10563887	k139_10563887_1	cellular organisms; Eukaryota; Opisthokonta; Fungi; Dikarya; Ascomycota; saccharomyceta; Pezizomycotina; leotiomyceta; sordariomyceta; Sordariomycetes; Hypocreomycetidae; Hypocreales; Clavicipitaceae; Pochonia; Pochonia chlamydosporia; Pochonia chlamydosporia 170;	K01230	MAN1A_C, MNS1_2; mannosyl-oligosaccharide alpha-1,2-mannosidase [EC:3.2.1.113]MAN1A_C, MNS1_2; mannosyl-oligosaccharide alpha-1,2-mannosidase [EC:3.2.1.113]MAN1A_C, MNS1_2; mannosyl-oligosaccharide alpha-1,2-mannosidase [EC:3.2.1.113]MAN1A_C, MNS1_2; mannosyl-oligosaccharide alpha-1,2-mannosidase [EC:3.2.1.113]
Ascomycota	k139_10563887	k139_10563887_1	cellular organisms; Eukaryota; Opisthokonta; Fungi; Dikarya; Ascomycota; saccharomyceta; Pezizomycotina; leotiomyceta; sordariomyceta; Sordariomycetes; Hypocreomycetidae; Hypocreales; Clavicipitaceae; Pochonia; Pochonia chlamydosporia; Pochonia chlamydosporia 170;	K23741	MAN1B, MNS3; endoplasmic reticulum Man9GlcNAc2 1,2-alpha-mannosidase [EC:3.2.1.209]MAN1B, MNS3; endoplasmic reticulum Man9GlcNAc2 1,2-alpha-mannosidase [EC:3.2.1.209]MAN1B, MNS3; endoplasmic reticulum Man9GlcNAc2 1,2-alpha-mannosidase [EC:3.2.1.209]MAN1B, MNS3; endoplasmic reticulum Man9GlcNAc2 1,2-alpha-mannosidase [EC:3.2.1.209]
Ascomycota	k139_10564863	k139_10564863_1	cellular organisms; Eukaryota; Opisthokonta; Fungi; Dikarya; Ascomycota; saccharomyceta; Saccharomycotina; Saccharomycetes; Saccharomycetales; Phaffomycetaceae; Cyberlindnera; Cyberlindnera fabianii;	K01955	carB, CPA2; carbamoyl-phosphate synthase large subunit [EC:6.3.5.5]carB, CPA2; carbamoyl-phosphate synthase large subunit [EC:6.3.5.5]
Ascomycota	k139_10564863	k139_10564863_1	cellular organisms; Eukaryota; Opisthokonta; Fungi; Dikarya; Ascomycota; saccharomyceta; Saccharomycotina; Saccharomycetes; Saccharomycetales; Phaffomycetaceae; Cyberlindnera; Cyberlindnera fabianii;	K11541	URA2; carbamoyl-phosphate synthase / aspartate carbamoyltransferase [EC:6.3.5.5 2.1.3.2]URA2; carbamoyl-phosphate synthase / aspartate carbamoyltransferase [EC:6.3.5.5 2.1.3.2]
Ascomycota	k139_10565699	k139_10565699_1	cellular organisms; Eukaryota; Opisthokonta; Fungi; Dikarya; Ascomycota; saccharomyceta; Pezizomycotina; leotiomyceta; Eurotiomycetes; Eurotiomycetidae; Eurotiales; Aspergillaceae; Aspergillus; Aspergillus rambellii;	K10468	KLHL32; kelch-like protein 32
Ascomycota	k139_1056575	k139_1056575_1	cellular organisms; Eukaryota; Opisthokonta; Fungi; Dikarya; Ascomycota; Taphrinomycotina; Schizosaccharomycetes; Schizosaccharomycetales; Schizosaccharomycetaceae; Schizosaccharomyces; Schizosaccharomyces pombe;	K18730	GIGYF; PERQ amino acid-rich with GYF domain-containing protein
Ascomycota	k139_10568331	k139_10568331_1	cellular organisms; Eukaryota; Opisthokonta; Fungi; Dikarya; Ascomycota; saccharomyceta; Pezizomycotina; leotiomyceta; sordariomyceta; Sordariomycetes; Hypocreomycetidae; Hypocreales; Ophiocordycipitaceae; Ophiocordyceps; Ophiocordyceps unilateralis;	K01556	KYNU, kynU; kynureninase [EC:3.7.1.3]
Ascomycota	k139_10569167	k139_10569167_1	cellular organisms; Eukaryota; Opisthokonta; Fungi; Dikarya; Ascomycota; Taphrinomycotina; Schizosaccharomycetes; Schizosaccharomycetales; Schizosaccharomycetaceae; Schizosaccharomyces; Schizosaccharomyces cryophilus; Schizosaccharomyces cryophilus OY26;	K18498	DUSP9, MKP4; dual specificity phosphatase 9 [EC:3.1.3.16 3.1.3.48]DUSP9, MKP4; dual specificity phosphatase 9 [EC:3.1.3.16 3.1.3.48]DUSP9, MKP4; dual specificity phosphatase 9 [EC:3.1.3.16 3.1.3.48]
Ascomycota	k139_10569167	k139_10569167_2	cellular organisms; Eukaryota; Opisthokonta; Fungi; Dikarya; Ascomycota; Taphrinomycotina; Schizosaccharomycetes; Schizosaccharomycetales; Schizosaccharomycetaceae; Schizosaccharomyces; Schizosaccharomyces cryophilus; Schizosaccharomyces cryophilus OY26;	K18498	DUSP9, MKP4; dual specificity phosphatase 9 [EC:3.1.3.16 3.1.3.48]DUSP9, MKP4; dual specificity phosphatase 9 [EC:3.1.3.16 3.1.3.48]DUSP9, MKP4; dual specificity phosphatase 9 [EC:3.1.3.16 3.1.3.48]
Ascomycota	k139_10569555	k139_10569555_1	cellular organisms; Eukaryota; Opisthokonta; Fungi; Dikarya; Ascomycota; saccharomyceta; Pezizomycotina; leotiomyceta; sordariomyceta; Sordariomycetes; Hypocreomycetidae; Hypocreales; Nectriaceae; Neonectria; Neonectria ditissima;	K03798	ftsH, hflB; cell division protease FtsH [EC:3.4.24.-]ftsH, hflB; cell division protease FtsH [EC:3.4.24.-]
Ascomycota	k139_10571905	k139_10571905_1	cellular organisms; Eukaryota; Opisthokonta; Fungi; Dikarya; Ascomycota; saccharomyceta; Pezizomycotina; leotiomyceta; Eurotiomycetes; Eurotiomycetidae;	K08900	BCS1; mitochondrial chaperone BCS1
Ascomycota	k139_10571905	k139_10571905_3	cellular organisms; Eukaryota; Opisthokonta; Fungi; Dikarya; Ascomycota; saccharomyceta; Pezizomycotina; leotiomyceta; Eurotiomycetes; Eurotiomycetidae;	K22697	SAMD8; sphingomyelin synthase-related protein 1
Ascomycota	k139_10571905	k139_10571905_2	cellular organisms; Eukaryota; Opisthokonta; Fungi; Dikarya; Ascomycota; saccharomyceta; Pezizomycotina; leotiomyceta; Eurotiomycetes; Eurotiomycetidae;	K05084	ERBB3, HER3; receptor tyrosine-protein kinase erbB-3 [EC:2.7.10.1]ERBB3, HER3; receptor tyrosine-protein kinase erbB-3 [EC:2.7.10.1]ERBB3, HER3; receptor tyrosine-protein kinase erbB-3 [EC:2.7.10.1]ERBB3, HER3; receptor tyrosine-protein kinase erbB-3 [EC:2.7.10.1]ERBB3, HER3; receptor tyrosine-protein kinase erbB-3 [EC:2.7.10.1]ERBB3, HER3; receptor tyrosine-protein kinase erbB-3 [EC:2.7.10.1]ERB…
Ascomycota	k139_10571905	k139_10571905_4	cellular organisms; Eukaryota; Opisthokonta; Fungi; Dikarya; Ascomycota; saccharomyceta; Pezizomycotina; leotiomyceta; Eurotiomycetes; Eurotiomycetidae;	K18050	PRKCE; novel protein kinase C epsilon type [EC:2.7.11.13]PRKCE; novel protein kinase C epsilon type [EC:2.7.11.13]PRKCE; novel protein kinase C epsilon type [EC:2.7.11.13]PRKCE; novel protein kinase C epsilon type [EC:2.7.11.13]PRKCE; novel protein kinase C epsilon type [EC:2.7.11.13]PRKCE; novel protein kinase C epsilon type [EC:2.7.11.13]PRKCE; novel protein kinase C epsilon type [EC:2.7.11.13]…
Ascomycota	k139_10573943	k139_10573943_1	cellular organisms; Eukaryota; Opisthokonta; Fungi; Dikarya; Ascomycota; saccharomyceta; Saccharomycotina; Saccharomycetes; Saccharomycetales; Debaryomycetaceae; Candida/Lodderomyces clade; Lodderomyces; Lodderomyces elongisporus; Lodderomyces elongisporus NRRL YB-4239;	K00764	purF, PPAT; amidophosphoribosyltransferase [EC:2.4.2.14]purF, PPAT; amidophosphoribosyltransferase [EC:2.4.2.14]purF, PPAT; amidophosphoribosyltransferase [EC:2.4.2.14]
Ascomycota	k139_10574453	k139_10574453_1	cellular organisms; Eukaryota; Opisthokonta; Fungi; Dikarya; Ascomycota; saccharomyceta; Saccharomycotina; Saccharomycetes; Saccharomycetales; Metschnikowiaceae;	K03360	GRR1; F-box and leucine-rich repeat protein GRR1GRR1; F-box and leucine-rich repeat protein GRR1GRR1; F-box and leucine-rich repeat protein GRR1
Ascomycota	k139_10574633	k139_10574633_2	cellular organisms; Eukaryota; Opisthokonta; Fungi; Dikarya; Ascomycota; saccharomyceta; Pezizomycotina; leotiomyceta; sordariomyceta; Sordariomycetes; Hypocreomycetidae; Microascales; Ceratocystidaceae; Thielaviopsis; Thielaviopsis punctulata;	K03153	thiO; glycine oxidase [EC:1.4.3.19]
Ascomycota	k139_10574633	k139_10574633_3	cellular organisms; Eukaryota; Opisthokonta; Fungi; Dikarya; Ascomycota; saccharomyceta; Pezizomycotina; leotiomyceta; sordariomyceta; Sordariomycetes; Hypocreomycetidae; Microascales; Ceratocystidaceae; Thielaviopsis; Thielaviopsis punctulata;	K01520	dut, DUT; dUTP pyrophosphatase [EC:3.6.1.23]dut, DUT; dUTP pyrophosphatase [EC:3.6.1.23]dut, DUT; dUTP pyrophosphatase [EC:3.6.1.23]
Ascomycota	k139_10575917	k139_10575917_1	cellular organisms; Eukaryota; Opisthokonta; Fungi; Dikarya; Ascomycota; saccharomyceta; Pezizomycotina; leotiomyceta; Eurotiomycetes; Eurotiomycetidae;	K03119	tauD; taurine dioxygenase [EC:1.14.11.17]tauD; taurine dioxygenase [EC:1.14.11.17]
Ascomycota	k139_10575917	k139_10575917_2	cellular organisms; Eukaryota; Opisthokonta; Fungi; Dikarya; Ascomycota; saccharomyceta; Pezizomycotina; leotiomyceta; Eurotiomycetes; Eurotiomycetidae;	K04257	OLFR; olfactory receptorOLFR; olfactory receptor
Ascomycota	k139_10576361	k139_10576361_1	cellular organisms; Eukaryota; Opisthokonta; Fungi; Dikarya; Ascomycota; saccharomyceta; Saccharomycotina; Saccharomycetes; Saccharomycetales; Metschnikowiaceae; Metschnikowia; Metschnikowia bicuspidata;	K20828	ZNF143_76, STAF; zinc finger protein 143/76
Ascomycota	k139_10589360	k139_10589360_1	cellular organisms; Eukaryota; Opisthokonta; Fungi; Dikarya; Ascomycota; Taphrinomycotina; Schizosaccharomycetes; Schizosaccharomycetales; Schizosaccharomycetaceae; Schizosaccharomyces; Schizosaccharomyces pombe;	K03572	mutL; DNA mismatch repair protein MutLmutL; DNA mismatch repair protein MutL
Ascomycota	k139_10591607	k139_10591607_1	cellular organisms; Eukaryota; Opisthokonta; Fungi; Dikarya; Ascomycota; saccharomyceta; Saccharomycotina; Saccharomycetes; Saccharomycetales; Debaryomycetaceae; Scheffersomyces; Scheffersomyces stipitis; Scheffersomyces stipitis CBS 6054;	K07945	ARL4; ADP-ribosylation factor-like protein 4
Ascomycota	k139_10592609	k139_10592609_1	cellular organisms; Eukaryota; Opisthokonta; Fungi; Dikarya; Ascomycota; saccharomyceta; Pezizomycotina; leotiomyceta; Eurotiomycetes; Eurotiomycetidae; Eurotiales; Aspergillaceae; Aspergillus; Aspergillus rambellii;	K18061	SBF1_2, MTMR5_13; myotubularin-related protein 5/13
Ascomycota	k139_10592716	k139_10592716_1	cellular organisms; Eukaryota; Opisthokonta; Fungi; Dikarya; Ascomycota; saccharomyceta; Pezizomycotina; leotiomyceta; sordariomyceta; Sordariomycetes; Hypocreomycetidae; Hypocreales; Ophiocordycipitaceae; Ophiocordyceps; Ophiocordyceps sinensis; Ophiocordyceps sinensis CO18;	K10628	RAG1; V(D)J recombination-activating protein 1 [EC:2.3.2.27]RAG1; V(D)J recombination-activating protein 1 [EC:2.3.2.27]RAG1; V(D)J recombination-activating protein 1 [EC:2.3.2.27]
Ascomycota	k139_10592801	k139_10592801_1	cellular organisms; Eukaryota; Opisthokonta; Fungi; Dikarya; Ascomycota; saccharomyceta; Saccharomycotina; Saccharomycetes; Saccharomycetales; Debaryomycetaceae; Suhomyces; Suhomyces tanzawaensis; Suhomyces tanzawaensis NRRL Y-17324;	K08734	MLH1; DNA mismatch repair protein MLH1MLH1; DNA mismatch repair protein MLH1MLH1; DNA mismatch repair protein MLH1MLH1; DNA mismatch repair protein MLH1MLH1; DNA mismatch repair protein MLH1MLH1; DNA mismatch repair protein MLH1MLH1; DNA mismatch repair protein MLH1MLH1; DNA mismatch repair protein MLH1
Ascomycota	k139_10593187	k139_10593187_1	cellular organisms; Eukaryota; Opisthokonta; Fungi; Dikarya; Ascomycota; saccharomyceta; Pezizomycotina; leotiomyceta; sordariomyceta; Sordariomycetes; Hypocreomycetidae; Hypocreales; Ophiocordycipitaceae; Purpureocillium; Purpureocillium lilacinum;	K01308	yqgT; g-D-glutamyl-meso-diaminopimelate peptidase [EC:3.4.19.11]
Ascomycota	k139_10593736	k139_10593736_1	cellular organisms; Eukaryota; Opisthokonta; Fungi; Dikarya; Ascomycota; saccharomyceta; Saccharomycotina; Saccharomycetes; Saccharomycetales; Metschnikowiaceae; Metschnikowia; Metschnikowia bicuspidata;	K21444	PCBP3_4; poly(rC)-binding protein 3/4
Ascomycota	k139_10593850	k139_10593850_4	cellular organisms; Eukaryota; Opisthokonta; Fungi; Dikarya; Ascomycota; saccharomyceta; Saccharomycotina; Saccharomycetes; Saccharomycetales; Debaryomycetaceae; Candida/Lodderomyces clade; Candida; Candida maltosa; Candida maltosa Xu316;	K00898	PDK2_3_4; pyruvate dehydrogenase kinase 2/3/4 [EC:2.7.11.2]
Ascomycota	k139_10593850	k139_10593850_1	cellular organisms; Eukaryota; Opisthokonta; Fungi; Dikarya; Ascomycota; saccharomyceta; Saccharomycotina; Saccharomycetes; Saccharomycetales; Debaryomycetaceae; Candida/Lodderomyces clade; Candida; Candida maltosa; Candida maltosa Xu316;	K09492	MKKS; McKusick-Kaufman syndrome proteinMKKS; McKusick-Kaufman syndrome protein
Ascomycota	k139_10593850	k139_10593850_2	cellular organisms; Eukaryota; Opisthokonta; Fungi; Dikarya; Ascomycota; saccharomyceta; Saccharomycotina; Saccharomycetes; Saccharomycetales; Debaryomycetaceae; Candida/Lodderomyces clade; Candida; Candida maltosa; Candida maltosa Xu316;	K04088	hflK; modulator of FtsH protease HflK
Ascomycota	k139_10593850	k139_10593850_3	cellular organisms; Eukaryota; Opisthokonta; Fungi; Dikarya; Ascomycota; saccharomyceta; Saccharomycotina; Saccharomycetes; Saccharomycetales; Debaryomycetaceae; Candida/Lodderomyces clade; Candida; Candida maltosa; Candida maltosa Xu316;	K00227	SC5DL, ERG3; Delta7-sterol 5-desaturase [EC:1.14.19.20]
Ascomycota	k139_10595205	k139_10595205_1	cellular organisms; Eukaryota; Opisthokonta; Fungi; Dikarya; Ascomycota; saccharomyceta; Saccharomycotina; Saccharomycetes; Saccharomycetales; Saccharomycetaceae; Zygosaccharomyces;	K10519	ZBTB48, HKR3; zinc finger and BTB domain-containing protein 48
Ascomycota	k139_10595205	k139_10595205_2	cellular organisms; Eukaryota; Opisthokonta; Fungi; Dikarya; Ascomycota; saccharomyceta; Saccharomycotina; Saccharomycetes; Saccharomycetales; Saccharomycetaceae; Zygosaccharomyces;	K10519	ZBTB48, HKR3; zinc finger and BTB domain-containing protein 48
Ascomycota	k139_10595205	k139_10595205_5	cellular organisms; Eukaryota; Opisthokonta; Fungi; Dikarya; Ascomycota; saccharomyceta; Saccharomycotina; Saccharomycetes; Saccharomycetales; Saccharomycetaceae; Zygosaccharomyces;	K10519	ZBTB48, HKR3; zinc finger and BTB domain-containing protein 48
Ascomycota	k139_10595205	k139_10595205_8	cellular organisms; Eukaryota; Opisthokonta; Fungi; Dikarya; Ascomycota; saccharomyceta; Saccharomycotina; Saccharomycetes; Saccharomycetales; Saccharomycetaceae; Zygosaccharomyces;	K10519	ZBTB48, HKR3; zinc finger and BTB domain-containing protein 48
Ascomycota	k139_10595205	k139_10595205_3	cellular organisms; Eukaryota; Opisthokonta; Fungi; Dikarya; Ascomycota; saccharomyceta; Saccharomycotina; Saccharomycetes; Saccharomycetales; Saccharomycetaceae; Zygosaccharomyces;	K02027	ABC.MS.S; multiple sugar transport system substrate-binding protein
Ascomycota	k139_10595205	k139_10595205_4	cellular organisms; Eukaryota; Opisthokonta; Fungi; Dikarya; Ascomycota; saccharomyceta; Saccharomycotina; Saccharomycetes; Saccharomycetales; Saccharomycetaceae; Zygosaccharomyces;	K23283	RUSC1, NESCA; RUN and SH3 domain-containing protein 1
Ascomycota	k139_10595205	k139_10595205_6	cellular organisms; Eukaryota; Opisthokonta; Fungi; Dikarya; Ascomycota; saccharomyceta; Saccharomycotina; Saccharomycetes; Saccharomycetales; Saccharomycetaceae; Zygosaccharomyces;	K06709	KDM4, JMJD2, JHDM3; [histone H3]-trimethyl-L-lysine9/36 demethylase [EC:1.14.11.66 1.14.11.69]
Ascomycota	k139_10595205	k139_10595205_7	cellular organisms; Eukaryota; Opisthokonta; Fungi; Dikarya; Ascomycota; saccharomyceta; Saccharomycotina; Saccharomycetes; Saccharomycetales; Saccharomycetaceae; Zygosaccharomyces;	K16497	PCDHGC; protocadherin gamma subfamily C
Ascomycota	k139_10595205	k139_10595205_9	cellular organisms; Eukaryota; Opisthokonta; Fungi; Dikarya; Ascomycota; saccharomyceta; Saccharomycotina; Saccharomycetes; Saccharomycetales; Saccharomycetaceae; Zygosaccharomyces;	K05605	HIBCH; 3-hydroxyisobutyryl-CoA hydrolase [EC:3.1.2.4]HIBCH; 3-hydroxyisobutyryl-CoA hydrolase [EC:3.1.2.4]HIBCH; 3-hydroxyisobutyryl-CoA hydrolase [EC:3.1.2.4]
Ascomycota	k139_10595205	k139_10595205_10	cellular organisms; Eukaryota; Opisthokonta; Fungi; Dikarya; Ascomycota; saccharomyceta; Saccharomycotina; Saccharomycetes; Saccharomycetales; Saccharomycetaceae; Zygosaccharomyces;	K01745	hutH, HAL; histidine ammonia-lyase [EC:4.3.1.3]
Ascomycota	k139_10597293	k139_10597293_1	cellular organisms; Eukaryota; Opisthokonta; Fungi; Dikarya; Ascomycota; Taphrinomycotina; Schizosaccharomycetes; Schizosaccharomycetales; Schizosaccharomycetaceae; Schizosaccharomyces; Schizosaccharomyces pombe;	K09215	OSR, ODD; odd-skipped
Ascomycota	k139_10606717	k139_10606717_1	cellular organisms; Eukaryota; Opisthokonta; Fungi; Dikarya; Ascomycota; saccharomyceta; Pezizomycotina; leotiomyceta; sordariomyceta; Sordariomycetes; Hypocreomycetidae; Microascales; Ceratocystidaceae; Ceratocystis; Ceratocystis platani;	K11187	PRDX5; peroxiredoxin 5, atypical 2-Cys peroxiredoxin [EC:1.11.1.15]
Ascomycota	k139_10607936	k139_10607936_1	cellular organisms; Eukaryota; Opisthokonta; Fungi; Dikarya; Ascomycota; saccharomyceta; Pezizomycotina; leotiomyceta; sordariomyceta; Sordariomycetes; Hypocreomycetidae; Hypocreales; Nectriaceae; Fusarium; Fusarium oxysporum species complex; Fusarium oxysporum; Fusarium oxysporum f. sp. conglutinans; Fusarium oxysporum f. sp. conglutinans race 2 54008;	K00632	fadA, fadI; acetyl-CoA acyltransferase [EC:2.3.1.16]fadA, fadI; acetyl-CoA acyltransferase [EC:2.3.1.16]fadA, fadI; acetyl-CoA acyltransferase [EC:2.3.1.16]fadA, fadI; acetyl-CoA acyltransferase [EC:2.3.1.16]fadA, fadI; acetyl-CoA acyltransferase [EC:2.3.1.16]fadA, fadI; acetyl-CoA acyltransferase [EC:2.3.1.16]
Ascomycota	k139_10613650	k139_10613650_1	cellular organisms; Eukaryota; Opisthokonta; Fungi; Dikarya; Ascomycota; saccharomyceta; Saccharomycotina; Saccharomycetes; Saccharomycetales; Debaryomycetaceae; Debaryomyces; Debaryomyces fabryi;	K08446	ADGRE5, CD97; CD97 antigenADGRE5, CD97; CD97 antigenADGRE5, CD97; CD97 antigenADGRE5, CD97; CD97 antigen
Ascomycota	k139_10618531	k139_10618531_1	cellular organisms; Eukaryota; Opisthokonta; Fungi; Dikarya; Ascomycota; saccharomyceta; Pezizomycotina; leotiomyceta; sordariomyceta; Sordariomycetes; Hypocreomycetidae; Hypocreales; Hypocreaceae; Trichoderma; Trichoderma longibrachiatum; Trichoderma longibrachiatum ATCC 18648;	K08281	pncA; nicotinamidase/pyrazinamidase [EC:3.5.1.19 3.5.1.-]
Ascomycota	k139_10618531	k139_10618531_2	cellular organisms; Eukaryota; Opisthokonta; Fungi; Dikarya; Ascomycota; saccharomyceta; Pezizomycotina; leotiomyceta; sordariomyceta; Sordariomycetes; Hypocreomycetidae; Hypocreales; Hypocreaceae; Trichoderma; Trichoderma longibrachiatum; Trichoderma longibrachiatum ATCC 18648;	K15162	MED12; mediator of RNA polymerase II transcription subunit 12MED12; mediator of RNA polymerase II transcription subunit 12
Ascomycota	k139_10620292	k139_10620292_2	cellular organisms; Eukaryota; Opisthokonta; Fungi; Dikarya; Ascomycota; saccharomyceta; Pezizomycotina; leotiomyceta; sordariomyceta; Leotiomycetes; Helotiales; Leotiaceae; Pezoloma; Pezoloma ericae;	K01273	DPEP; membrane dipeptidase [EC:3.4.13.19]DPEP; membrane dipeptidase [EC:3.4.13.19]DPEP; membrane dipeptidase [EC:3.4.13.19]
Ascomycota	k139_10620292	k139_10620292_1	cellular organisms; Eukaryota; Opisthokonta; Fungi; Dikarya; Ascomycota; saccharomyceta; Pezizomycotina; leotiomyceta; sordariomyceta; Leotiomycetes; Helotiales; Leotiaceae; Pezoloma; Pezoloma ericae;	K01495	GCH1, folE; GTP cyclohydrolase IA [EC:3.5.4.16]
Ascomycota	k139_10620966	k139_10620966_1	cellular organisms; Eukaryota; Opisthokonta; Fungi; Dikarya; Ascomycota; saccharomyceta; Pezizomycotina; leotiomyceta; sordariomyceta; Sordariomycetes; Hypocreomycetidae; Hypocreales; Hypocreaceae; Trichoderma;	K18273	TECTA; alpha-tectorin
Ascomycota	k139_10624127	k139_10624127_1	cellular organisms; Eukaryota; Opisthokonta; Fungi; Dikarya; Ascomycota; saccharomyceta; Pezizomycotina; leotiomyceta; Eurotiomycetes; Eurotiomycetidae; Eurotiales; Aspergillaceae; Penicillium; Penicillium camemberti;	K04441	P38; p38 MAP kinase [EC:2.7.11.24]P38; p38 MAP kinase [EC:2.7.11.24]P38; p38 MAP kinase [EC:2.7.11.24]P38; p38 MAP kinase [EC:2.7.11.24]P38; p38 MAP kinase [EC:2.7.11.24]P38; p38 MAP kinase [EC:2.7.11.24]P38; p38 MAP kinase [EC:2.7.11.24]P38; p38 MAP kinase [EC:2.7.11.24]P38; p38 MAP kinase [EC:2.7.11.24]P38; p38 MAP kinase [EC:2.7.11.24]P38; p38 MAP kinase [EC:2.7.11.24]P38; p38 MAP kinase [EC:2…
Ascomycota	k139_10624127	k139_10624127_2	cellular organisms; Eukaryota; Opisthokonta; Fungi; Dikarya; Ascomycota; saccharomyceta; Pezizomycotina; leotiomyceta; Eurotiomycetes; Eurotiomycetidae; Eurotiales; Aspergillaceae; Penicillium; Penicillium camemberti;	K04441	P38; p38 MAP kinase [EC:2.7.11.24]P38; p38 MAP kinase [EC:2.7.11.24]P38; p38 MAP kinase [EC:2.7.11.24]P38; p38 MAP kinase [EC:2.7.11.24]P38; p38 MAP kinase [EC:2.7.11.24]P38; p38 MAP kinase [EC:2.7.11.24]P38; p38 MAP kinase [EC:2.7.11.24]P38; p38 MAP kinase [EC:2.7.11.24]P38; p38 MAP kinase [EC:2.7.11.24]P38; p38 MAP kinase [EC:2.7.11.24]P38; p38 MAP kinase [EC:2.7.11.24]P38; p38 MAP kinase [EC:2…
Ascomycota	k139_10624127	k139_10624127_3	cellular organisms; Eukaryota; Opisthokonta; Fungi; Dikarya; Ascomycota; saccharomyceta; Pezizomycotina; leotiomyceta; Eurotiomycetes; Eurotiomycetidae; Eurotiales; Aspergillaceae; Penicillium; Penicillium camemberti;	K04441	P38; p38 MAP kinase [EC:2.7.11.24]P38; p38 MAP kinase [EC:2.7.11.24]P38; p38 MAP kinase [EC:2.7.11.24]P38; p38 MAP kinase [EC:2.7.11.24]P38; p38 MAP kinase [EC:2.7.11.24]P38; p38 MAP kinase [EC:2.7.11.24]P38; p38 MAP kinase [EC:2.7.11.24]P38; p38 MAP kinase [EC:2.7.11.24]P38; p38 MAP kinase [EC:2.7.11.24]P38; p38 MAP kinase [EC:2.7.11.24]P38; p38 MAP kinase [EC:2.7.11.24]P38; p38 MAP kinase [EC:2…
Ascomycota	k139_10624127	k139_10624127_4	cellular organisms; Eukaryota; Opisthokonta; Fungi; Dikarya; Ascomycota; saccharomyceta; Pezizomycotina; leotiomyceta; Eurotiomycetes; Eurotiomycetidae; Eurotiales; Aspergillaceae; Penicillium; Penicillium camemberti;	K04441	P38; p38 MAP kinase [EC:2.7.11.24]P38; p38 MAP kinase [EC:2.7.11.24]P38; p38 MAP kinase [EC:2.7.11.24]P38; p38 MAP kinase [EC:2.7.11.24]P38; p38 MAP kinase [EC:2.7.11.24]P38; p38 MAP kinase [EC:2.7.11.24]P38; p38 MAP kinase [EC:2.7.11.24]P38; p38 MAP kinase [EC:2.7.11.24]P38; p38 MAP kinase [EC:2.7.11.24]P38; p38 MAP kinase [EC:2.7.11.24]P38; p38 MAP kinase [EC:2.7.11.24]P38; p38 MAP kinase [EC:2…
Ascomycota	k139_10624127	k139_10624127_5	cellular organisms; Eukaryota; Opisthokonta; Fungi; Dikarya; Ascomycota; saccharomyceta; Pezizomycotina; leotiomyceta; Eurotiomycetes; Eurotiomycetidae; Eurotiales; Aspergillaceae; Penicillium; Penicillium camemberti;	K06949	rsgA, engC; ribosome biogenesis GTPase / thiamine phosphate phosphatase [EC:3.6.1.- 3.1.3.100]rsgA, engC; ribosome biogenesis GTPase / thiamine phosphate phosphatase [EC:3.6.1.- 3.1.3.100]
Ascomycota	k139_1062446	k139_1062446_1	cellular organisms; Eukaryota; Opisthokonta; Fungi; Dikarya; Ascomycota; saccharomyceta; Pezizomycotina; leotiomyceta; sordariomyceta; Sordariomycetes; Hypocreomycetidae; Microascales; Ceratocystidaceae; Ceratocystis;	K09341	MSX; homeobox protein MSXMSX; homeobox protein MSX
Ascomycota	k139_1062446	k139_1062446_2	cellular organisms; Eukaryota; Opisthokonta; Fungi; Dikarya; Ascomycota; saccharomyceta; Pezizomycotina; leotiomyceta; sordariomyceta; Sordariomycetes; Hypocreomycetidae; Microascales; Ceratocystidaceae; Ceratocystis;	K12482	RUFY1, RABIP4; RUN and FYVE domain-containing protein 1RUFY1, RABIP4; RUN and FYVE domain-containing protein 1
Ascomycota	k139_10625528	k139_10625528_1	cellular organisms; Eukaryota; Opisthokonta; Fungi; Dikarya; Ascomycota; saccharomyceta; Pezizomycotina; leotiomyceta; dothideomyceta; Dothideomycetes; Dothideomycetidae; Capnodiales; Mycosphaerellaceae; Zymoseptoria;	K18543	HCE; choriolysin H [EC:3.4.24.67]
Ascomycota	k139_10625908	k139_10625908_1	cellular organisms; Eukaryota; Opisthokonta; Fungi; Dikarya; Ascomycota; saccharomyceta; Pezizomycotina; leotiomyceta; sordariomyceta; Sordariomycetes; Hypocreomycetidae; Hypocreales; Ophiocordycipitaceae; Hirsutella; Hirsutella minnesotensis; Hirsutella minnesotensis 3608;	K15464	BNIP3; BCL2/adenovirus E1B 19 kDa protein-interacting protein 3BNIP3; BCL2/adenovirus E1B 19 kDa protein-interacting protein 3BNIP3; BCL2/adenovirus E1B 19 kDa protein-interacting protein 3BNIP3; BCL2/adenovirus E1B 19 kDa protein-interacting protein 3BNIP3; BCL2/adenovirus E1B 19 kDa protein-interacting protein 3BNIP3; BCL2/adenovirus E1B 19 kDa protein-interacting protein 3BNIP3; BCL2/adenoviru…
Ascomycota	k139_10626689	k139_10626689_1	cellular organisms; Eukaryota; Opisthokonta; Fungi; Dikarya; Ascomycota; saccharomyceta; Saccharomycotina; Saccharomycetes; Saccharomycetales; Debaryomycetaceae; Candida/Lodderomyces clade; Candida; Candida parapsilosis;	K06147	ABCB-BAC; ATP-binding cassette, subfamily B, bacterial
Ascomycota	k139_10626860	k139_10626860_1	cellular organisms; Eukaryota; Opisthokonta; Fungi; Dikarya; Ascomycota; saccharomyceta; Pezizomycotina; leotiomyceta; sordariomyceta; Sordariomycetes; Sordariomycetidae; Sordariales; Lasiosphaeriaceae; Podospora;	K12854	SNRNP200, BRR2; pre-mRNA-splicing helicase BRR2 [EC:3.6.4.13]SNRNP200, BRR2; pre-mRNA-splicing helicase BRR2 [EC:3.6.4.13]
Ascomycota	k139_10626860	k139_10626860_2	cellular organisms; Eukaryota; Opisthokonta; Fungi; Dikarya; Ascomycota; saccharomyceta; Pezizomycotina; leotiomyceta; sordariomyceta; Sordariomycetes; Sordariomycetidae; Sordariales; Lasiosphaeriaceae; Podospora;	K13170	SFRS18; splicing factor, arginine/serine-rich 18
Ascomycota	k139_1062880	k139_1062880_1	cellular organisms; Eukaryota; Opisthokonta; Fungi; Dikarya; Ascomycota; saccharomyceta; Pezizomycotina; leotiomyceta; sordariomyceta; Sordariomycetes; Hypocreomycetidae; Glomerellales; Plectosphaerellaceae; Verticillium;	K10382	DST; dystonin
Ascomycota	k139_10630292	k139_10630292_1	cellular organisms; Eukaryota; Opisthokonta; Fungi; Dikarya; Ascomycota; saccharomyceta; Pezizomycotina; leotiomyceta; Eurotiomycetes; Eurotiomycetidae; Eurotiales; Aspergillaceae; Aspergillus; Aspergillus homomorphus; Aspergillus homomorphus CBS 101889;	K00606	panB; 3-methyl-2-oxobutanoate hydroxymethyltransferase [EC:2.1.2.11]
Ascomycota	k139_10630292	k139_10630292_2	cellular organisms; Eukaryota; Opisthokonta; Fungi; Dikarya; Ascomycota; saccharomyceta; Pezizomycotina; leotiomyceta; Eurotiomycetes; Eurotiomycetidae; Eurotiales; Aspergillaceae; Aspergillus; Aspergillus homomorphus; Aspergillus homomorphus CBS 101889;	K19464	PLEKHG5; pleckstrin homology domain-containing family G member 5
Ascomycota	k139_10630786	k139_10630786_1	cellular organisms; Eukaryota; Opisthokonta; Fungi; Dikarya; Ascomycota; saccharomyceta; Pezizomycotina; leotiomyceta; sordariomyceta; Leotiomycetes; Helotiales; Dermateaceae; Marssonina; Marssonina brunnea; Marssonina brunnea f. sp. 'multigermtubi'; Marssonina brunnea f. sp. 'multigermtubi' MB_m1;	K22942	YIPF4; protein YIPF4
Ascomycota	k139_10630786	k139_10630786_2	cellular organisms; Eukaryota; Opisthokonta; Fungi; Dikarya; Ascomycota; saccharomyceta; Pezizomycotina; leotiomyceta; sordariomyceta; Leotiomycetes; Helotiales; Dermateaceae; Marssonina; Marssonina brunnea; Marssonina brunnea f. sp. 'multigermtubi'; Marssonina brunnea f. sp. 'multigermtubi' MB_m1;	K00252	GCDH, gcdH; glutaryl-CoA dehydrogenase [EC:1.3.8.6]GCDH, gcdH; glutaryl-CoA dehydrogenase [EC:1.3.8.6]GCDH, gcdH; glutaryl-CoA dehydrogenase [EC:1.3.8.6]GCDH, gcdH; glutaryl-CoA dehydrogenase [EC:1.3.8.6]
Ascomycota	k139_1063407	k139_1063407_1	cellular organisms; Eukaryota; Opisthokonta; Fungi; Dikarya; Ascomycota; saccharomyceta; Pezizomycotina; leotiomyceta; Eurotiomycetes; Eurotiomycetidae; Onygenales; Ajellomycetaceae; Polytolypa; Polytolypa hystricis; Polytolypa hystricis UAMH7299;	K01463	bshB1; N-acetylglucosamine malate deacetylase 1 [EC:3.5.1.-]
Ascomycota	k139_10634113	k139_10634113_1	cellular organisms; Eukaryota; Opisthokonta; Fungi; Dikarya; Ascomycota; saccharomyceta; Saccharomycotina; Saccharomycetes; Saccharomycetales; Trigonopsidaceae; Tortispora; Tortispora caseinolytica; Tortispora caseinolytica NRRL Y-17796;	K08810	TRIO; triple functional domain protein [EC:2.7.11.1]TRIO; triple functional domain protein [EC:2.7.11.1]
Ascomycota	k139_10634113	k139_10634113_2	cellular organisms; Eukaryota; Opisthokonta; Fungi; Dikarya; Ascomycota; saccharomyceta; Saccharomycotina; Saccharomycetes; Saccharomycetales; Trigonopsidaceae; Tortispora; Tortispora caseinolytica; Tortispora caseinolytica NRRL Y-17796;	K00057	gpsA; glycerol-3-phosphate dehydrogenase (NAD(P)+) [EC:1.1.1.94]
Ascomycota	k139_10634113	k139_10634113_3	cellular organisms; Eukaryota; Opisthokonta; Fungi; Dikarya; Ascomycota; saccharomyceta; Saccharomycotina; Saccharomycetes; Saccharomycetales; Trigonopsidaceae; Tortispora; Tortispora caseinolytica; Tortispora caseinolytica NRRL Y-17796;	K14012	SHP1, UBX1, NSFL1C; UBX domain-containing protein 1
Ascomycota	k139_10634113	k139_10634113_4	cellular organisms; Eukaryota; Opisthokonta; Fungi; Dikarya; Ascomycota; saccharomyceta; Saccharomycotina; Saccharomycetes; Saccharomycetales; Trigonopsidaceae; Tortispora; Tortispora caseinolytica; Tortispora caseinolytica NRRL Y-17796;	K11583	PPP2R3; serine/threonine-protein phosphatase 2A regulatory subunit B''PPP2R3; serine/threonine-protein phosphatase 2A regulatory subunit B''PPP2R3; serine/threonine-protein phosphatase 2A regulatory subunit B''PPP2R3; serine/threonine-protein phosphatase 2A regulatory subunit B''PPP2R3; serine/threonine-protein phosphatase 2A regulatory subunit B''PPP2R3; serine/threonine-protein phosphatase 2A r…
Ascomycota	k139_10643489	k139_10643489_1	cellular organisms; Eukaryota; Opisthokonta; Fungi; Dikarya; Ascomycota; saccharomyceta; Pezizomycotina; leotiomyceta; Eurotiomycetes; Eurotiomycetidae; Onygenales; Onygenales incertae sedis; Coccidioides;	K19871	SALL; sal-like protein
Ascomycota	k139_10643489	k139_10643489_2	cellular organisms; Eukaryota; Opisthokonta; Fungi; Dikarya; Ascomycota; saccharomyceta; Pezizomycotina; leotiomyceta; Eurotiomycetes; Eurotiomycetidae; Onygenales; Onygenales incertae sedis; Coccidioides;	K11147	DHRS4; dehydrogenase/reductase SDR family member 4 [EC:1.1.-.-]DHRS4; dehydrogenase/reductase SDR family member 4 [EC:1.1.-.-]
Ascomycota	k139_10643961	k139_10643961_1	cellular organisms; Eukaryota; Opisthokonta; Fungi; Dikarya; Ascomycota; saccharomyceta; Pezizomycotina; leotiomyceta; sordariomyceta; Sordariomycetes; Sordariomycetidae; Ophiostomatales; Ophiostomataceae; Sporothrix; Sporothrix insectorum; Sporothrix insectorum RCEF 264;	K10799	TNKS; tankyrase [EC:2.4.2.30]TNKS; tankyrase [EC:2.4.2.30]
Ascomycota	k139_10643961	k139_10643961_2	cellular organisms; Eukaryota; Opisthokonta; Fungi; Dikarya; Ascomycota; saccharomyceta; Pezizomycotina; leotiomyceta; sordariomyceta; Sordariomycetes; Sordariomycetidae; Ophiostomatales; Ophiostomataceae; Sporothrix; Sporothrix insectorum; Sporothrix insectorum RCEF 264;	K03076	secY; preprotein translocase subunit SecYsecY; preprotein translocase subunit SecYsecY; preprotein translocase subunit SecYsecY; preprotein translocase subunit SecY
Ascomycota	k139_10645956	k139_10645956_1	cellular organisms; Eukaryota; Opisthokonta; Fungi; Dikarya; Ascomycota; saccharomyceta; Pezizomycotina; leotiomyceta; Eurotiomycetes; Eurotiomycetidae; Onygenales; Ajellomycetaceae; Polytolypa; Polytolypa hystricis; Polytolypa hystricis UAMH7299;	K15179	WHSC2, NELFA; negative elongation factor A
Ascomycota	k139_10646834	k139_10646834_3	cellular organisms; Eukaryota; Opisthokonta; Fungi; Dikarya; Ascomycota; saccharomyceta; Pezizomycotina; leotiomyceta; sordariomyceta; Sordariomycetes; Sordariomycetidae; Sordariales; Lasiosphaeriaceae; Podospora;	K06237	COL4A; collagen, type IV, alphaCOL4A; collagen, type IV, alphaCOL4A; collagen, type IV, alphaCOL4A; collagen, type IV, alphaCOL4A; collagen, type IV, alphaCOL4A; collagen, type IV, alphaCOL4A; collagen, type IV, alphaCOL4A; collagen, type IV, alphaCOL4A; collagen, type IV, alphaCOL4A; collagen, type IV, alphaCOL4A; collagen, type IV, alphaCOL4A; collagen, type IV, alpha
Ascomycota	k139_10646834	k139_10646834_1	cellular organisms; Eukaryota; Opisthokonta; Fungi; Dikarya; Ascomycota; saccharomyceta; Pezizomycotina; leotiomyceta; sordariomyceta; Sordariomycetes; Sordariomycetidae; Sordariales; Lasiosphaeriaceae; Podospora;	K00737	MGAT3; beta-1,4-mannosyl-glycoprotein beta-1,4-N-acetylglucosaminyltransferase [EC:2.4.1.144]MGAT3; beta-1,4-mannosyl-glycoprotein beta-1,4-N-acetylglucosaminyltransferase [EC:2.4.1.144]
Ascomycota	k139_10646834	k139_10646834_2	cellular organisms; Eukaryota; Opisthokonta; Fungi; Dikarya; Ascomycota; saccharomyceta; Pezizomycotina; leotiomyceta; sordariomyceta; Sordariomycetes; Sordariomycetidae; Sordariales; Lasiosphaeriaceae; Podospora;	K00700	GBE1, glgB; 1,4-alpha-glucan branching enzyme [EC:2.4.1.18]GBE1, glgB; 1,4-alpha-glucan branching enzyme [EC:2.4.1.18]
Ascomycota	k139_10647971	k139_10647971_1	cellular organisms; Eukaryota; Opisthokonta; Fungi; Dikarya; Ascomycota; saccharomyceta; Pezizomycotina; leotiomyceta; dothideomyceta; Dothideomycetes; Pleosporomycetidae; Pleosporales; Corynesporascaceae; Corynespora; Corynespora cassiicola; Corynespora cassiicola Philippines;	K23901	Null
Ascomycota	k139_1065591	k139_1065591_1	cellular organisms; Eukaryota; Opisthokonta; Fungi; Dikarya; Ascomycota; saccharomyceta; Pezizomycotina; leotiomyceta; dothideomyceta; Dothideomycetes; Dothideomycetes incertae sedis; Botryosphaeriales; Botryosphaeriaceae; Neofusicoccum; Neofusicoccum parvum; Neofusicoccum parvum UCRNP2;	K00127	fdoI, fdsG; formate dehydrogenase subunit gammafdoI, fdsG; formate dehydrogenase subunit gamma
Ascomycota	k139_10656178	k139_10656178_1	cellular organisms; Eukaryota; Opisthokonta; Fungi; Dikarya; Ascomycota; saccharomyceta; Pezizomycotina; leotiomyceta; sordariomyceta; Sordariomycetes; Hypocreomycetidae; Glomerellales; Glomerellaceae; Colletotrichum; Colletotrichum incanum;	K18442	ARFGEF, BIG; brefeldin A-inhibited guanine nucleotide-exchange proteinARFGEF, BIG; brefeldin A-inhibited guanine nucleotide-exchange protein
Ascomycota	k139_10656178	k139_10656178_2	cellular organisms; Eukaryota; Opisthokonta; Fungi; Dikarya; Ascomycota; saccharomyceta; Pezizomycotina; leotiomyceta; sordariomyceta; Sordariomycetes; Hypocreomycetidae; Glomerellales; Glomerellaceae; Colletotrichum; Colletotrichum incanum;	K01858	INO1, ISYNA1; myo-inositol-1-phosphate synthase [EC:5.5.1.4]INO1, ISYNA1; myo-inositol-1-phosphate synthase [EC:5.5.1.4]
Ascomycota	k139_10656178	k139_10656178_3	cellular organisms; Eukaryota; Opisthokonta; Fungi; Dikarya; Ascomycota; saccharomyceta; Pezizomycotina; leotiomyceta; sordariomyceta; Sordariomycetes; Hypocreomycetidae; Glomerellales; Glomerellaceae; Colletotrichum; Colletotrichum incanum;	K01584	adiA; arginine decarboxylase [EC:4.1.1.19]
Ascomycota	k139_10656748	k139_10656748_1	cellular organisms; Eukaryota; Opisthokonta; Fungi; Dikarya; Ascomycota; Taphrinomycotina; Schizosaccharomycetes; Schizosaccharomycetales; Schizosaccharomycetaceae; Schizosaccharomyces; Schizosaccharomyces pombe;	K00511	SQLE, ERG1; squalene monooxygenase [EC:1.14.14.17]SQLE, ERG1; squalene monooxygenase [EC:1.14.14.17]
Ascomycota	k139_10657808	k139_10657808_1	cellular organisms; Eukaryota; Opisthokonta; Fungi; Dikarya; Ascomycota; saccharomyceta; Pezizomycotina; leotiomyceta; sordariomyceta; Sordariomycetes; Hypocreomycetidae; Hypocreales; Hypocreaceae; Trichoderma; Trichoderma arundinaceum;	K17935	SNX29; sorting nexin-29
Ascomycota	k139_10657808	k139_10657808_2	cellular organisms; Eukaryota; Opisthokonta; Fungi; Dikarya; Ascomycota; saccharomyceta; Pezizomycotina; leotiomyceta; sordariomyceta; Sordariomycetes; Hypocreomycetidae; Hypocreales; Hypocreaceae; Trichoderma; Trichoderma arundinaceum;	K03521	fixA, etfB; electron transfer flavoprotein beta subunit
Ascomycota	k139_10661469	k139_10661469_2	cellular organisms; Eukaryota; Opisthokonta; Fungi; Dikarya; Ascomycota; saccharomyceta; Pezizomycotina; leotiomyceta; dothideomyceta; Dothideomycetes; Dothideomycetidae; Capnodiales; Teratosphaeriaceae; Hortaea; Hortaea werneckii;	K03065	PSMC3, RPT5; 26S proteasome regulatory subunit T5PSMC3, RPT5; 26S proteasome regulatory subunit T5PSMC3, RPT5; 26S proteasome regulatory subunit T5
Ascomycota	k139_10661469	k139_10661469_3	cellular organisms; Eukaryota; Opisthokonta; Fungi; Dikarya; Ascomycota; saccharomyceta; Pezizomycotina; leotiomyceta; dothideomyceta; Dothideomycetes; Dothideomycetidae; Capnodiales; Teratosphaeriaceae; Hortaea; Hortaea werneckii;	K03065	PSMC3, RPT5; 26S proteasome regulatory subunit T5PSMC3, RPT5; 26S proteasome regulatory subunit T5PSMC3, RPT5; 26S proteasome regulatory subunit T5
Ascomycota	k139_10661469	k139_10661469_1	cellular organisms; Eukaryota; Opisthokonta; Fungi; Dikarya; Ascomycota; saccharomyceta; Pezizomycotina; leotiomyceta; dothideomyceta; Dothideomycetes; Dothideomycetidae; Capnodiales; Teratosphaeriaceae; Hortaea; Hortaea werneckii;	K00266	gltD; glutamate synthase (NADPH) small chain [EC:1.4.1.13]gltD; glutamate synthase (NADPH) small chain [EC:1.4.1.13]
Ascomycota	k139_10665251	k139_10665251_1	cellular organisms; Eukaryota; Opisthokonta; Fungi; Dikarya; Ascomycota; saccharomyceta; Pezizomycotina; leotiomyceta; sordariomyceta; Sordariomycetes; Hypocreomycetidae; Hypocreales; Ophiocordycipitaceae; Ophiocordyceps; Ophiocordyceps sp. 'camponoti-saundersi';	K03593	mrp, NUBPL; ATP-binding protein involved in chromosome partitioningmrp, NUBPL; ATP-binding protein involved in chromosome partitioning
Ascomycota	k139_10665251	k139_10665251_2	cellular organisms; Eukaryota; Opisthokonta; Fungi; Dikarya; Ascomycota; saccharomyceta; Pezizomycotina; leotiomyceta; sordariomyceta; Sordariomycetes; Hypocreomycetidae; Hypocreales; Ophiocordycipitaceae; Ophiocordyceps; Ophiocordyceps sp. 'camponoti-saundersi';	K23931	FAM83H; protein FAM83H
Ascomycota	k139_10665734	k139_10665734_1	cellular organisms; Eukaryota; Opisthokonta; Fungi; Dikarya; Ascomycota; saccharomyceta; Pezizomycotina; leotiomyceta; sordariomyceta; Sordariomycetes; Hypocreomycetidae; Hypocreales; Clavicipitaceae; Metarhizium; Metarhizium majus; Metarhizium majus ARSEF 297;	K16145	MUC16, CA125; mucin-16
Ascomycota	k139_10665734	k139_10665734_2	cellular organisms; Eukaryota; Opisthokonta; Fungi; Dikarya; Ascomycota; saccharomyceta; Pezizomycotina; leotiomyceta; sordariomyceta; Sordariomycetes; Hypocreomycetidae; Hypocreales; Clavicipitaceae; Metarhizium; Metarhizium majus; Metarhizium majus ARSEF 297;	K02749	Null
Ascomycota	k139_10665734	k139_10665734_2	cellular organisms; Eukaryota; Opisthokonta; Fungi; Dikarya; Ascomycota; saccharomyceta; Pezizomycotina; leotiomyceta; sordariomyceta; Sordariomycetes; Hypocreomycetidae; Hypocreales; Clavicipitaceae; Metarhizium; Metarhizium majus; Metarhizium majus ARSEF 297;	K02750	glvC, malP, aglA; alpha-glucoside PTS system EIICB component [EC:2.7.1.208 2.7.1.-]glvC, malP, aglA; alpha-glucoside PTS system EIICB component [EC:2.7.1.208 2.7.1.-]glvC, malP, aglA; alpha-glucoside PTS system EIICB component [EC:2.7.1.208 2.7.1.-]
Ascomycota	k139_10666355	k139_10666355_1	cellular organisms; Eukaryota; Opisthokonta; Fungi; Dikarya; Ascomycota; saccharomyceta; Pezizomycotina; leotiomyceta; Eurotiomycetes; Eurotiomycetidae; Eurotiales; Aspergillaceae; Aspergillus; Aspergillus neoniger; Aspergillus neoniger CBS 115656;	K06724	NRP1, CD304; neuropilin 1NRP1, CD304; neuropilin 1NRP1, CD304; neuropilin 1
Ascomycota	k139_10666716	k139_10666716_1	cellular organisms; Eukaryota; Opisthokonta; Fungi; Dikarya; Ascomycota; saccharomyceta; Pezizomycotina; Pezizomycetes; Pezizales; Tuberaceae; Tuber; Tuber melanosporum;	K05546	GANAB; mannosyl-oligosaccharide alpha-1,3-glucosidase [EC:3.2.1.207]GANAB; mannosyl-oligosaccharide alpha-1,3-glucosidase [EC:3.2.1.207]
Ascomycota	k139_10666716	k139_10666716_2	cellular organisms; Eukaryota; Opisthokonta; Fungi; Dikarya; Ascomycota; saccharomyceta; Pezizomycotina; Pezizomycetes; Pezizales; Tuberaceae; Tuber; Tuber melanosporum;	K05546	GANAB; mannosyl-oligosaccharide alpha-1,3-glucosidase [EC:3.2.1.207]GANAB; mannosyl-oligosaccharide alpha-1,3-glucosidase [EC:3.2.1.207]
Ascomycota	k139_10666999	k139_10666999_1	cellular organisms; Eukaryota; Opisthokonta; Fungi; Dikarya; Ascomycota; saccharomyceta; Saccharomycotina; Saccharomycetes; Saccharomycetales; Metschnikowiaceae; Metschnikowia; Metschnikowia bicuspidata;	K01120	cpdP; 3',5'-cyclic-nucleotide phosphodiesterase [EC:3.1.4.17]
Ascomycota	k139_1066968	k139_1066968_2	cellular organisms; Eukaryota; Opisthokonta; Fungi; Dikarya; Ascomycota; saccharomyceta; Pezizomycotina; leotiomyceta; sordariomyceta; Sordariomycetes; Hypocreomycetidae; Hypocreales; Hypocreaceae; Trichoderma; Trichoderma aureoviride;	K04501	SMAD4; mothers against decapentaplegic homolog 4SMAD4; mothers against decapentaplegic homolog 4SMAD4; mothers against decapentaplegic homolog 4SMAD4; mothers against decapentaplegic homolog 4SMAD4; mothers against decapentaplegic homolog 4SMAD4; mothers against decapentaplegic homolog 4SMAD4; mothers against decapentaplegic homolog 4SMAD4; mothers against decapentaplegic homolog 4SMAD4; mothers …
Ascomycota	k139_10674192	k139_10674192_2	cellular organisms; Eukaryota; Opisthokonta; Fungi; Dikarya; Ascomycota; saccharomyceta; Pezizomycotina; leotiomyceta; sordariomyceta; Sordariomycetes; Hypocreomycetidae; Glomerellales; Glomerellaceae; Colletotrichum; Colletotrichum higginsianum;	K02460	gspK; general secretion pathway protein KgspK; general secretion pathway protein KgspK; general secretion pathway protein K
Ascomycota	k139_106790	k139_106790_3	cellular organisms; Eukaryota; Opisthokonta; Fungi; Dikarya; Ascomycota; saccharomyceta; Pezizomycotina; leotiomyceta; Eurotiomycetes; Eurotiomycetidae; Eurotiales; Aspergillaceae; Aspergillus; Aspergillus ellipticus; Aspergillus ellipticus CBS 707.79;	K04856	CACNA1I, CAV3.3; voltage-dependent calcium channel T type alpha-1ICACNA1I, CAV3.3; voltage-dependent calcium channel T type alpha-1ICACNA1I, CAV3.3; voltage-dependent calcium channel T type alpha-1ICACNA1I, CAV3.3; voltage-dependent calcium channel T type alpha-1ICACNA1I, CAV3.3; voltage-dependent calcium channel T type alpha-1ICACNA1I, CAV3.3; voltage-dependent calcium channel T type alpha-1ICAC…
Ascomycota	k139_106790	k139_106790_1	cellular organisms; Eukaryota; Opisthokonta; Fungi; Dikarya; Ascomycota; saccharomyceta; Pezizomycotina; leotiomyceta; Eurotiomycetes; Eurotiomycetidae; Eurotiales; Aspergillaceae; Aspergillus; Aspergillus ellipticus; Aspergillus ellipticus CBS 707.79;	K14356	SLCO5A; solute carrier organic anion transporter family, member 5A
Ascomycota	k139_106790	k139_106790_2	cellular organisms; Eukaryota; Opisthokonta; Fungi; Dikarya; Ascomycota; saccharomyceta; Pezizomycotina; leotiomyceta; Eurotiomycetes; Eurotiomycetidae; Eurotiales; Aspergillaceae; Aspergillus; Aspergillus ellipticus; Aspergillus ellipticus CBS 707.79;	K04985	PKD1; polycystin 1PKD1; polycystin 1PKD1; polycystin 1
Ascomycota	k139_106790	k139_106790_4	cellular organisms; Eukaryota; Opisthokonta; Fungi; Dikarya; Ascomycota; saccharomyceta; Pezizomycotina; leotiomyceta; Eurotiomycetes; Eurotiomycetidae; Eurotiales; Aspergillaceae; Aspergillus; Aspergillus ellipticus; Aspergillus ellipticus CBS 707.79;	K17592	SACS; sacsin
Ascomycota	k139_106790	k139_106790_5	cellular organisms; Eukaryota; Opisthokonta; Fungi; Dikarya; Ascomycota; saccharomyceta; Pezizomycotina; leotiomyceta; Eurotiomycetes; Eurotiomycetidae; Eurotiales; Aspergillaceae; Aspergillus; Aspergillus ellipticus; Aspergillus ellipticus CBS 707.79;	K05661	ABCB6; ATP-binding cassette, subfamily B (MDR/TAP), member 6ABCB6; ATP-binding cassette, subfamily B (MDR/TAP), member 6
Ascomycota	k139_1067997	k139_1067997_1	cellular organisms; Eukaryota; Opisthokonta; Fungi; Dikarya; Ascomycota; saccharomyceta; Pezizomycotina; leotiomyceta; Eurotiomycetes; Eurotiomycetidae; Eurotiales; Aspergillaceae; Aspergillus; Aspergillus wentii; Aspergillus wentii DTO 134E9;	K03182	ubiD; 4-hydroxy-3-polyprenylbenzoate decarboxylase [EC:4.1.1.98]
Ascomycota	k139_10686492	k139_10686492_1	cellular organisms; Eukaryota; Opisthokonta; Fungi; Dikarya; Ascomycota; saccharomyceta; Pezizomycotina; leotiomyceta; Eurotiomycetes; Chaetothyriomycetidae; Chaetothyriales; Herpotrichiellaceae; Fonsecaea;	K01610	E4.1.1.49, pckA; phosphoenolpyruvate carboxykinase (ATP) [EC:4.1.1.49]E4.1.1.49, pckA; phosphoenolpyruvate carboxykinase (ATP) [EC:4.1.1.49]E4.1.1.49, pckA; phosphoenolpyruvate carboxykinase (ATP) [EC:4.1.1.49]E4.1.1.49, pckA; phosphoenolpyruvate carboxykinase (ATP) [EC:4.1.1.49]
Ascomycota	k139_10694379	k139_10694379_1	cellular organisms; Eukaryota; Opisthokonta; Fungi; Dikarya; Ascomycota; saccharomyceta; Pezizomycotina; leotiomyceta; sordariomyceta; Leotiomycetes; Helotiales; Dermateaceae; Marssonina; Marssonina brunnea; Marssonina brunnea f. sp. 'multigermtubi'; Marssonina brunnea f. sp. 'multigermtubi' MB_m1;	K00014	aroE; shikimate dehydrogenase [EC:1.1.1.25]
Ascomycota	k139_10697047	k139_10697047_2	cellular organisms; Eukaryota; Opisthokonta; Fungi; Dikarya; Ascomycota; saccharomyceta; Pezizomycotina; leotiomyceta; sordariomyceta; Sordariomycetes; Sordariomycetidae; Magnaporthales; Magnaporthaceae; Magnaporthe; Magnaporthe oryzae;	K05117	MERTK, MER; c-mer proto-oncogene tyrosine kinase [EC:2.7.10.1]
Ascomycota	k139_10698282	k139_10698282_1	cellular organisms; Eukaryota; Opisthokonta; Fungi; Dikarya; Ascomycota; saccharomyceta; Pezizomycotina; leotiomyceta; dothideomyceta; Dothideomycetes; Pleosporomycetidae; Pleosporales; Pleosporineae; Didymellaceae; Epicoccum; Epicoccum nigrum;	K01520	dut, DUT; dUTP pyrophosphatase [EC:3.6.1.23]dut, DUT; dUTP pyrophosphatase [EC:3.6.1.23]dut, DUT; dUTP pyrophosphatase [EC:3.6.1.23]
Ascomycota	k139_1069836	k139_1069836_1	cellular organisms; Eukaryota; Opisthokonta; Fungi; Dikarya; Ascomycota; saccharomyceta; Pezizomycotina; leotiomyceta; sordariomyceta; Sordariomycetes; Sordariomycetidae; Coniochaetales; Coniochaetaceae; Coniochaeta; Coniochaeta pulveracea;	K03439	trmB, METTL1, TRM8; tRNA (guanine-N7-)-methyltransferase [EC:2.1.1.33]
Ascomycota	k139_1069836	k139_1069836_2	cellular organisms; Eukaryota; Opisthokonta; Fungi; Dikarya; Ascomycota; saccharomyceta; Pezizomycotina; leotiomyceta; sordariomyceta; Sordariomycetes; Sordariomycetidae; Coniochaetales; Coniochaetaceae; Coniochaeta; Coniochaeta pulveracea;	K03439	trmB, METTL1, TRM8; tRNA (guanine-N7-)-methyltransferase [EC:2.1.1.33]
Ascomycota	k139_1069836	k139_1069836_3	cellular organisms; Eukaryota; Opisthokonta; Fungi; Dikarya; Ascomycota; saccharomyceta; Pezizomycotina; leotiomyceta; sordariomyceta; Sordariomycetes; Sordariomycetidae; Coniochaetales; Coniochaetaceae; Coniochaeta; Coniochaeta pulveracea;	K03439	trmB, METTL1, TRM8; tRNA (guanine-N7-)-methyltransferase [EC:2.1.1.33]
Ascomycota	k139_1069836	k139_1069836_4	cellular organisms; Eukaryota; Opisthokonta; Fungi; Dikarya; Ascomycota; saccharomyceta; Pezizomycotina; leotiomyceta; sordariomyceta; Sordariomycetes; Sordariomycetidae; Coniochaetales; Coniochaetaceae; Coniochaeta; Coniochaeta pulveracea;	K03439	trmB, METTL1, TRM8; tRNA (guanine-N7-)-methyltransferase [EC:2.1.1.33]
Ascomycota	k139_1069836	k139_1069836_5	cellular organisms; Eukaryota; Opisthokonta; Fungi; Dikarya; Ascomycota; saccharomyceta; Pezizomycotina; leotiomyceta; sordariomyceta; Sordariomycetes; Sordariomycetidae; Coniochaetales; Coniochaetaceae; Coniochaeta; Coniochaeta pulveracea;	K06532	PROM1, CD133; prominin 1PROM1, CD133; prominin 1PROM1, CD133; prominin 1
Ascomycota	k139_10699921	k139_10699921_1	cellular organisms; Eukaryota; Opisthokonta; Fungi; Dikarya; Ascomycota; Taphrinomycotina; Schizosaccharomycetes; Schizosaccharomycetales; Schizosaccharomycetaceae; Schizosaccharomyces; Schizosaccharomyces pombe;	K07814	K07814; putative two-component system response regulator
Ascomycota	k139_10699921	k139_10699921_2	cellular organisms; Eukaryota; Opisthokonta; Fungi; Dikarya; Ascomycota; Taphrinomycotina; Schizosaccharomycetes; Schizosaccharomycetales; Schizosaccharomycetaceae; Schizosaccharomyces; Schizosaccharomyces pombe;	K10362	MYO18; myosin XVIIIMYO18; myosin XVIII
Ascomycota	k139_10699950	k139_10699950_1	cellular organisms; Eukaryota; Opisthokonta; Fungi; Dikarya; Ascomycota; saccharomyceta; Pezizomycotina; leotiomyceta; dothideomyceta; Dothideomycetes; Pleosporomycetidae; Pleosporales; Pleosporineae; Pleosporaceae; Pyrenophora; Pyrenophora tritici-repentis;	K17263	CAND1; cullin-associated NEDD8-dissociated protein 1CAND1; cullin-associated NEDD8-dissociated protein 1
Ascomycota	k139_10700156	k139_10700156_1	cellular organisms; Eukaryota; Opisthokonta; Fungi; Dikarya; Ascomycota; saccharomyceta; Pezizomycotina; Orbiliomycetes; Orbiliales; Orbiliaceae; Duddingtonia; Duddingtonia flagrans;	K12662	PRPF4, PRP4; U4/U6 small nuclear ribonucleoprotein PRP4PRPF4, PRP4; U4/U6 small nuclear ribonucleoprotein PRP4
Ascomycota	k139_10701859	k139_10701859_1	cellular organisms; Eukaryota; Opisthokonta; Fungi; Dikarya; Ascomycota; saccharomyceta; Pezizomycotina; leotiomyceta; Lecanoromycetes; OSLEUM clade; Umbilicariomycetidae; Umbilicariales; Umbilicariaceae; Umbilicaria; Umbilicaria pustulata;	K01012	bioB; biotin synthase [EC:2.8.1.6]
Ascomycota	k139_10707657	k139_10707657_1	cellular organisms; Eukaryota; Opisthokonta; Fungi; Dikarya; Ascomycota; saccharomyceta; Saccharomycotina; Saccharomycetes; Saccharomycetales; Metschnikowiaceae; Metschnikowia; Metschnikowia bicuspidata;	K09228	KRAB; KRAB domain-containing zinc finger proteinKRAB; KRAB domain-containing zinc finger protein
Ascomycota	k139_10707997	k139_10707997_1	cellular organisms; Eukaryota; Opisthokonta; Fungi; Dikarya; Ascomycota; saccharomyceta; Pezizomycotina; leotiomyceta; Eurotiomycetes; Eurotiomycetidae; Eurotiales; Trichocomaceae; Rasamsonia; Rasamsonia emersonii; Rasamsonia emersonii CBS 393.64;	K00706	E2.4.1.34; 1,3-beta-glucan synthase [EC:2.4.1.34]E2.4.1.34; 1,3-beta-glucan synthase [EC:2.4.1.34]E2.4.1.34; 1,3-beta-glucan synthase [EC:2.4.1.34]
Ascomycota	k139_10707997	k139_10707997_2	cellular organisms; Eukaryota; Opisthokonta; Fungi; Dikarya; Ascomycota; saccharomyceta; Pezizomycotina; leotiomyceta; Eurotiomycetes; Eurotiomycetidae; Eurotiales; Trichocomaceae; Rasamsonia; Rasamsonia emersonii; Rasamsonia emersonii CBS 393.64;	K00945	cmk; CMP/dCMP kinase [EC:2.7.4.25]
Ascomycota	k139_1070863	k139_1070863_1	cellular organisms; Eukaryota; Opisthokonta; Fungi; Dikarya; Ascomycota; saccharomyceta; Pezizomycotina; leotiomyceta; Eurotiomycetes; Eurotiomycetidae; Eurotiales; Aspergillaceae; Aspergillus; Aspergillus lentulus;	K17886	MDM1; nuclear protein MDM1
Ascomycota	k139_10712769	k139_10712769_1	cellular organisms; Eukaryota; Opisthokonta; Fungi; Dikarya; Ascomycota; Taphrinomycotina; Schizosaccharomycetes; Schizosaccharomycetales; Schizosaccharomycetaceae; Schizosaccharomyces; Schizosaccharomyces pombe;	K12012	TRIM35; tripartite motif-containing protein 35
Ascomycota	k139_10717244	k139_10717244_1	cellular organisms; Eukaryota; Opisthokonta; Fungi; Dikarya; Ascomycota; saccharomyceta; Saccharomycotina; Saccharomycetes; Saccharomycetales; Metschnikowiaceae; Metschnikowia; Metschnikowia bicuspidata;	K03141	TFIIH1, GTF2H1, TFB1; transcription initiation factor TFIIH subunit 1TFIIH1, GTF2H1, TFB1; transcription initiation factor TFIIH subunit 1TFIIH1, GTF2H1, TFB1; transcription initiation factor TFIIH subunit 1TFIIH1, GTF2H1, TFB1; transcription initiation factor TFIIH subunit 1TFIIH1, GTF2H1, TFB1; transcription initiation factor TFIIH subunit 1
Ascomycota	k139_10717633	k139_10717633_1	cellular organisms; Eukaryota; Opisthokonta; Fungi; Dikarya; Ascomycota; saccharomyceta; Pezizomycotina; leotiomyceta; sordariomyceta; Sordariomycetes; Xylariomycetidae; Xylariales; Diatrypaceae; Eutypa; Eutypa lata; Eutypa lata UCREL1;	K01301	NAALAD; N-acetylated-alpha-linked acidic dipeptidase [EC:3.4.17.21]
Ascomycota	k139_10717633	k139_10717633_2	cellular organisms; Eukaryota; Opisthokonta; Fungi; Dikarya; Ascomycota; saccharomyceta; Pezizomycotina; leotiomyceta; sordariomyceta; Sordariomycetes; Xylariomycetidae; Xylariales; Diatrypaceae; Eutypa; Eutypa lata; Eutypa lata UCREL1;	K11074	potI; putrescine transport system permease proteinpotI; putrescine transport system permease protein
Ascomycota	k139_10717985	k139_10717985_1	cellular organisms; Eukaryota; Opisthokonta; Fungi; Dikarya; Ascomycota; saccharomyceta; Pezizomycotina; leotiomyceta; sordariomyceta; Sordariomycetes; Hypocreomycetidae; Hypocreales; Nectriaceae; Fusarium; Fusarium oxysporum species complex; Fusarium oxysporum; Fusarium oxysporum f. cubense; Fusarium oxysporum f. sp. cubense tropical race 4 54006;	K05521	draG; ADP-ribosyl-[dinitrogen reductase] hydrolase [EC:3.2.2.24]
Ascomycota	k139_10718483	k139_10718483_1	cellular organisms; Eukaryota; Opisthokonta; Fungi; Dikarya; Ascomycota; saccharomyceta; Saccharomycotina; Saccharomycetes; Saccharomycetales; Debaryomycetaceae; Candida/Lodderomyces clade; Candida; Candida albicans;	K10908	POLRMT, RPO41; DNA-directed RNA polymerase, mitochondrial [EC:2.7.7.6]
Ascomycota	k139_10718483	k139_10718483_2	cellular organisms; Eukaryota; Opisthokonta; Fungi; Dikarya; Ascomycota; saccharomyceta; Saccharomycotina; Saccharomycetes; Saccharomycetales; Debaryomycetaceae; Candida/Lodderomyces clade; Candida; Candida albicans;	K00058	serA, PHGDH; D-3-phosphoglycerate dehydrogenase / 2-oxoglutarate reductase [EC:1.1.1.95 1.1.1.399]serA, PHGDH; D-3-phosphoglycerate dehydrogenase / 2-oxoglutarate reductase [EC:1.1.1.95 1.1.1.399]serA, PHGDH; D-3-phosphoglycerate dehydrogenase / 2-oxoglutarate reductase [EC:1.1.1.95 1.1.1.399]serA, PHGDH; D-3-phosphoglycerate dehydrogenase / 2-oxoglutarate reductase [EC:1.1.1.95 1.1.1.399]
Ascomycota	k139_1072060	k139_1072060_1	cellular organisms; Eukaryota; Opisthokonta; Fungi; Dikarya; Ascomycota; saccharomyceta; Pezizomycotina; leotiomyceta; sordariomyceta; Sordariomycetes; Hypocreomycetidae; Glomerellales; Glomerellaceae; Colletotrichum; Colletotrichum higginsianum;	K10516	ZBTB45; zinc finger and BTB domain-containing protein 45
Ascomycota	k139_1072060	k139_1072060_2	cellular organisms; Eukaryota; Opisthokonta; Fungi; Dikarya; Ascomycota; saccharomyceta; Pezizomycotina; leotiomyceta; sordariomyceta; Sordariomycetes; Hypocreomycetidae; Glomerellales; Glomerellaceae; Colletotrichum; Colletotrichum higginsianum;	K01286	E3.4.16.4; D-alanyl-D-alanine carboxypeptidase [EC:3.4.16.4]
Ascomycota	k139_10721036	k139_10721036_1	cellular organisms; Eukaryota; Opisthokonta; Fungi; Dikarya; Ascomycota; saccharomyceta; Pezizomycotina; leotiomyceta; Eurotiomycetes; Eurotiomycetidae; Onygenales; Ajellomycetaceae;	K06901	pbuG; putative MFS transporter, AGZA family, xanthine/uracil permease
Ascomycota	k139_10721036	k139_10721036_2	cellular organisms; Eukaryota; Opisthokonta; Fungi; Dikarya; Ascomycota; saccharomyceta; Pezizomycotina; leotiomyceta; Eurotiomycetes; Eurotiomycetidae; Onygenales; Ajellomycetaceae;	K18702	uctC; CoA:oxalate CoA-transferase [EC:2.8.3.19]
Ascomycota	k139_10723764	k139_10723764_1	cellular organisms; Eukaryota; Opisthokonta; Fungi; Dikarya; Ascomycota; saccharomyceta; Pezizomycotina; leotiomyceta; sordariomyceta; Sordariomycetes; Hypocreomycetidae; Hypocreales; Nectriaceae; Fusarium; Fusarium solani species complex; Fusarium sp. AF-6;	K09672	CHST8; carbohydrate 4-sulfotransferase 8 [EC:2.8.2.-]CHST8; carbohydrate 4-sulfotransferase 8 [EC:2.8.2.-]
Ascomycota	k139_10726222	k139_10726222_1	cellular organisms; Eukaryota; Opisthokonta; Fungi; Dikarya; Ascomycota; saccharomyceta; Pezizomycotina; leotiomyceta; dothideomyceta; Dothideomycetes; Pleosporomycetidae; Pleosporales; Pleosporineae; Pleosporaceae; Alternaria;	K00797	speE, SRM, SPE3; spermidine synthase [EC:2.5.1.16]speE, SRM, SPE3; spermidine synthase [EC:2.5.1.16]speE, SRM, SPE3; spermidine synthase [EC:2.5.1.16]
Ascomycota	k139_10726222	k139_10726222_1	cellular organisms; Eukaryota; Opisthokonta; Fungi; Dikarya; Ascomycota; saccharomyceta; Pezizomycotina; leotiomyceta; dothideomyceta; Dothideomycetes; Pleosporomycetidae; Pleosporales; Pleosporineae; Pleosporaceae; Alternaria;	K00293	LYS9; saccharopine dehydrogenase (NADP+, L-glutamate forming) [EC:1.5.1.10]LYS9; saccharopine dehydrogenase (NADP+, L-glutamate forming) [EC:1.5.1.10]
Ascomycota	k139_10726606	k139_10726606_1	cellular organisms; Eukaryota; Opisthokonta; Fungi; Dikarya; Ascomycota; saccharomyceta; Saccharomycotina; Saccharomycetes; Saccharomycetales; Metschnikowiaceae; Metschnikowia; Metschnikowia bicuspidata; Metschnikowia bicuspidata var. bicuspidata; Metschnikowia bicuspidata var. bicuspidata NRRL YB-4993;	K03240	EIF2B5; translation initiation factor eIF-2B subunit epsilonEIF2B5; translation initiation factor eIF-2B subunit epsilonEIF2B5; translation initiation factor eIF-2B subunit epsilon
Ascomycota	k139_10727919	k139_10727919_1	cellular organisms; Eukaryota; Opisthokonta; Fungi; Dikarya; Ascomycota; saccharomyceta; Pezizomycotina; leotiomyceta; dothideomyceta; Dothideomycetes; Pleosporomycetidae; Pleosporales; Massarineae; Periconiaceae; Periconia; Periconia macrospinosa;	K09232	GLIS1_3; zinc finger protein GLIS1/3
Ascomycota	k139_10727919	k139_10727919_2	cellular organisms; Eukaryota; Opisthokonta; Fungi; Dikarya; Ascomycota; saccharomyceta; Pezizomycotina; leotiomyceta; dothideomyceta; Dothideomycetes; Pleosporomycetidae; Pleosporales; Massarineae; Periconiaceae; Periconia; Periconia macrospinosa;	K21952	CASKIN, ANKS5; CASK-interacting protein
Ascomycota	k139_10727919	k139_10727919_3	cellular organisms; Eukaryota; Opisthokonta; Fungi; Dikarya; Ascomycota; saccharomyceta; Pezizomycotina; leotiomyceta; dothideomyceta; Dothideomycetes; Pleosporomycetidae; Pleosporales; Massarineae; Periconiaceae; Periconia; Periconia macrospinosa;	K04940	odh; opine dehydrogenase [EC:1.5.1.28]
Ascomycota	k139_10729002	k139_10729002_1	cellular organisms; Eukaryota; Opisthokonta; Fungi; Dikarya; Ascomycota; Taphrinomycotina; Taphrinomycotina incertae sedis; Saitoella; Saitoella complicata; Saitoella complicata NRRL Y-17804;	K08956	AFG3; AFG3 family protein [EC:3.4.24.-]AFG3; AFG3 family protein [EC:3.4.24.-]AFG3; AFG3 family protein [EC:3.4.24.-]
Ascomycota	k139_10729002	k139_10729002_2	cellular organisms; Eukaryota; Opisthokonta; Fungi; Dikarya; Ascomycota; Taphrinomycotina; Taphrinomycotina incertae sedis; Saitoella; Saitoella complicata; Saitoella complicata NRRL Y-17804;	K08956	AFG3; AFG3 family protein [EC:3.4.24.-]AFG3; AFG3 family protein [EC:3.4.24.-]AFG3; AFG3 family protein [EC:3.4.24.-]
Ascomycota	k139_10729002	k139_10729002_3	cellular organisms; Eukaryota; Opisthokonta; Fungi; Dikarya; Ascomycota; Taphrinomycotina; Taphrinomycotina incertae sedis; Saitoella; Saitoella complicata; Saitoella complicata NRRL Y-17804;	K08956	AFG3; AFG3 family protein [EC:3.4.24.-]AFG3; AFG3 family protein [EC:3.4.24.-]AFG3; AFG3 family protein [EC:3.4.24.-]
Ascomycota	k139_10729002	k139_10729002_4	cellular organisms; Eukaryota; Opisthokonta; Fungi; Dikarya; Ascomycota; Taphrinomycotina; Taphrinomycotina incertae sedis; Saitoella; Saitoella complicata; Saitoella complicata NRRL Y-17804;	K04715	CERK; ceramide kinase [EC:2.7.1.138]
Ascomycota	k139_10731132	k139_10731132_2	cellular organisms; Eukaryota; Opisthokonta; Fungi; Dikarya; Ascomycota; saccharomyceta; Pezizomycotina; leotiomyceta;	K03456	PPP2R1; serine/threonine-protein phosphatase 2A regulatory subunit APPP2R1; serine/threonine-protein phosphatase 2A regulatory subunit APPP2R1; serine/threonine-protein phosphatase 2A regulatory subunit APPP2R1; serine/threonine-protein phosphatase 2A regulatory subunit APPP2R1; serine/threonine-protein phosphatase 2A regulatory subunit APPP2R1; serine/threonine-protein phosphatase 2A regulatory …
Ascomycota	k139_10731132	k139_10731132_1	cellular organisms; Eukaryota; Opisthokonta; Fungi; Dikarya; Ascomycota; saccharomyceta; Pezizomycotina; leotiomyceta;	K10598	PPIL2, CYC4, CHP60; peptidyl-prolyl cis-trans isomerase-like 2 [EC:5.2.1.8]PPIL2, CYC4, CHP60; peptidyl-prolyl cis-trans isomerase-like 2 [EC:5.2.1.8]PPIL2, CYC4, CHP60; peptidyl-prolyl cis-trans isomerase-like 2 [EC:5.2.1.8]PPIL2, CYC4, CHP60; peptidyl-prolyl cis-trans isomerase-like 2 [EC:5.2.1.8]
Ascomycota	k139_10731132	k139_10731132_3	cellular organisms; Eukaryota; Opisthokonta; Fungi; Dikarya; Ascomycota; saccharomyceta; Pezizomycotina; leotiomyceta;	K05101	NTRK3, TRKC; neurotrophic tyrosine kinase, receptor type 3 [EC:2.7.10.1]NTRK3, TRKC; neurotrophic tyrosine kinase, receptor type 3 [EC:2.7.10.1]NTRK3, TRKC; neurotrophic tyrosine kinase, receptor type 3 [EC:2.7.10.1]
Ascomycota	k139_10735708	k139_10735708_1	cellular organisms; Eukaryota; Opisthokonta; Fungi; Dikarya; Ascomycota; saccharomyceta; Pezizomycotina; leotiomyceta; dothideomyceta; Dothideomycetes; Pleosporomycetidae; Pleosporales; Pleosporineae; Pleosporaceae; Bipolaris; Bipolaris zeicola; Bipolaris zeicola 26-R-13;	K16506	FAT1_2_3; protocadherin Fat 1/2/3FAT1_2_3; protocadherin Fat 1/2/3
Ascomycota	k139_10735708	k139_10735708_2	cellular organisms; Eukaryota; Opisthokonta; Fungi; Dikarya; Ascomycota; saccharomyceta; Pezizomycotina; leotiomyceta; dothideomyceta; Dothideomycetes; Pleosporomycetidae; Pleosporales; Pleosporineae; Pleosporaceae; Bipolaris; Bipolaris zeicola; Bipolaris zeicola 26-R-13;	K14683	SLC34A, NPT, nptA; solute carrier family 34 (sodium-dependent phosphate cotransporter)SLC34A, NPT, nptA; solute carrier family 34 (sodium-dependent phosphate cotransporter)SLC34A, NPT, nptA; solute carrier family 34 (sodium-dependent phosphate cotransporter)SLC34A, NPT, nptA; solute carrier family 34 (sodium-dependent phosphate cotransporter)
Ascomycota	k139_10740937	k139_10740937_1	cellular organisms; Eukaryota; Opisthokonta; Fungi; Dikarya; Ascomycota; saccharomyceta; Pezizomycotina; leotiomyceta; sordariomyceta; Sordariomycetes; Hypocreomycetidae; Hypocreales; Nectriaceae; Fusarium; Fusarium solani species complex; Fusarium sp. AF-8;	K16628	COL7A; collagen, type VII, alpha
Ascomycota	k139_10740937	k139_10740937_2	cellular organisms; Eukaryota; Opisthokonta; Fungi; Dikarya; Ascomycota; saccharomyceta; Pezizomycotina; leotiomyceta; sordariomyceta; Sordariomycetes; Hypocreomycetidae; Hypocreales; Nectriaceae; Fusarium; Fusarium solani species complex; Fusarium sp. AF-8;	K06086	SORBS1, SH3D5, PONSIN, CAP; sorbin and SH3 domain containing 1SORBS1, SH3D5, PONSIN, CAP; sorbin and SH3 domain containing 1SORBS1, SH3D5, PONSIN, CAP; sorbin and SH3 domain containing 1
Ascomycota	k139_10742220	k139_10742220_1	cellular organisms; Eukaryota; Opisthokonta; Fungi; Dikarya; Ascomycota; saccharomyceta; Pezizomycotina; leotiomyceta; dothideomyceta; Dothideomycetes; Dothideomycetidae; Capnodiales; Mycosphaerellaceae; Zymoseptoria; Zymoseptoria tritici; Zymoseptoria tritici ST99CH_1A5;	K07605	KRT2; type II keratin, basicKRT2; type II keratin, basic
Ascomycota	k139_10742220	k139_10742220_1	cellular organisms; Eukaryota; Opisthokonta; Fungi; Dikarya; Ascomycota; saccharomyceta; Pezizomycotina; leotiomyceta; dothideomyceta; Dothideomycetes; Dothideomycetidae; Capnodiales; Mycosphaerellaceae; Zymoseptoria; Zymoseptoria tritici; Zymoseptoria tritici ST99CH_1A5;	K07607	PRPH; peripherinPRPH; peripherin
Ascomycota	k139_10742662	k139_10742662_1	cellular organisms; Eukaryota; Opisthokonta; Fungi; Dikarya; Ascomycota; saccharomyceta; Pezizomycotina; leotiomyceta; sordariomyceta; Sordariomycetes; Hypocreomycetidae; Microascales; Microascaceae; Lomentospora; Lomentospora prolificans;	K23588	MLLT6_10, AF17_10; protein AF-17/10
Ascomycota	k139_10742662	k139_10742662_2	cellular organisms; Eukaryota; Opisthokonta; Fungi; Dikarya; Ascomycota; saccharomyceta; Pezizomycotina; leotiomyceta; sordariomyceta; Sordariomycetes; Hypocreomycetidae; Microascales; Microascaceae; Lomentospora; Lomentospora prolificans;	K06072	DOHH; deoxyhypusine monooxygenase [EC:1.14.99.29]
Ascomycota	k139_10743342	k139_10743342_1	cellular organisms; Eukaryota; Opisthokonta; Fungi; Dikarya; Ascomycota; Taphrinomycotina; Schizosaccharomycetes; Schizosaccharomycetales; Schizosaccharomycetaceae; Schizosaccharomyces; Schizosaccharomyces pombe;	K13333	PLB; lysophospholipase [EC:3.1.1.5]
Ascomycota	k139_10744279	k139_10744279_1	cellular organisms; Eukaryota; Opisthokonta; Fungi; Dikarya; Ascomycota; saccharomyceta; Saccharomycotina; Saccharomycetes; Saccharomycetales; Metschnikowiaceae; Metschnikowia; Metschnikowia bicuspidata;	K20180	VPS16; vacuolar protein sorting-associated protein 16VPS16; vacuolar protein sorting-associated protein 16VPS16; vacuolar protein sorting-associated protein 16
Ascomycota	k139_10744705	k139_10744705_1	cellular organisms; Eukaryota; Opisthokonta; Fungi; Dikarya; Ascomycota; saccharomyceta; Pezizomycotina; leotiomyceta; sordariomyceta; Sordariomycetes; Hypocreomycetidae; Glomerellales; Glomerellaceae; Colletotrichum; Colletotrichum gloeosporioides; Colletotrichum gloeosporioides Cg-14;	K03929	pnbA; para-nitrobenzyl esterase [EC:3.1.1.-]
Ascomycota	k139_10749685	k139_10749685_2	cellular organisms; Eukaryota; Opisthokonta; Fungi; Dikarya; Ascomycota; saccharomyceta; Pezizomycotina; leotiomyceta; Eurotiomycetes; Eurotiomycetidae; Eurotiales; Aspergillaceae; Aspergillus; Aspergillus aculeatus; Aspergillus aculeatus ATCC 16872;	K01427	URE; urease [EC:3.5.1.5]URE; urease [EC:3.5.1.5]URE; urease [EC:3.5.1.5]
Ascomycota	k139_10750007	k139_10750007_1	cellular organisms; Eukaryota; Opisthokonta; Fungi; Dikarya; Ascomycota; Taphrinomycotina; Taphrinomycotina incertae sedis; Saitoella; Saitoella complicata; Saitoella complicata NRRL Y-17804;	K03132	TAF7; transcription initiation factor TFIID subunit 7TAF7; transcription initiation factor TFIID subunit 7TAF7; transcription initiation factor TFIID subunit 7
Ascomycota	k139_10753695	k139_10753695_1	cellular organisms; Eukaryota; Opisthokonta; Fungi; Dikarya; Ascomycota; saccharomyceta; Pezizomycotina; leotiomyceta; dothideomyceta; Dothideomycetes; Dothideomycetidae; Myriangiales; Elsinoaceae; Sphaceloma; Sphaceloma murrayae;	K03650	mnmE, trmE, MSS1; tRNA modification GTPase [EC:3.6.-.-]
Ascomycota	k139_10753695	k139_10753695_2	cellular organisms; Eukaryota; Opisthokonta; Fungi; Dikarya; Ascomycota; saccharomyceta; Pezizomycotina; leotiomyceta; dothideomyceta; Dothideomycetes; Dothideomycetidae; Myriangiales; Elsinoaceae; Sphaceloma; Sphaceloma murrayae;	K07968	B4GALT3; beta-1,4-galactosyltransferase 3 [EC:2.4.1.90 2.4.1.38 2.4.1.-]B4GALT3; beta-1,4-galactosyltransferase 3 [EC:2.4.1.90 2.4.1.38 2.4.1.-]B4GALT3; beta-1,4-galactosyltransferase 3 [EC:2.4.1.90 2.4.1.38 2.4.1.-]B4GALT3; beta-1,4-galactosyltransferase 3 [EC:2.4.1.90 2.4.1.38 2.4.1.-]B4GALT3; beta-1,4-galactosyltransferase 3 [EC:2.4.1.90 2.4.1.38 2.4.1.-]B4GALT3; beta-1,4-galactosyltransferase…
Ascomycota	k139_107554	k139_107554_2	cellular organisms; Eukaryota; Opisthokonta; Fungi; Dikarya; Ascomycota; saccharomyceta; Pezizomycotina; leotiomyceta; dothideomyceta; Dothideomycetes; Dothideomycetes incertae sedis; Venturiales; Sympoventuriaceae; Verruconis; Verruconis gallopava;	K11093	SNRP70; U1 small nuclear ribonucleoprotein 70kDaSNRP70; U1 small nuclear ribonucleoprotein 70kDa
Ascomycota	k139_107554	k139_107554_3	cellular organisms; Eukaryota; Opisthokonta; Fungi; Dikarya; Ascomycota; saccharomyceta; Pezizomycotina; leotiomyceta; dothideomyceta; Dothideomycetes; Dothideomycetes incertae sedis; Venturiales; Sympoventuriaceae; Verruconis; Verruconis gallopava;	K04399	CASP9; caspase 9 [EC:3.4.22.62]CASP9; caspase 9 [EC:3.4.22.62]CASP9; caspase 9 [EC:3.4.22.62]CASP9; caspase 9 [EC:3.4.22.62]CASP9; caspase 9 [EC:3.4.22.62]CASP9; caspase 9 [EC:3.4.22.62]CASP9; caspase 9 [EC:3.4.22.62]CASP9; caspase 9 [EC:3.4.22.62]CASP9; caspase 9 [EC:3.4.22.62]CASP9; caspase 9 [EC:3.4.22.62]CASP9; caspase 9 [EC:3.4.22.62]CASP9; caspase 9 [EC:3.4.22.62]CASP9; caspase 9 [EC:3.4.22…
Ascomycota	k139_107554	k139_107554_4	cellular organisms; Eukaryota; Opisthokonta; Fungi; Dikarya; Ascomycota; saccharomyceta; Pezizomycotina; leotiomyceta; dothideomyceta; Dothideomycetes; Dothideomycetes incertae sedis; Venturiales; Sympoventuriaceae; Verruconis; Verruconis gallopava;	K10380	ANK; ankyrinANK; ankyrinANK; ankyrin
Ascomycota	k139_10756850	k139_10756850_2	cellular organisms; Eukaryota; Opisthokonta; Fungi; Dikarya; Ascomycota; Taphrinomycotina; Taphrinomycotina incertae sedis; Saitoella; Saitoella complicata; Saitoella complicata NRRL Y-17804;	K13981	AKR1E2, AKR1CL2; 1,5-anhydro-D-fructose reductase [EC:1.1.1.263]
Ascomycota	k139_10756850	k139_10756850_1	cellular organisms; Eukaryota; Opisthokonta; Fungi; Dikarya; Ascomycota; Taphrinomycotina; Taphrinomycotina incertae sedis; Saitoella; Saitoella complicata; Saitoella complicata NRRL Y-17804;	K05126	RET; proto-oncogene tyrosine-protein kinase Ret [EC:2.7.10.1]RET; proto-oncogene tyrosine-protein kinase Ret [EC:2.7.10.1]RET; proto-oncogene tyrosine-protein kinase Ret [EC:2.7.10.1]RET; proto-oncogene tyrosine-protein kinase Ret [EC:2.7.10.1]
Ascomycota	k139_10760423	k139_10760423_1	cellular organisms; Eukaryota; Opisthokonta; Fungi; Dikarya; Ascomycota; Taphrinomycotina; Schizosaccharomycetes; Schizosaccharomycetales; Schizosaccharomycetaceae; Schizosaccharomyces; Schizosaccharomyces pombe;	K17495	CSMD; CUB and sushi domain-containing protein
Ascomycota	k139_10764221	k139_10764221_1	cellular organisms; Eukaryota; Opisthokonta; Fungi; Dikarya; Ascomycota; saccharomyceta; Pezizomycotina; Pezizomycetes; Pezizales;	K12855	PRPF6, PRP6; pre-mRNA-processing factor 6PRPF6, PRP6; pre-mRNA-processing factor 6
Ascomycota	k139_10767326	k139_10767326_2	cellular organisms; Eukaryota; Opisthokonta; Fungi; Dikarya; Ascomycota; saccharomyceta; Pezizomycotina; leotiomyceta; sordariomyceta; Sordariomycetes; Hypocreomycetidae; Hypocreales; Clavicipitaceae; Metarhizium;	K01738	cysK; cysteine synthase [EC:2.5.1.47]cysK; cysteine synthase [EC:2.5.1.47]
Ascomycota	k139_10767326	k139_10767326_1	cellular organisms; Eukaryota; Opisthokonta; Fungi; Dikarya; Ascomycota; saccharomyceta; Pezizomycotina; leotiomyceta; sordariomyceta; Sordariomycetes; Hypocreomycetidae; Hypocreales; Clavicipitaceae; Metarhizium;	K16847	TIAM2; T-lymphoma invasion and metastasis-inducing protein 2
Ascomycota	k139_10767326	k139_10767326_2	cellular organisms; Eukaryota; Opisthokonta; Fungi; Dikarya; Ascomycota; saccharomyceta; Pezizomycotina; leotiomyceta; sordariomyceta; Sordariomycetes; Hypocreomycetidae; Hypocreales; Clavicipitaceae; Metarhizium;	K12339	cysM; S-sulfo-L-cysteine synthase (O-acetyl-L-serine-dependent) [EC:2.5.1.144]
Ascomycota	k139_1076890	k139_1076890_1	cellular organisms; Eukaryota; Opisthokonta; Fungi; Dikarya; Ascomycota; saccharomyceta; Saccharomycotina; Saccharomycetes; Saccharomycetales; Metschnikowiaceae; Metschnikowia; Metschnikowia bicuspidata;	K12317	GANC; neutral alpha-glucosidase C [EC:3.2.1.20]GANC; neutral alpha-glucosidase C [EC:3.2.1.20]
Ascomycota	k139_1076890	k139_1076890_2	cellular organisms; Eukaryota; Opisthokonta; Fungi; Dikarya; Ascomycota; saccharomyceta; Saccharomycotina; Saccharomycetes; Saccharomycetales; Metschnikowiaceae; Metschnikowia; Metschnikowia bicuspidata;	K06758	CHL1; L1 cell adhesion molecule like protein
Ascomycota	k139_10780174	k139_10780174_1	cellular organisms; Eukaryota; Opisthokonta; Fungi; Dikarya; Ascomycota; saccharomyceta; Pezizomycotina; leotiomyceta; dothideomyceta; Dothideomycetes; Dothideomycetes incertae sedis; Coniosporium; Coniosporium apollinis; Coniosporium apollinis CBS 100218;	K08843	LRRK1; leucine-rich repeat kinase 1 [EC:2.7.11.1]
Ascomycota	k139_10780174	k139_10780174_2	cellular organisms; Eukaryota; Opisthokonta; Fungi; Dikarya; Ascomycota; saccharomyceta; Pezizomycotina; leotiomyceta; dothideomyceta; Dothideomycetes; Dothideomycetes incertae sedis; Coniosporium; Coniosporium apollinis; Coniosporium apollinis CBS 100218;	K00507	SCD, desC; stearoyl-CoA desaturase (Delta-9 desaturase) [EC:1.14.19.1]SCD, desC; stearoyl-CoA desaturase (Delta-9 desaturase) [EC:1.14.19.1]SCD, desC; stearoyl-CoA desaturase (Delta-9 desaturase) [EC:1.14.19.1]SCD, desC; stearoyl-CoA desaturase (Delta-9 desaturase) [EC:1.14.19.1]SCD, desC; stearoyl-CoA desaturase (Delta-9 desaturase) [EC:1.14.19.1]
Ascomycota	k139_10780793	k139_10780793_1	cellular organisms; Eukaryota; Opisthokonta; Fungi; Dikarya; Ascomycota; saccharomyceta; Saccharomycotina; Saccharomycetes; Saccharomycetales; Saccharomycetaceae;	K02958	RP-S15e, RPS15; small subunit ribosomal protein S15eRP-S15e, RPS15; small subunit ribosomal protein S15e
Ascomycota	k139_10781986	k139_10781986_1	cellular organisms; Eukaryota; Opisthokonta; Fungi; Dikarya; Ascomycota; saccharomyceta; Pezizomycotina; leotiomyceta; dothideomyceta; Dothideomycetes; Dothideomycetidae; Capnodiales; Mycosphaerellaceae; Zymoseptoria; Zymoseptoria tritici; Zymoseptoria tritici IPO323;	K16650	glft2; galactofuranosylgalactofuranosylrhamnosyl-N-acetylglucosaminyl-diphospho-decaprenol beta-1,5/1,6-galactofuranosyltransferase [EC:2.4.1.288]glft2; galactofuranosylgalactofuranosylrhamnosyl-N-acetylglucosaminyl-diphospho-decaprenol beta-1,5/1,6-galactofuranosyltransferase [EC:2.4.1.288]
Ascomycota	k139_10781986	k139_10781986_2	cellular organisms; Eukaryota; Opisthokonta; Fungi; Dikarya; Ascomycota; saccharomyceta; Pezizomycotina; leotiomyceta; dothideomyceta; Dothideomycetes; Dothideomycetidae; Capnodiales; Mycosphaerellaceae; Zymoseptoria; Zymoseptoria tritici; Zymoseptoria tritici IPO323;	K09228	KRAB; KRAB domain-containing zinc finger proteinKRAB; KRAB domain-containing zinc finger protein
Ascomycota	k139_10781992	k139_10781992_1	cellular organisms; Eukaryota; Opisthokonta; Fungi; Dikarya; Ascomycota; saccharomyceta; Pezizomycotina; leotiomyceta; sordariomyceta; Sordariomycetes; Sordariomycetidae; Sordariales; Chaetomiaceae; Thermothelomyces; Thermothelomyces thermophila; Thermothelomyces thermophila ATCC 42464;	K03595	era, ERAL1; GTPaseera, ERAL1; GTPase
Ascomycota	k139_10783119	k139_10783119_1	cellular organisms; Eukaryota; Opisthokonta; Fungi; Dikarya; Ascomycota; saccharomyceta; Pezizomycotina; Orbiliomycetes; Orbiliales; Orbiliaceae; Dactylellina; Dactylellina haptotyla; Dactylellina haptotyla CBS 200.50;	K15633	gpmI; 2,3-bisphosphoglycerate-independent phosphoglycerate mutase [EC:5.4.2.12]gpmI; 2,3-bisphosphoglycerate-independent phosphoglycerate mutase [EC:5.4.2.12]gpmI; 2,3-bisphosphoglycerate-independent phosphoglycerate mutase [EC:5.4.2.12]
Ascomycota	k139_10783119	k139_10783119_2	cellular organisms; Eukaryota; Opisthokonta; Fungi; Dikarya; Ascomycota; saccharomyceta; Pezizomycotina; Orbiliomycetes; Orbiliales; Orbiliaceae; Dactylellina; Dactylellina haptotyla; Dactylellina haptotyla CBS 200.50;	K10249	ELOVL4; elongation of very long chain fatty acids protein 4 [EC:2.3.1.199]ELOVL4; elongation of very long chain fatty acids protein 4 [EC:2.3.1.199]ELOVL4; elongation of very long chain fatty acids protein 4 [EC:2.3.1.199]
Ascomycota	k139_10784109	k139_10784109_1	cellular organisms; Eukaryota; Opisthokonta; Fungi; Dikarya; Ascomycota; saccharomyceta; Pezizomycotina; leotiomyceta; sordariomyceta; Sordariomycetes; Hypocreomycetidae; Hypocreales; Clavicipitaceae; Metarhizium; Metarhizium rileyi; Metarhizium rileyi RCEF 4871;	K03791	K03791; putative chitinase
Ascomycota	k139_10788835	k139_10788835_1	cellular organisms; Eukaryota; Opisthokonta; Fungi; Dikarya; Ascomycota; saccharomyceta; Saccharomycotina; Saccharomycetes; Saccharomycetales; Metschnikowiaceae; Metschnikowia; Metschnikowia bicuspidata;	K01918	panC; pantoate--beta-alanine ligase [EC:6.3.2.1]panC; pantoate--beta-alanine ligase [EC:6.3.2.1]
Ascomycota	k139_1078973	k139_1078973_1	cellular organisms; Eukaryota; Opisthokonta; Fungi; Dikarya; Ascomycota; saccharomyceta; Saccharomycotina; Saccharomycetes; Saccharomycetales; Metschnikowiaceae; Metschnikowia; Metschnikowia bicuspidata;	K04485	radA, sms; DNA repair protein RadA/Sms
Ascomycota	k139_10792262	k139_10792262_1	cellular organisms; Eukaryota; Opisthokonta; Fungi; Dikarya; Ascomycota; saccharomyceta; Pezizomycotina; leotiomyceta; Eurotiomycetes; Chaetothyriomycetidae; Chaetothyriales; Herpotrichiellaceae; Exophiala; Exophiala oligosperma;	K17878	NNT1; EEF1A N-terminal glycine/lysine methyltransferase [EC:2.1.1.-]
Ascomycota	k139_10794944	k139_10794944_1	cellular organisms; Eukaryota; Opisthokonta; Fungi; Dikarya; Ascomycota; saccharomyceta; Pezizomycotina; leotiomyceta; Eurotiomycetes; Eurotiomycetidae; Eurotiales; Trichocomaceae; Talaromyces; Talaromyces islandicus;	K02519	infB, MTIF2; translation initiation factor IF-2infB, MTIF2; translation initiation factor IF-2
Ascomycota	k139_10796405	k139_10796405_1	cellular organisms; Eukaryota; Opisthokonta; Fungi; Dikarya; Ascomycota; saccharomyceta; Pezizomycotina; leotiomyceta; sordariomyceta; Leotiomycetes; Helotiales; Sclerotiniaceae;	K01872	AARS, alaS; alanyl-tRNA synthetase [EC:6.1.1.7]AARS, alaS; alanyl-tRNA synthetase [EC:6.1.1.7]AARS, alaS; alanyl-tRNA synthetase [EC:6.1.1.7]
Ascomycota	k139_10797365	k139_10797365_1	cellular organisms; Eukaryota; Opisthokonta; Fungi; Dikarya; Ascomycota; saccharomyceta; Pezizomycotina; leotiomyceta;	K18462	FAM21; WASH complex subunit FAM21FAM21; WASH complex subunit FAM21
Ascomycota	k139_10797365	k139_10797365_2	cellular organisms; Eukaryota; Opisthokonta; Fungi; Dikarya; Ascomycota; saccharomyceta; Pezizomycotina; leotiomyceta;	K12818	DHX8, PRP22; ATP-dependent RNA helicase DHX8/PRP22 [EC:3.6.4.13]DHX8, PRP22; ATP-dependent RNA helicase DHX8/PRP22 [EC:3.6.4.13]
Ascomycota	k139_10804078	k139_10804078_1	cellular organisms; Eukaryota; Opisthokonta; Fungi; Dikarya; Ascomycota; saccharomyceta; Pezizomycotina; leotiomyceta; Eurotiomycetes; Eurotiomycetidae; Eurotiales; Aspergillaceae; Aspergillus;	K21440	ANKRD50; ankyrin repeat domain-containing protein 50
Ascomycota	k139_10805093	k139_10805093_1	cellular organisms; Eukaryota; Opisthokonta; Fungi; Dikarya; Ascomycota; saccharomyceta; Pezizomycotina; leotiomyceta; sordariomyceta; Sordariomycetes; Hypocreomycetidae; Hypocreales; Nectriaceae; Fusarium; Fusarium solani species complex;	K02881	RP-L18, MRPL18, rplR; large subunit ribosomal protein L18RP-L18, MRPL18, rplR; large subunit ribosomal protein L18
Ascomycota	k139_10805187	k139_10805187_1	cellular organisms; Eukaryota; Opisthokonta; Fungi; Dikarya; Ascomycota; saccharomyceta; Pezizomycotina; leotiomyceta; Eurotiomycetes; Eurotiomycetidae; Eurotiales; Aspergillaceae; Aspergillus; Aspergillus rambellii;	K15289	SLC35F5; solute carrier family 35, member F5
Ascomycota	k139_10805258	k139_10805258_2	cellular organisms; Eukaryota; Opisthokonta; Fungi; Dikarya; Ascomycota; saccharomyceta; Saccharomycotina; Saccharomycetes; Saccharomycetales; Metschnikowiaceae; Clavispora; Clavispora/Candida clade; [Candida] auris;	K13150	COIL, CLN80; coilin
Ascomycota	k139_10805258	k139_10805258_1	cellular organisms; Eukaryota; Opisthokonta; Fungi; Dikarya; Ascomycota; saccharomyceta; Saccharomycotina; Saccharomycetes; Saccharomycetales; Metschnikowiaceae; Clavispora; Clavispora/Candida clade; [Candida] auris;	K10408	DNAH; dynein heavy chain, axonemalDNAH; dynein heavy chain, axonemal
Ascomycota	k139_10806708	k139_10806708_1	cellular organisms; Eukaryota; Opisthokonta; Fungi; Dikarya; Ascomycota; saccharomyceta; Pezizomycotina; leotiomyceta; sordariomyceta; Sordariomycetes; Sordariomycetidae; Magnaporthales; Magnaporthaceae; Gaeumannomyces; Gaeumannomyces tritici; Gaeumannomyces tritici R3-111a-1;	K00681	ggt; gamma-glutamyltranspeptidase / glutathione hydrolase [EC:2.3.2.2 3.4.19.13]ggt; gamma-glutamyltranspeptidase / glutathione hydrolase [EC:2.3.2.2 3.4.19.13]ggt; gamma-glutamyltranspeptidase / glutathione hydrolase [EC:2.3.2.2 3.4.19.13]ggt; gamma-glutamyltranspeptidase / glutathione hydrolase [EC:2.3.2.2 3.4.19.13]
Ascomycota	k139_10806708	k139_10806708_2	cellular organisms; Eukaryota; Opisthokonta; Fungi; Dikarya; Ascomycota; saccharomyceta; Pezizomycotina; leotiomyceta; sordariomyceta; Sordariomycetes; Sordariomycetidae; Magnaporthales; Magnaporthaceae; Gaeumannomyces; Gaeumannomyces tritici; Gaeumannomyces tritici R3-111a-1;	K03733	xerC; integrase/recombinase XerC
Ascomycota	k139_10811261	k139_10811261_1	cellular organisms; Eukaryota; Opisthokonta; Fungi; Dikarya; Ascomycota; saccharomyceta; Saccharomycotina; Saccharomycetes; Saccharomycetales; Debaryomycetaceae; Candida/Lodderomyces clade; Candida; Candida tropicalis; Candida tropicalis MYA-3404;	K03660	OGG1; N-glycosylase/DNA lyase [EC:3.2.2.- 4.2.99.18]OGG1; N-glycosylase/DNA lyase [EC:3.2.2.- 4.2.99.18]
Ascomycota	k139_10815490	k139_10815490_1	cellular organisms; Eukaryota; Opisthokonta; Fungi; Dikarya; Ascomycota; saccharomyceta; Saccharomycotina; Saccharomycetes; Saccharomycetales; Saccharomycetaceae; Pachysolen; Pachysolen tannophilus; Pachysolen tannophilus NRRL Y-2460;	K01469	OPLAH, OXP1, oplAH; 5-oxoprolinase (ATP-hydrolysing) [EC:3.5.2.9]
Ascomycota	k139_10815490	k139_10815490_1	cellular organisms; Eukaryota; Opisthokonta; Fungi; Dikarya; Ascomycota; saccharomyceta; Saccharomycotina; Saccharomycetes; Saccharomycetales; Saccharomycetaceae; Pachysolen; Pachysolen tannophilus; Pachysolen tannophilus NRRL Y-2460;	K01474	hyuB; N-methylhydantoinase B [EC:3.5.2.14]
Ascomycota	k139_10820013	k139_10820013_1	cellular organisms; Eukaryota; Opisthokonta; Fungi; Dikarya; Ascomycota; saccharomyceta; Pezizomycotina; leotiomyceta; sordariomyceta; Sordariomycetes; Hypocreomycetidae; Hypocreales; Hypocreaceae; Trichoderma; Trichoderma harzianum;	K03186	ubiX, bsdB, PAD1; flavin prenyltransferase [EC:2.5.1.129]ubiX, bsdB, PAD1; flavin prenyltransferase [EC:2.5.1.129]ubiX, bsdB, PAD1; flavin prenyltransferase [EC:2.5.1.129]
Ascomycota	k139_10820013	k139_10820013_2	cellular organisms; Eukaryota; Opisthokonta; Fungi; Dikarya; Ascomycota; saccharomyceta; Pezizomycotina; leotiomyceta; sordariomyceta; Sordariomycetes; Hypocreomycetidae; Hypocreales; Hypocreaceae; Trichoderma; Trichoderma harzianum;	K03182	ubiD; 4-hydroxy-3-polyprenylbenzoate decarboxylase [EC:4.1.1.98]
Ascomycota	k139_10820013	k139_10820013_3	cellular organisms; Eukaryota; Opisthokonta; Fungi; Dikarya; Ascomycota; saccharomyceta; Pezizomycotina; leotiomyceta; sordariomyceta; Sordariomycetes; Hypocreomycetidae; Hypocreales; Hypocreaceae; Trichoderma; Trichoderma harzianum;	K03849	ALG8; alpha-1,3-glucosyltransferase [EC:2.4.1.265]ALG8; alpha-1,3-glucosyltransferase [EC:2.4.1.265]
Ascomycota	k139_10820948	k139_10820948_1	cellular organisms; Eukaryota; Opisthokonta; Fungi; Dikarya; Ascomycota; saccharomyceta; Saccharomycotina; Saccharomycetes; Saccharomycetales; Saccharomycodaceae; Hanseniaspora;	K07924	RAB39A; Ras-related protein Rab-39A
Ascomycota	k139_10820948	k139_10820948_2	cellular organisms; Eukaryota; Opisthokonta; Fungi; Dikarya; Ascomycota; saccharomyceta; Saccharomycotina; Saccharomycetes; Saccharomycetales; Saccharomycodaceae; Hanseniaspora;	K11111	TERF2, TRF2; telomeric repeat-binding factor 2
Ascomycota	k139_10823631	k139_10823631_1	cellular organisms; Eukaryota; Opisthokonta; Fungi; Dikarya; Ascomycota; saccharomyceta; Pezizomycotina; leotiomyceta; sordariomyceta; Sordariomycetes; Hypocreomycetidae; Hypocreales; Nectriaceae; Neonectria; Neonectria ditissima;	K04630	GNAI; guanine nucleotide-binding protein G(i) subunit alphaGNAI; guanine nucleotide-binding protein G(i) subunit alphaGNAI; guanine nucleotide-binding protein G(i) subunit alphaGNAI; guanine nucleotide-binding protein G(i) subunit alphaGNAI; guanine nucleotide-binding protein G(i) subunit alphaGNAI; guanine nucleotide-binding protein G(i) subunit alphaGNAI; guanine nucleotide-binding protein G(i)…
Ascomycota	k139_10823933	k139_10823933_1	cellular organisms; Eukaryota; Opisthokonta; Fungi; Dikarya; Ascomycota; saccharomyceta; Pezizomycotina; leotiomyceta; Eurotiomycetes; Eurotiomycetidae; Eurotiales; Aspergillaceae; Aspergillus; Aspergillus wentii; Aspergillus wentii DTO 134E9;	K20530	trbE; type IV secretion system protein TrbE [EC:7.4.2.8]trbE; type IV secretion system protein TrbE [EC:7.4.2.8]
Ascomycota	k139_10824303	k139_10824303_1	cellular organisms; Eukaryota; Opisthokonta; Fungi; Dikarya; Ascomycota; saccharomyceta; Pezizomycotina; leotiomyceta; Eurotiomycetes; Eurotiomycetidae; Eurotiales; Aspergillaceae; Penicillium; Penicillium roqueforti; Penicillium roqueforti FM164;	K15164	MED13; mediator of RNA polymerase II transcription subunit 13MED13; mediator of RNA polymerase II transcription subunit 13
Ascomycota	k139_10825987	k139_10825987_1	cellular organisms; Eukaryota; Opisthokonta; Fungi; Dikarya; Ascomycota; saccharomyceta; Pezizomycotina; leotiomyceta; dothideomyceta; Dothideomycetes; Dothideomycetes incertae sedis; Botryosphaeriales; Botryosphaeriaceae; Diplodia; Diplodia corticola;	K17686	copA, ctpA, ATP7; P-type Cu+ transporter [EC:7.2.2.8]copA, ctpA, ATP7; P-type Cu+ transporter [EC:7.2.2.8]
Ascomycota	k139_10825987	k139_10825987_2	cellular organisms; Eukaryota; Opisthokonta; Fungi; Dikarya; Ascomycota; saccharomyceta; Pezizomycotina; leotiomyceta; dothideomyceta; Dothideomycetes; Dothideomycetes incertae sedis; Botryosphaeriales; Botryosphaeriaceae; Diplodia; Diplodia corticola;	K17686	copA, ctpA, ATP7; P-type Cu+ transporter [EC:7.2.2.8]copA, ctpA, ATP7; P-type Cu+ transporter [EC:7.2.2.8]
Ascomycota	k139_10825987	k139_10825987_4	cellular organisms; Eukaryota; Opisthokonta; Fungi; Dikarya; Ascomycota; saccharomyceta; Pezizomycotina; leotiomyceta; dothideomyceta; Dothideomycetes; Dothideomycetes incertae sedis; Botryosphaeriales; Botryosphaeriaceae; Diplodia; Diplodia corticola;	K03186	ubiX, bsdB, PAD1; flavin prenyltransferase [EC:2.5.1.129]ubiX, bsdB, PAD1; flavin prenyltransferase [EC:2.5.1.129]ubiX, bsdB, PAD1; flavin prenyltransferase [EC:2.5.1.129]
Ascomycota	k139_10825987	k139_10825987_3	cellular organisms; Eukaryota; Opisthokonta; Fungi; Dikarya; Ascomycota; saccharomyceta; Pezizomycotina; leotiomyceta; dothideomyceta; Dothideomycetes; Dothideomycetes incertae sedis; Botryosphaeriales; Botryosphaeriaceae; Diplodia; Diplodia corticola;	K06281	hyaB, hybC; hydrogenase large subunit [EC:1.12.99.6]hyaB, hybC; hydrogenase large subunit [EC:1.12.99.6]
Ascomycota	k139_10827406	k139_10827406_1	cellular organisms; Eukaryota; Opisthokonta; Fungi; Dikarya; Ascomycota; saccharomyceta; Pezizomycotina; leotiomyceta; sordariomyceta; Sordariomycetes; Sordariomycetidae; Ophiostomatales; Ophiostomataceae; Sporothrix; Sporothrix insectorum; Sporothrix insectorum RCEF 264;	K01469	OPLAH, OXP1, oplAH; 5-oxoprolinase (ATP-hydrolysing) [EC:3.5.2.9]
Ascomycota	k139_10827475	k139_10827475_1	cellular organisms; Eukaryota; Opisthokonta; Fungi; Dikarya; Ascomycota; saccharomyceta; Pezizomycotina; Pezizomycetes; Pezizales; Ascobolaceae; Ascobolus; Ascobolus immersus; Ascobolus immersus RN42;	K03657	uvrD, pcrA; DNA helicase II / ATP-dependent DNA helicase PcrA [EC:3.6.4.12]uvrD, pcrA; DNA helicase II / ATP-dependent DNA helicase PcrA [EC:3.6.4.12]uvrD, pcrA; DNA helicase II / ATP-dependent DNA helicase PcrA [EC:3.6.4.12]
Ascomycota	k139_1083082	k139_1083082_3	cellular organisms; Eukaryota; Opisthokonta; Fungi; Dikarya; Ascomycota; saccharomyceta; Pezizomycotina; leotiomyceta; sordariomyceta; Leotiomycetes; Helotiales; Sclerotiniaceae; Botrytis; Botrytis cinerea;	K09602	OTUB1; ubiquitin thioesterase protein OTUB1 [EC:3.4.19.12]OTUB1; ubiquitin thioesterase protein OTUB1 [EC:3.4.19.12]
Ascomycota	k139_1083082	k139_1083082_1	cellular organisms; Eukaryota; Opisthokonta; Fungi; Dikarya; Ascomycota; saccharomyceta; Pezizomycotina; leotiomyceta; sordariomyceta; Leotiomycetes; Helotiales; Sclerotiniaceae; Botrytis; Botrytis cinerea;	K02433	gatA, QRSL1; aspartyl-tRNA(Asn)/glutamyl-tRNA(Gln) amidotransferase subunit A [EC:6.3.5.6 6.3.5.7]gatA, QRSL1; aspartyl-tRNA(Asn)/glutamyl-tRNA(Gln) amidotransferase subunit A [EC:6.3.5.6 6.3.5.7]
Ascomycota	k139_1083082	k139_1083082_2	cellular organisms; Eukaryota; Opisthokonta; Fungi; Dikarya; Ascomycota; saccharomyceta; Pezizomycotina; leotiomyceta; sordariomyceta; Leotiomycetes; Helotiales; Sclerotiniaceae; Botrytis; Botrytis cinerea;	K15683	NFXL1, OZFP; NF-X1-type zinc finger protein NFXL1
Ascomycota	k139_10831222	k139_10831222_1	cellular organisms; Eukaryota; Opisthokonta; Fungi; Dikarya; Ascomycota; saccharomyceta; Pezizomycotina; leotiomyceta; sordariomyceta; Sordariomycetes; Hypocreomycetidae; Hypocreales; Ophiocordycipitaceae; Purpureocillium; Purpureocillium lilacinum;	K04837	SCN4A, NAV1.4; voltage-gated sodium channel type IV alpha
Ascomycota	k139_10831222	k139_10831222_2	cellular organisms; Eukaryota; Opisthokonta; Fungi; Dikarya; Ascomycota; saccharomyceta; Pezizomycotina; leotiomyceta; sordariomyceta; Sordariomycetes; Hypocreomycetidae; Hypocreales; Ophiocordycipitaceae; Purpureocillium; Purpureocillium lilacinum;	K16812	TPX2; targeting protein for Xklp2
Ascomycota	k139_10834779	k139_10834779_1	cellular organisms; Eukaryota; Opisthokonta; Fungi; Dikarya; Ascomycota; saccharomyceta; Saccharomycotina; Saccharomycetes; Saccharomycetales; Metschnikowiaceae; Metschnikowia; Metschnikowia bicuspidata;	K11237	BEM1; bud emergence protein 1
Ascomycota	k139_10836002	k139_10836002_1	cellular organisms; Eukaryota; Opisthokonta; Fungi; Dikarya; Ascomycota; saccharomyceta; Pezizomycotina; leotiomyceta; Eurotiomycetes; Eurotiomycetidae; Eurotiales; Aspergillaceae; Penicillium;	K06496	SELP, CD62P; selectin, plateletSELP, CD62P; selectin, plateletSELP, CD62P; selectin, plateletSELP, CD62P; selectin, plateletSELP, CD62P; selectin, plateletSELP, CD62P; selectin, plateletSELP, CD62P; selectin, platelet
Ascomycota	k139_10838571	k139_10838571_1	cellular organisms; Eukaryota; Opisthokonta; Fungi; Dikarya; Ascomycota; saccharomyceta; Pezizomycotina; leotiomyceta; sordariomyceta; Sordariomycetes; Hypocreomycetidae; Hypocreales; Stachybotryaceae; Stachybotrys; Stachybotrys chlorohalonata; Stachybotrys chlorohalonata IBT 40285;	K08848	RIPK4; receptor-interacting serine/threonine-protein kinase 4 [EC:2.7.11.1]
Ascomycota	k139_10839655	k139_10839655_1	cellular organisms; Eukaryota; Opisthokonta; Fungi; Dikarya; Ascomycota; saccharomyceta; Pezizomycotina; leotiomyceta; sordariomyceta; Leotiomycetes; Erysiphales; Erysiphaceae; Blumeria; Blumeria graminis; Blumeria graminis f. sp. tritici; Blumeria graminis f. sp. tritici 96224;	K07001	K07001; NTE family protein
Ascomycota	k139_10842188	k139_10842188_1	cellular organisms; Eukaryota; Opisthokonta; Fungi; Dikarya; Ascomycota; saccharomyceta; Saccharomycotina; Saccharomycetes; Saccharomycetales; Metschnikowiaceae; Metschnikowia; Metschnikowia bicuspidata;	K03018	RPC1, POLR3A; DNA-directed RNA polymerase III subunit RPC1 [EC:2.7.7.6]RPC1, POLR3A; DNA-directed RNA polymerase III subunit RPC1 [EC:2.7.7.6]RPC1, POLR3A; DNA-directed RNA polymerase III subunit RPC1 [EC:2.7.7.6]
Ascomycota	k139_10842513	k139_10842513_1	cellular organisms; Eukaryota; Opisthokonta; Fungi; Dikarya; Ascomycota; saccharomyceta; Pezizomycotina; leotiomyceta; dothideomyceta; Dothideomycetes; Dothideomycetes incertae sedis; Botryosphaeriales; Botryosphaeriaceae; Diplodia; Diplodia seriata;	K13774	atuB; citronellol/citronellal dehydrogenase
Ascomycota	k139_10842513	k139_10842513_2	cellular organisms; Eukaryota; Opisthokonta; Fungi; Dikarya; Ascomycota; saccharomyceta; Pezizomycotina; leotiomyceta; dothideomyceta; Dothideomycetes; Dothideomycetes incertae sedis; Botryosphaeriales; Botryosphaeriaceae; Diplodia; Diplodia seriata;	K01679	E4.2.1.2B, fumC, FH; fumarate hydratase, class II [EC:4.2.1.2]E4.2.1.2B, fumC, FH; fumarate hydratase, class II [EC:4.2.1.2]E4.2.1.2B, fumC, FH; fumarate hydratase, class II [EC:4.2.1.2]E4.2.1.2B, fumC, FH; fumarate hydratase, class II [EC:4.2.1.2]E4.2.1.2B, fumC, FH; fumarate hydratase, class II [EC:4.2.1.2]E4.2.1.2B, fumC, FH; fumarate hydratase, class II [EC:4.2.1.2]
Ascomycota	k139_10843671	k139_10843671_1	cellular organisms; Eukaryota; Opisthokonta; Fungi; Dikarya; Ascomycota; saccharomyceta; Pezizomycotina; leotiomyceta; sordariomyceta; Sordariomycetes; Hypocreomycetidae; Hypocreales; Nectriaceae; Neonectria; Neonectria ditissima;	K01933	purM; phosphoribosylformylglycinamidine cyclo-ligase [EC:6.3.3.1]
Ascomycota	k139_10843847	k139_10843847_1	cellular organisms; Eukaryota; Opisthokonta; Fungi; Dikarya; Ascomycota; saccharomyceta; Pezizomycotina; leotiomyceta; sordariomyceta; Sordariomycetes; Hypocreomycetidae; Hypocreales; Ophiocordycipitaceae; Ophiocordyceps; Ophiocordyceps australis;	K09250	CNBP; cellular nucleic acid-binding protein
Ascomycota	k139_10846462	k139_10846462_1	cellular organisms; Eukaryota; Opisthokonta; Fungi; Dikarya; Ascomycota; saccharomyceta; Saccharomycotina; Saccharomycetes; Saccharomycetales; Metschnikowiaceae; Clavispora; Clavispora lusitaniae;	K01589	purK; 5-(carboxyamino)imidazole ribonucleotide synthase [EC:6.3.4.18]
Ascomycota	k139_1085648	k139_1085648_1	cellular organisms; Eukaryota; Opisthokonta; Fungi; Dikarya; Ascomycota; saccharomyceta; Pezizomycotina; leotiomyceta; sordariomyceta; Sordariomycetes; Sordariomycetidae; Sordariales; Sordariaceae; Neurospora;	K22747	AIFM3; apoptosis-inducing factor 3
Ascomycota	k139_1085648	k139_1085648_2	cellular organisms; Eukaryota; Opisthokonta; Fungi; Dikarya; Ascomycota; saccharomyceta; Pezizomycotina; leotiomyceta; sordariomyceta; Sordariomycetes; Sordariomycetidae; Sordariales; Sordariaceae; Neurospora;	K02433	gatA, QRSL1; aspartyl-tRNA(Asn)/glutamyl-tRNA(Gln) amidotransferase subunit A [EC:6.3.5.6 6.3.5.7]gatA, QRSL1; aspartyl-tRNA(Asn)/glutamyl-tRNA(Gln) amidotransferase subunit A [EC:6.3.5.6 6.3.5.7]
Ascomycota	k139_10856741	k139_10856741_1	cellular organisms; Eukaryota; Opisthokonta; Fungi; Dikarya; Ascomycota; saccharomyceta; Pezizomycotina; leotiomyceta; Eurotiomycetes; Eurotiomycetidae; Onygenales; Onygenales incertae sedis; Paracoccidioides; Paracoccidioides lutzii; Paracoccidioides lutzii Pb01;	K05040	SLC6A7, PROT; solute carrier family 6 (neurotransmitter transporter, L-proline) member 7SLC6A7, PROT; solute carrier family 6 (neurotransmitter transporter, L-proline) member 7
Ascomycota	k139_10859776	k139_10859776_1	cellular organisms; Eukaryota; Opisthokonta; Fungi; Dikarya; Ascomycota; saccharomyceta; Saccharomycotina; Saccharomycetes; Saccharomycetales; Metschnikowiaceae; Metschnikowia; Metschnikowia bicuspidata;	K20221	IPO4, RANBP4; importin-4
Ascomycota	k139_10862366	k139_10862366_1	cellular organisms; Eukaryota; Opisthokonta; Fungi; Dikarya; Ascomycota; saccharomyceta; Saccharomycotina; Saccharomycetes; Saccharomycetales; Saccharomycetaceae; Pachysolen; Pachysolen tannophilus; Pachysolen tannophilus NRRL Y-2460;	K03994	C5; complement component 5C5; complement component 5C5; complement component 5C5; complement component 5C5; complement component 5C5; complement component 5C5; complement component 5C5; complement component 5
Ascomycota	k139_10864604	k139_10864604_1	cellular organisms; Eukaryota; Opisthokonta; Fungi; Dikarya; Ascomycota; saccharomyceta; Pezizomycotina; leotiomyceta; Eurotiomycetes; Eurotiomycetidae; Eurotiales; Aspergillaceae; Aspergillus; Aspergillus ochraceoroseus;	K09228	KRAB; KRAB domain-containing zinc finger proteinKRAB; KRAB domain-containing zinc finger protein
Ascomycota	k139_10867309	k139_10867309_1	cellular organisms; Eukaryota; Opisthokonta; Fungi; Dikarya; Ascomycota; saccharomyceta; Saccharomycotina; Saccharomycetes; Saccharomycetales; Metschnikowiaceae; Metschnikowia; Metschnikowia bicuspidata;	K23643	LSM12; protein LSM12
Ascomycota	k139_10868924	k139_10868924_1	cellular organisms; Eukaryota; Opisthokonta; Fungi; Dikarya; Ascomycota; saccharomyceta; Saccharomycotina; Saccharomycetes; Saccharomycetales; Saccharomycetaceae; Naumovozyma; Naumovozyma castellii; Naumovozyma castellii CBS 4309;	K09228	KRAB; KRAB domain-containing zinc finger proteinKRAB; KRAB domain-containing zinc finger protein
Ascomycota	k139_10869024	k139_10869024_1	cellular organisms; Eukaryota; Opisthokonta; Fungi; Dikarya; Ascomycota; saccharomyceta; Pezizomycotina; leotiomyceta; sordariomyceta; Sordariomycetes; Sordariomycetidae; Sordariales; Sordariales incertae sedis; Madurella; Madurella mycetomatis;	K00728	POMT, pmt; dolichyl-phosphate-mannose-protein mannosyltransferase [EC:2.4.1.109]POMT, pmt; dolichyl-phosphate-mannose-protein mannosyltransferase [EC:2.4.1.109]POMT, pmt; dolichyl-phosphate-mannose-protein mannosyltransferase [EC:2.4.1.109]
Ascomycota	k139_10869024	k139_10869024_2	cellular organisms; Eukaryota; Opisthokonta; Fungi; Dikarya; Ascomycota; saccharomyceta; Pezizomycotina; leotiomyceta; sordariomyceta; Sordariomycetes; Sordariomycetidae; Sordariales; Sordariales incertae sedis; Madurella; Madurella mycetomatis;	K15468	pksS; cytochrome P450 PksS
Ascomycota	k139_10869024	k139_10869024_4	cellular organisms; Eukaryota; Opisthokonta; Fungi; Dikarya; Ascomycota; saccharomyceta; Pezizomycotina; leotiomyceta; sordariomyceta; Sordariomycetes; Sordariomycetidae; Sordariales; Sordariales incertae sedis; Madurella; Madurella mycetomatis;	K19789	radD; DNA repair protein RadD
Ascomycota	k139_10869024	k139_10869024_5	cellular organisms; Eukaryota; Opisthokonta; Fungi; Dikarya; Ascomycota; saccharomyceta; Pezizomycotina; leotiomyceta; sordariomyceta; Sordariomycetes; Sordariomycetidae; Sordariales; Sordariales incertae sedis; Madurella; Madurella mycetomatis;	K13525	VCP, CDC48; transitional endoplasmic reticulum ATPaseVCP, CDC48; transitional endoplasmic reticulum ATPaseVCP, CDC48; transitional endoplasmic reticulum ATPaseVCP, CDC48; transitional endoplasmic reticulum ATPaseVCP, CDC48; transitional endoplasmic reticulum ATPase
Ascomycota	k139_10869024	k139_10869024_6	cellular organisms; Eukaryota; Opisthokonta; Fungi; Dikarya; Ascomycota; saccharomyceta; Pezizomycotina; leotiomyceta; sordariomyceta; Sordariomycetes; Sordariomycetidae; Sordariales; Sordariales incertae sedis; Madurella; Madurella mycetomatis;	K12000	TRIM7; tripartite motif-containing protein 7
Ascomycota	k139_10869024	k139_10869024_7	cellular organisms; Eukaryota; Opisthokonta; Fungi; Dikarya; Ascomycota; saccharomyceta; Pezizomycotina; leotiomyceta; sordariomyceta; Sordariomycetes; Sordariomycetidae; Sordariales; Sordariales incertae sedis; Madurella; Madurella mycetomatis;	K07718	yesM; two-component system, sensor histidine kinase YesM [EC:2.7.13.3]yesM; two-component system, sensor histidine kinase YesM [EC:2.7.13.3]yesM; two-component system, sensor histidine kinase YesM [EC:2.7.13.3]
Ascomycota	k139_10869024	k139_10869024_8	cellular organisms; Eukaryota; Opisthokonta; Fungi; Dikarya; Ascomycota; saccharomyceta; Pezizomycotina; leotiomyceta; sordariomyceta; Sordariomycetes; Sordariomycetidae; Sordariales; Sordariales incertae sedis; Madurella; Madurella mycetomatis;	K22285	OSBPL8, ORP8; oxysterol-binding protein-related protein 8OSBPL8, ORP8; oxysterol-binding protein-related protein 8
Ascomycota	k139_10869024	k139_10869024_10	cellular organisms; Eukaryota; Opisthokonta; Fungi; Dikarya; Ascomycota; saccharomyceta; Pezizomycotina; leotiomyceta; sordariomyceta; Sordariomycetes; Sordariomycetidae; Sordariales; Sordariales incertae sedis; Madurella; Madurella mycetomatis;	K00281	GLDC, gcvP; glycine dehydrogenase [EC:1.4.4.2]GLDC, gcvP; glycine dehydrogenase [EC:1.4.4.2]
Ascomycota	k139_10869024	k139_10869024_11	cellular organisms; Eukaryota; Opisthokonta; Fungi; Dikarya; Ascomycota; saccharomyceta; Pezizomycotina; leotiomyceta; sordariomyceta; Sordariomycetes; Sordariomycetidae; Sordariales; Sordariales incertae sedis; Madurella; Madurella mycetomatis;	K19584	PRKX; protein kinase X [EC:2.7.11.11]
Ascomycota	k139_10869024	k139_10869024_12	cellular organisms; Eukaryota; Opisthokonta; Fungi; Dikarya; Ascomycota; saccharomyceta; Pezizomycotina; leotiomyceta; sordariomyceta; Sordariomycetes; Sordariomycetidae; Sordariales; Sordariales incertae sedis; Madurella; Madurella mycetomatis;	K04468	NLK; nemo like kinase [EC:2.7.11.24]NLK; nemo like kinase [EC:2.7.11.24]NLK; nemo like kinase [EC:2.7.11.24]NLK; nemo like kinase [EC:2.7.11.24]NLK; nemo like kinase [EC:2.7.11.24]
Ascomycota	k139_10869024	k139_10869024_13	cellular organisms; Eukaryota; Opisthokonta; Fungi; Dikarya; Ascomycota; saccharomyceta; Pezizomycotina; leotiomyceta; sordariomyceta; Sordariomycetes; Sordariomycetidae; Sordariales; Sordariales incertae sedis; Madurella; Madurella mycetomatis;	K12461	FRS2; fibroblast growth factor receptor substrate 2FRS2; fibroblast growth factor receptor substrate 2FRS2; fibroblast growth factor receptor substrate 2
Ascomycota	k139_10869024	k139_10869024_14	cellular organisms; Eukaryota; Opisthokonta; Fungi; Dikarya; Ascomycota; saccharomyceta; Pezizomycotina; leotiomyceta; sordariomyceta; Sordariomycetes; Sordariomycetidae; Sordariales; Sordariales incertae sedis; Madurella; Madurella mycetomatis;	K03629	recF; DNA replication and repair protein RecFrecF; DNA replication and repair protein RecF
Ascomycota	k139_1086940	k139_1086940_1	cellular organisms; Eukaryota; Opisthokonta; Fungi; Dikarya; Ascomycota; Taphrinomycotina; Taphrinomycotina incertae sedis; Saitoella; Saitoella complicata; Saitoella complicata NRRL Y-17804;	K03028	PSMD2, RPN1; 26S proteasome regulatory subunit N1PSMD2, RPN1; 26S proteasome regulatory subunit N1PSMD2, RPN1; 26S proteasome regulatory subunit N1
Ascomycota	k139_1086940	k139_1086940_2	cellular organisms; Eukaryota; Opisthokonta; Fungi; Dikarya; Ascomycota; Taphrinomycotina; Taphrinomycotina incertae sedis; Saitoella; Saitoella complicata; Saitoella complicata NRRL Y-17804;	K23311	CTC1; CST complex subunit CTC1
Ascomycota	k139_10870131	k139_10870131_1	cellular organisms; Eukaryota; Opisthokonta; Fungi; Dikarya; Ascomycota; saccharomyceta; Pezizomycotina; leotiomyceta; dothideomyceta; Dothideomycetes; Pleosporomycetidae; Pleosporales; Pleosporineae; Pleosporaceae; Pyrenophora;	K03438	mraW, rsmH; 16S rRNA (cytosine1402-N4)-methyltransferase [EC:2.1.1.199]
Ascomycota	k139_10873417	k139_10873417_1	cellular organisms; Eukaryota; Opisthokonta; Fungi; Dikarya; Ascomycota; saccharomyceta; Saccharomycotina; Saccharomycetes; Saccharomycetales; Metschnikowiaceae; Metschnikowia; Metschnikowia bicuspidata;	K19842	ROM1_2; RHO1 GDP-GTP exchange protein 1/2
Ascomycota	k139_10873816	k139_10873816_1	cellular organisms; Eukaryota; Opisthokonta; Fungi; Dikarya; Ascomycota; saccharomyceta; Pezizomycotina; leotiomyceta; sordariomyceta; Sordariomycetes; Hypocreomycetidae; Hypocreales; Hypocreaceae; Trichoderma;	K06048	gshA, ybdK; glutamate---cysteine ligase / carboxylate-amine ligase [EC:6.3.2.2 6.3.-.-]
Ascomycota	k139_10873816	k139_10873816_2	cellular organisms; Eukaryota; Opisthokonta; Fungi; Dikarya; Ascomycota; saccharomyceta; Pezizomycotina; leotiomyceta; sordariomyceta; Sordariomycetes; Hypocreomycetidae; Hypocreales; Hypocreaceae; Trichoderma;	K01738	cysK; cysteine synthase [EC:2.5.1.47]cysK; cysteine synthase [EC:2.5.1.47]
Ascomycota	k139_10874621	k139_10874621_1	cellular organisms; Eukaryota; Opisthokonta; Fungi; Dikarya; Ascomycota; saccharomyceta; Pezizomycotina; leotiomyceta; sordariomyceta; Sordariomycetes; Hypocreomycetidae; Hypocreales; Nectriaceae; Fusarium; Fusarium fujikuroi species complex; Fusarium proliferatum; Fusarium proliferatum ET1;	K13166	SFRS14; splicing factor, arginine/serine-rich 14
Ascomycota	k139_10876521	k139_10876521_1	cellular organisms; Eukaryota; Opisthokonta; Fungi; Dikarya; Ascomycota; Taphrinomycotina; Schizosaccharomycetes; Schizosaccharomycetales; Schizosaccharomycetaceae; Schizosaccharomyces; Schizosaccharomyces pombe;	K00787	FDPS; farnesyl diphosphate synthase [EC:2.5.1.1 2.5.1.10]FDPS; farnesyl diphosphate synthase [EC:2.5.1.1 2.5.1.10]FDPS; farnesyl diphosphate synthase [EC:2.5.1.1 2.5.1.10]FDPS; farnesyl diphosphate synthase [EC:2.5.1.1 2.5.1.10]
Ascomycota	k139_10877551	k139_10877551_1	cellular organisms; Eukaryota; Opisthokonta; Fungi; Dikarya; Ascomycota; saccharomyceta; Pezizomycotina; leotiomyceta; sordariomyceta; Sordariomycetes; Xylariomycetidae; Xylariales; Hypoxylaceae; Hypoxylon;	K08323	rspA, manD; mannonate dehydratase [EC:4.2.1.8]
Ascomycota	k139_10877551	k139_10877551_3	cellular organisms; Eukaryota; Opisthokonta; Fungi; Dikarya; Ascomycota; saccharomyceta; Pezizomycotina; leotiomyceta; sordariomyceta; Sordariomycetes; Xylariomycetidae; Xylariales; Hypoxylaceae; Hypoxylon;	K03320	amt, AMT, MEP; ammonium transporter, Amt family
Ascomycota	k139_10877551	k139_10877551_1	cellular organisms; Eukaryota; Opisthokonta; Fungi; Dikarya; Ascomycota; saccharomyceta; Pezizomycotina; leotiomyceta; sordariomyceta; Sordariomycetes; Xylariomycetidae; Xylariales; Hypoxylaceae; Hypoxylon;	K01684	dgoD; galactonate dehydratase [EC:4.2.1.6]
Ascomycota	k139_10877551	k139_10877551_2	cellular organisms; Eukaryota; Opisthokonta; Fungi; Dikarya; Ascomycota; saccharomyceta; Pezizomycotina; leotiomyceta; sordariomyceta; Sordariomycetes; Xylariomycetidae; Xylariales; Hypoxylaceae; Hypoxylon;	K22235	MLPH; melanophilin
Ascomycota	k139_10877551	k139_10877551_3	cellular organisms; Eukaryota; Opisthokonta; Fungi; Dikarya; Ascomycota; saccharomyceta; Pezizomycotina; leotiomyceta; sordariomyceta; Sordariomycetes; Xylariomycetidae; Xylariales; Hypoxylaceae; Hypoxylon;	K11275	H1_5; histone H1/5
Ascomycota	k139_10878848	k139_10878848_1	cellular organisms; Eukaryota; Opisthokonta; Fungi; Dikarya; Ascomycota; saccharomyceta; Saccharomycotina; Saccharomycetes; Saccharomycetales; Trichomonascaceae; Wickerhamiella; Wickerhamiella sorbophila;	K08869	ADCK, ABC1; aarF domain-containing kinase
Ascomycota	k139_10878848	k139_10878848_3	cellular organisms; Eukaryota; Opisthokonta; Fungi; Dikarya; Ascomycota; saccharomyceta; Saccharomycotina; Saccharomycetes; Saccharomycetales; Trichomonascaceae; Wickerhamiella; Wickerhamiella sorbophila;	K06236	COL1A; collagen, type I, alphaCOL1A; collagen, type I, alphaCOL1A; collagen, type I, alphaCOL1A; collagen, type I, alphaCOL1A; collagen, type I, alphaCOL1A; collagen, type I, alphaCOL1A; collagen, type I, alphaCOL1A; collagen, type I, alphaCOL1A; collagen, type I, alphaCOL1A; collagen, type I, alphaCOL1A; collagen, type I, alpha
Ascomycota	k139_10878848	k139_10878848_4	cellular organisms; Eukaryota; Opisthokonta; Fungi; Dikarya; Ascomycota; saccharomyceta; Saccharomycotina; Saccharomycetes; Saccharomycetales; Trichomonascaceae; Wickerhamiella; Wickerhamiella sorbophila;	K09229	ZKSCAN; KRAB and SCAN domains-containing zinc finger protein
Ascomycota	k139_10879648	k139_10879648_1	cellular organisms; Eukaryota; Opisthokonta; Fungi; Dikarya; Ascomycota; saccharomyceta; Saccharomycotina; Saccharomycetes; Saccharomycetales; Metschnikowiaceae; Metschnikowia; Metschnikowia bicuspidata;	K01652	E2.2.1.6L, ilvB, ilvG, ilvI; acetolactate synthase I/II/III large subunit [EC:2.2.1.6]E2.2.1.6L, ilvB, ilvG, ilvI; acetolactate synthase I/II/III large subunit [EC:2.2.1.6]E2.2.1.6L, ilvB, ilvG, ilvI; acetolactate synthase I/II/III large subunit [EC:2.2.1.6]E2.2.1.6L, ilvB, ilvG, ilvI; acetolactate synthase I/II/III large subunit [EC:2.2.1.6]
Ascomycota	k139_10881565	k139_10881565_1	cellular organisms; Eukaryota; Opisthokonta; Fungi; Dikarya; Ascomycota; saccharomyceta; Saccharomycotina; Saccharomycetes; Saccharomycetales; Metschnikowiaceae; Metschnikowia; Metschnikowia bicuspidata;	K10259	MET30; F-box and WD-40 domain protein MET30MET30; F-box and WD-40 domain protein MET30MET30; F-box and WD-40 domain protein MET30
Ascomycota	k139_10882228	k139_10882228_1	cellular organisms; Eukaryota; Opisthokonta; Fungi; Dikarya; Ascomycota; saccharomyceta; Pezizomycotina; leotiomyceta; Eurotiomycetes; Eurotiomycetidae; Onygenales; Ajellomycetaceae; Blastomyces; Blastomyces percursus;	K09458	fabF, OXSM, CEM1; 3-oxoacyl-[acyl-carrier-protein] synthase II [EC:2.3.1.179]fabF, OXSM, CEM1; 3-oxoacyl-[acyl-carrier-protein] synthase II [EC:2.3.1.179]fabF, OXSM, CEM1; 3-oxoacyl-[acyl-carrier-protein] synthase II [EC:2.3.1.179]
Ascomycota	k139_10882228	k139_10882228_2	cellular organisms; Eukaryota; Opisthokonta; Fungi; Dikarya; Ascomycota; saccharomyceta; Pezizomycotina; leotiomyceta; Eurotiomycetes; Eurotiomycetidae; Onygenales; Ajellomycetaceae; Blastomyces; Blastomyces percursus;	K02372	fabZ; 3-hydroxyacyl-[acyl-carrier-protein] dehydratase [EC:4.2.1.59]fabZ; 3-hydroxyacyl-[acyl-carrier-protein] dehydratase [EC:4.2.1.59]fabZ; 3-hydroxyacyl-[acyl-carrier-protein] dehydratase [EC:4.2.1.59]
Ascomycota	k139_10882228	k139_10882228_1	cellular organisms; Eukaryota; Opisthokonta; Fungi; Dikarya; Ascomycota; saccharomyceta; Pezizomycotina; leotiomyceta; Eurotiomycetes; Eurotiomycetidae; Onygenales; Ajellomycetaceae; Blastomyces; Blastomyces percursus;	K14668	whiEIV; minimal PKS chain-length factor (CLF/KS beta) [EC:2.3.1.-]
Ascomycota	k139_10884888	k139_10884888_1	cellular organisms; Eukaryota; Opisthokonta; Fungi; Dikarya; Ascomycota; saccharomyceta; Pezizomycotina; leotiomyceta; sordariomyceta; Sordariomycetes; Hypocreomycetidae; Hypocreales; Ophiocordycipitaceae; Tolypocladium; Tolypocladium paradoxum;	K10773	NTH; endonuclease III [EC:4.2.99.18]NTH; endonuclease III [EC:4.2.99.18]
Ascomycota	k139_10884888	k139_10884888_2	cellular organisms; Eukaryota; Opisthokonta; Fungi; Dikarya; Ascomycota; saccharomyceta; Pezizomycotina; leotiomyceta; sordariomyceta; Sordariomycetes; Hypocreomycetidae; Hypocreales; Ophiocordycipitaceae; Tolypocladium; Tolypocladium paradoxum;	K16546	FGFR10P; FGFR1 oncogene partner
Ascomycota	k139_10886192	k139_10886192_1	cellular organisms; Eukaryota; Opisthokonta; Fungi; Dikarya; Ascomycota; saccharomyceta; Saccharomycotina; Saccharomycetes; Saccharomycetales; Debaryomycetaceae; Babjeviella; Babjeviella inositovora; Babjeviella inositovora NRRL Y-12698;	K09228	KRAB; KRAB domain-containing zinc finger proteinKRAB; KRAB domain-containing zinc finger protein
Ascomycota	k139_10886407	k139_10886407_1	cellular organisms; Eukaryota; Opisthokonta; Fungi; Dikarya; Ascomycota; saccharomyceta; Pezizomycotina; leotiomyceta;	K01684	dgoD; galactonate dehydratase [EC:4.2.1.6]
Ascomycota	k139_108887	k139_108887_1	cellular organisms; Eukaryota; Opisthokonta; Fungi; Dikarya; Ascomycota; saccharomyceta; Saccharomycotina; Saccharomycetes; Saccharomycetales; Debaryomycetaceae; Babjeviella; Babjeviella inositovora; Babjeviella inositovora NRRL Y-12698;	K10908	POLRMT, RPO41; DNA-directed RNA polymerase, mitochondrial [EC:2.7.7.6]
Ascomycota	k139_108887	k139_108887_2	cellular organisms; Eukaryota; Opisthokonta; Fungi; Dikarya; Ascomycota; saccharomyceta; Saccharomycotina; Saccharomycetes; Saccharomycetales; Debaryomycetaceae; Babjeviella; Babjeviella inositovora; Babjeviella inositovora NRRL Y-12698;	K19326	SYNE1; nesprin-1
Ascomycota	k139_10889837	k139_10889837_1	cellular organisms; Eukaryota; Opisthokonta; Fungi; Dikarya; Ascomycota; saccharomyceta; Saccharomycotina; Saccharomycetes; Saccharomycetales; Debaryomycetaceae; Debaryomyces; Debaryomyces hansenii; Debaryomyces hansenii var. hansenii; Debaryomyces hansenii CBS767;	K01556	KYNU, kynU; kynureninase [EC:3.7.1.3]
Ascomycota	k139_10890119	k139_10890119_1	cellular organisms; Eukaryota; Opisthokonta; Fungi; Dikarya; Ascomycota; saccharomyceta; Pezizomycotina; leotiomyceta; sordariomyceta; Sordariomycetes; Sordariomycetidae; Ophiostomatales; Ophiostomataceae; Sporothrix; Sporothrix schenckii;	K08853	AAK; AP2-associated kinase [EC:2.7.11.1]AAK; AP2-associated kinase [EC:2.7.11.1]
Ascomycota	k139_10891166	k139_10891166_1	cellular organisms; Eukaryota; Opisthokonta; Fungi; Dikarya; Ascomycota; Taphrinomycotina; Schizosaccharomycetes; Schizosaccharomycetales; Schizosaccharomycetaceae; Schizosaccharomyces; Schizosaccharomyces pombe;	K00938	E2.7.4.2, mvaK2; phosphomevalonate kinase [EC:2.7.4.2]
Ascomycota	k139_10892540	k139_10892540_1	cellular organisms; Eukaryota; Opisthokonta; Fungi; Dikarya; Ascomycota; saccharomyceta; Pezizomycotina; leotiomyceta; sordariomyceta; Sordariomycetes; Sordariomycetidae; Sordariales; Chaetomiaceae; Chaetomium; Chaetomium thermophilum; Chaetomium thermophilum var. thermophilum; Chaetomium thermophilum var. thermophilum DSM 1495;	K01892	HARS, hisS; histidyl-tRNA synthetase [EC:6.1.1.21]HARS, hisS; histidyl-tRNA synthetase [EC:6.1.1.21]HARS, hisS; histidyl-tRNA synthetase [EC:6.1.1.21]
Ascomycota	k139_10892540	k139_10892540_2	cellular organisms; Eukaryota; Opisthokonta; Fungi; Dikarya; Ascomycota; saccharomyceta; Pezizomycotina; leotiomyceta; sordariomyceta; Sordariomycetes; Sordariomycetidae; Sordariales; Chaetomiaceae; Chaetomium; Chaetomium thermophilum; Chaetomium thermophilum var. thermophilum; Chaetomium thermophilum var. thermophilum DSM 1495;	K01892	HARS, hisS; histidyl-tRNA synthetase [EC:6.1.1.21]HARS, hisS; histidyl-tRNA synthetase [EC:6.1.1.21]HARS, hisS; histidyl-tRNA synthetase [EC:6.1.1.21]
Ascomycota	k139_10892540	k139_10892540_3	cellular organisms; Eukaryota; Opisthokonta; Fungi; Dikarya; Ascomycota; saccharomyceta; Pezizomycotina; leotiomyceta; sordariomyceta; Sordariomycetes; Sordariomycetidae; Sordariales; Chaetomiaceae; Chaetomium; Chaetomium thermophilum; Chaetomium thermophilum var. thermophilum; Chaetomium thermophilum var. thermophilum DSM 1495;	K01892	HARS, hisS; histidyl-tRNA synthetase [EC:6.1.1.21]HARS, hisS; histidyl-tRNA synthetase [EC:6.1.1.21]HARS, hisS; histidyl-tRNA synthetase [EC:6.1.1.21]
Ascomycota	k139_10900995	k139_10900995_1	cellular organisms; Eukaryota; Opisthokonta; Fungi; Dikarya; Ascomycota; saccharomyceta; Pezizomycotina; leotiomyceta; sordariomyceta; Sordariomycetes; Hypocreomycetidae; Glomerellales; Glomerellaceae; Colletotrichum; Colletotrichum orbiculare; Colletotrichum orbiculare MAFF 240422;	K08900	BCS1; mitochondrial chaperone BCS1
Ascomycota	k139_10900995	k139_10900995_1	cellular organisms; Eukaryota; Opisthokonta; Fungi; Dikarya; Ascomycota; saccharomyceta; Pezizomycotina; leotiomyceta; sordariomyceta; Sordariomycetes; Hypocreomycetidae; Glomerellales; Glomerellaceae; Colletotrichum; Colletotrichum orbiculare; Colletotrichum orbiculare MAFF 240422;	K00624	E2.3.1.7; carnitine O-acetyltransferase [EC:2.3.1.7]
Ascomycota	k139_10901797	k139_10901797_1	cellular organisms; Eukaryota; Opisthokonta; Fungi; Dikarya; Ascomycota; saccharomyceta; Pezizomycotina; leotiomyceta; sordariomyceta; Sordariomycetes; Hypocreomycetidae; Hypocreales; Nectriaceae; Fusarium;	K11517	HAO; (S)-2-hydroxy-acid oxidase [EC:1.1.3.15]HAO; (S)-2-hydroxy-acid oxidase [EC:1.1.3.15]
Ascomycota	k139_10901797	k139_10901797_1	cellular organisms; Eukaryota; Opisthokonta; Fungi; Dikarya; Ascomycota; saccharomyceta; Pezizomycotina; leotiomyceta; sordariomyceta; Sordariomycetes; Hypocreomycetidae; Hypocreales; Nectriaceae; Fusarium;	K16422	hmo, nocN; 4-hydroxymandelate oxidase [EC:1.1.3.46]hmo, nocN; 4-hydroxymandelate oxidase [EC:1.1.3.46]
Ascomycota	k139_10905202	k139_10905202_1	cellular organisms; Eukaryota; Opisthokonta; Fungi; Dikarya; Ascomycota; saccharomyceta; Saccharomycotina; Saccharomycetes; Saccharomycetales; Metschnikowiaceae; Metschnikowia; Metschnikowia bicuspidata;	K15727	czcB; membrane fusion protein, cobalt-zinc-cadmium efflux system
Ascomycota	k139_10907441	k139_10907441_1	cellular organisms; Eukaryota; Opisthokonta; Fungi; Dikarya; Ascomycota; saccharomyceta; Saccharomycotina; Saccharomycetes; Saccharomycetales; Pichiaceae; Ogataea; Ogataea/Candida clade; [Candida] boidinii;	K11471	ASXL; additional sex combs-like protein
Ascomycota	k139_1091715	k139_1091715_1	cellular organisms; Eukaryota; Opisthokonta; Fungi; Dikarya; Ascomycota; saccharomyceta; Saccharomycotina; Saccharomycetes; Saccharomycetales; Pichiaceae; Pichia; Pichia membranifaciens; Pichia membranifaciens NRRL Y-2026;	K11850	USP26_29_37; ubiquitin carboxyl-terminal hydrolase 26/29/37 [EC:3.4.19.12]USP26_29_37; ubiquitin carboxyl-terminal hydrolase 26/29/37 [EC:3.4.19.12]
Ascomycota	k139_1091715	k139_1091715_1	cellular organisms; Eukaryota; Opisthokonta; Fungi; Dikarya; Ascomycota; saccharomyceta; Saccharomycotina; Saccharomycetes; Saccharomycetales; Pichiaceae; Pichia; Pichia membranifaciens; Pichia membranifaciens NRRL Y-2026;	K11855	USP36_42; ubiquitin carboxyl-terminal hydrolase 36/42 [EC:3.4.19.12]USP36_42; ubiquitin carboxyl-terminal hydrolase 36/42 [EC:3.4.19.12]
Ascomycota	k139_10918258	k139_10918258_1	cellular organisms; Eukaryota; Opisthokonta; Fungi; Dikarya; Ascomycota; saccharomyceta; Pezizomycotina; leotiomyceta; dothideomyceta; Dothideomycetes; Dothideomycetidae; Myriangiales; Elsinoaceae; Sphaceloma; Sphaceloma murrayae;	K09228	KRAB; KRAB domain-containing zinc finger proteinKRAB; KRAB domain-containing zinc finger protein
Ascomycota	k139_10918258	k139_10918258_2	cellular organisms; Eukaryota; Opisthokonta; Fungi; Dikarya; Ascomycota; saccharomyceta; Pezizomycotina; leotiomyceta; dothideomyceta; Dothideomycetes; Dothideomycetidae; Myriangiales; Elsinoaceae; Sphaceloma; Sphaceloma murrayae;	K19530	JPH; junctophilin
Ascomycota	k139_10919330	k139_10919330_1	cellular organisms; Eukaryota; Opisthokonta; Fungi; Dikarya; Ascomycota; saccharomyceta; Saccharomycotina; Saccharomycetes; Saccharomycetales; Saccharomycetaceae; Kazachstania; Kazachstania saulgeensis;	K01874	MARS, metG; methionyl-tRNA synthetase [EC:6.1.1.10]MARS, metG; methionyl-tRNA synthetase [EC:6.1.1.10]MARS, metG; methionyl-tRNA synthetase [EC:6.1.1.10]MARS, metG; methionyl-tRNA synthetase [EC:6.1.1.10]
Ascomycota	k139_10921584	k139_10921584_1	cellular organisms; Eukaryota; Opisthokonta; Fungi; Dikarya; Ascomycota;	K23847	Null
Ascomycota	k139_1092377	k139_1092377_1	cellular organisms; Eukaryota; Opisthokonta; Fungi; Dikarya; Ascomycota; saccharomyceta; Pezizomycotina; leotiomyceta; dothideomyceta; Dothideomycetes; Pleosporomycetidae; Pleosporales; Pleosporineae; Pleosporaceae; Bipolaris; Bipolaris zeicola; Bipolaris zeicola 26-R-13;	K14683	SLC34A, NPT, nptA; solute carrier family 34 (sodium-dependent phosphate cotransporter)SLC34A, NPT, nptA; solute carrier family 34 (sodium-dependent phosphate cotransporter)SLC34A, NPT, nptA; solute carrier family 34 (sodium-dependent phosphate cotransporter)SLC34A, NPT, nptA; solute carrier family 34 (sodium-dependent phosphate cotransporter)
Ascomycota	k139_10923809	k139_10923809_1	cellular organisms; Eukaryota; Opisthokonta; Fungi; Dikarya; Ascomycota; saccharomyceta; Pezizomycotina; leotiomyceta; dothideomyceta; Dothideomycetes; Pleosporomycetidae; Pleosporales; Pleosporineae; Pleosporaceae; Bipolaris; Bipolaris maydis;	K14610	SLC19A2_3, THTR; solute carrier family 19 (thiamine transporter), member 2/3SLC19A2_3, THTR; solute carrier family 19 (thiamine transporter), member 2/3
Ascomycota	k139_1092406	k139_1092406_1	cellular organisms; Eukaryota; Opisthokonta; Fungi; Dikarya; Ascomycota; saccharomyceta; Pezizomycotina; leotiomyceta; dothideomyceta; Dothideomycetes; Dothideomycetidae; Capnodiales; Mycosphaerellaceae; Mycosphaerella; Mycosphaerella eumusae;	K04773	sppA; protease IV [EC:3.4.21.-]
Ascomycota	k139_10927125	k139_10927125_2	cellular organisms; Eukaryota; Opisthokonta; Fungi; Dikarya; Ascomycota; saccharomyceta; Pezizomycotina; leotiomyceta; Eurotiomycetes; Eurotiomycetidae; Onygenales; Ajellomycetaceae; Polytolypa; Polytolypa hystricis; Polytolypa hystricis UAMH7299;	K01007	pps, ppsA; pyruvate, water dikinase [EC:2.7.9.2]pps, ppsA; pyruvate, water dikinase [EC:2.7.9.2]pps, ppsA; pyruvate, water dikinase [EC:2.7.9.2]
Ascomycota	k139_10927125	k139_10927125_2	cellular organisms; Eukaryota; Opisthokonta; Fungi; Dikarya; Ascomycota; saccharomyceta; Pezizomycotina; leotiomyceta; Eurotiomycetes; Eurotiomycetidae; Onygenales; Ajellomycetaceae; Polytolypa; Polytolypa hystricis; Polytolypa hystricis UAMH7299;	K22579	rph; rifampicin phosphotransferase [EC:2.7.9.6]
Ascomycota	k139_10929544	k139_10929544_1	cellular organisms; Eukaryota; Opisthokonta; Fungi; Dikarya; Ascomycota; saccharomyceta; Pezizomycotina; Pezizomycetes; Pezizales;	K01895	ACSS1_2, acs; acetyl-CoA synthetase [EC:6.2.1.1]ACSS1_2, acs; acetyl-CoA synthetase [EC:6.2.1.1]ACSS1_2, acs; acetyl-CoA synthetase [EC:6.2.1.1]ACSS1_2, acs; acetyl-CoA synthetase [EC:6.2.1.1]ACSS1_2, acs; acetyl-CoA synthetase [EC:6.2.1.1]ACSS1_2, acs; acetyl-CoA synthetase [EC:6.2.1.1]ACSS1_2, acs; acetyl-CoA synthetase [EC:6.2.1.1]
Ascomycota	k139_10929544	k139_10929544_2	cellular organisms; Eukaryota; Opisthokonta; Fungi; Dikarya; Ascomycota; saccharomyceta; Pezizomycotina; Pezizomycetes; Pezizales;	K07754	DIO3; thyroxine 5-deiodinase [EC:1.21.99.3]
Ascomycota	k139_10931729	k139_10931729_1	cellular organisms; Eukaryota; Opisthokonta; Fungi; Dikarya; Ascomycota; saccharomyceta; Pezizomycotina; leotiomyceta; sordariomyceta; Sordariomycetes; Xylariomycetidae; Xylariales; Hypoxylaceae; Hypoxylon; Hypoxylon sp. CI-4A;	K05916	hmp, YHB1; nitric oxide dioxygenase [EC:1.14.12.17]
Ascomycota	k139_10933601	k139_10933601_1	cellular organisms; Eukaryota; Opisthokonta; Fungi; Dikarya; Ascomycota; saccharomyceta; Saccharomycotina; Saccharomycetes; Saccharomycetales; Metschnikowiaceae; Metschnikowia; Metschnikowia bicuspidata;	K12388	SORT1; sortilinSORT1; sortilinSORT1; sortilinSORT1; sortilin
Ascomycota	k139_10933601	k139_10933601_2	cellular organisms; Eukaryota; Opisthokonta; Fungi; Dikarya; Ascomycota; saccharomyceta; Saccharomycotina; Saccharomycetes; Saccharomycetales; Metschnikowiaceae; Metschnikowia; Metschnikowia bicuspidata;	K02426	sufE; cysteine desulfuration protein SufE
Ascomycota	k139_10935071	k139_10935071_1	cellular organisms; Eukaryota; Opisthokonta; Fungi; Dikarya; Ascomycota; saccharomyceta; Pezizomycotina; leotiomyceta; sordariomyceta; Sordariomycetes; Sordariomycetidae; Sordariales; Chaetomiaceae;	K11446	KDM5, JARID1; [histone H3]-trimethyl-L-lysine4 demethylase [EC:1.14.11.67]KDM5, JARID1; [histone H3]-trimethyl-L-lysine4 demethylase [EC:1.14.11.67]
Ascomycota	k139_10940502	k139_10940502_1	cellular organisms; Eukaryota; Opisthokonta; Fungi; Dikarya; Ascomycota; saccharomyceta; Pezizomycotina; leotiomyceta;	K08622	ADAMTS7; a disintegrin and metalloproteinase with thrombospondin motifs 7 [EC:3.4.24.-]
Ascomycota	k139_10940502	k139_10940502_2	cellular organisms; Eukaryota; Opisthokonta; Fungi; Dikarya; Ascomycota; saccharomyceta; Pezizomycotina; leotiomyceta;	K04094	trmFO, gid; methylenetetrahydrofolate--tRNA-(uracil-5-)-methyltransferase [EC:2.1.1.74]trmFO, gid; methylenetetrahydrofolate--tRNA-(uracil-5-)-methyltransferase [EC:2.1.1.74]
Ascomycota	k139_10940502	k139_10940502_3	cellular organisms; Eukaryota; Opisthokonta; Fungi; Dikarya; Ascomycota; saccharomyceta; Pezizomycotina; leotiomyceta;	K01921	ddl; D-alanine-D-alanine ligase [EC:6.3.2.4]ddl; D-alanine-D-alanine ligase [EC:6.3.2.4]ddl; D-alanine-D-alanine ligase [EC:6.3.2.4]ddl; D-alanine-D-alanine ligase [EC:6.3.2.4]
Ascomycota	k139_10942440	k139_10942440_1	cellular organisms; Eukaryota; Opisthokonta; Fungi; Dikarya; Ascomycota; saccharomyceta; Pezizomycotina; leotiomyceta; Eurotiomycetes; Eurotiomycetidae; Eurotiales; Aspergillaceae; Penicillium; Penicillium roqueforti; Penicillium roqueforti FM164;	K18441	CYTH; cytohesinCYTH; cytohesinCYTH; cytohesinCYTH; cytohesinCYTH; cytohesin
Ascomycota	k139_10946477	k139_10946477_1	cellular organisms; Eukaryota; Opisthokonta; Fungi; Dikarya; Ascomycota; saccharomyceta; Pezizomycotina; leotiomyceta;	K06067	HDAC1_2; histone deacetylase 1/2 [EC:3.5.1.98]HDAC1_2; histone deacetylase 1/2 [EC:3.5.1.98]HDAC1_2; histone deacetylase 1/2 [EC:3.5.1.98]HDAC1_2; histone deacetylase 1/2 [EC:3.5.1.98]HDAC1_2; histone deacetylase 1/2 [EC:3.5.1.98]HDAC1_2; histone deacetylase 1/2 [EC:3.5.1.98]HDAC1_2; histone deacetylase 1/2 [EC:3.5.1.98]HDAC1_2; histone deacetylase 1/2 [EC:3.5.1.98]HDAC1_2; histone deacetylase 1/…
Ascomycota	k139_10946477	k139_10946477_2	cellular organisms; Eukaryota; Opisthokonta; Fungi; Dikarya; Ascomycota; saccharomyceta; Pezizomycotina; leotiomyceta;	K06067	HDAC1_2; histone deacetylase 1/2 [EC:3.5.1.98]HDAC1_2; histone deacetylase 1/2 [EC:3.5.1.98]HDAC1_2; histone deacetylase 1/2 [EC:3.5.1.98]HDAC1_2; histone deacetylase 1/2 [EC:3.5.1.98]HDAC1_2; histone deacetylase 1/2 [EC:3.5.1.98]HDAC1_2; histone deacetylase 1/2 [EC:3.5.1.98]HDAC1_2; histone deacetylase 1/2 [EC:3.5.1.98]HDAC1_2; histone deacetylase 1/2 [EC:3.5.1.98]HDAC1_2; histone deacetylase 1/…
Ascomycota	k139_10949555	k139_10949555_1	cellular organisms; Eukaryota; Opisthokonta; Fungi; Dikarya; Ascomycota; saccharomyceta; Pezizomycotina; leotiomyceta; Eurotiomycetes; Chaetothyriomycetidae; Chaetothyriales; Cyphellophoraceae; Cyphellophora; Cyphellophora europaea; Cyphellophora europaea CBS 101466;	K05838	ybbN; putative thioredoxin
Ascomycota	k139_1095009	k139_1095009_3	cellular organisms; Eukaryota; Opisthokonta; Fungi; Dikarya; Ascomycota; saccharomyceta; Saccharomycotina; Saccharomycetes; Saccharomycetales; Saccharomycodaceae; Hanseniaspora;	K09605	RNPEPL1; arginyl aminopeptidase-like 1 [EC:3.4.11.-]
Ascomycota	k139_1095009	k139_1095009_4	cellular organisms; Eukaryota; Opisthokonta; Fungi; Dikarya; Ascomycota; saccharomyceta; Saccharomycotina; Saccharomycetes; Saccharomycetales; Saccharomycodaceae; Hanseniaspora;	K09605	RNPEPL1; arginyl aminopeptidase-like 1 [EC:3.4.11.-]
Ascomycota	k139_1095009	k139_1095009_5	cellular organisms; Eukaryota; Opisthokonta; Fungi; Dikarya; Ascomycota; saccharomyceta; Saccharomycotina; Saccharomycetes; Saccharomycetales; Saccharomycodaceae; Hanseniaspora;	K09605	RNPEPL1; arginyl aminopeptidase-like 1 [EC:3.4.11.-]
Ascomycota	k139_1095009	k139_1095009_6	cellular organisms; Eukaryota; Opisthokonta; Fungi; Dikarya; Ascomycota; saccharomyceta; Saccharomycotina; Saccharomycetes; Saccharomycetales; Saccharomycodaceae; Hanseniaspora;	K09605	RNPEPL1; arginyl aminopeptidase-like 1 [EC:3.4.11.-]
Ascomycota	k139_1095009	k139_1095009_7	cellular organisms; Eukaryota; Opisthokonta; Fungi; Dikarya; Ascomycota; saccharomyceta; Saccharomycotina; Saccharomycetes; Saccharomycetales; Saccharomycodaceae; Hanseniaspora;	K09605	RNPEPL1; arginyl aminopeptidase-like 1 [EC:3.4.11.-]
Ascomycota	k139_1095009	k139_1095009_1	cellular organisms; Eukaryota; Opisthokonta; Fungi; Dikarya; Ascomycota; saccharomyceta; Saccharomycotina; Saccharomycetes; Saccharomycetales; Saccharomycodaceae; Hanseniaspora;	K15195	AFF3; AF4/FMR2 family member 3
Ascomycota	k139_1095009	k139_1095009_2	cellular organisms; Eukaryota; Opisthokonta; Fungi; Dikarya; Ascomycota; saccharomyceta; Saccharomycotina; Saccharomycetes; Saccharomycetales; Saccharomycodaceae; Hanseniaspora;	K06236	COL1A; collagen, type I, alphaCOL1A; collagen, type I, alphaCOL1A; collagen, type I, alphaCOL1A; collagen, type I, alphaCOL1A; collagen, type I, alphaCOL1A; collagen, type I, alphaCOL1A; collagen, type I, alphaCOL1A; collagen, type I, alphaCOL1A; collagen, type I, alphaCOL1A; collagen, type I, alphaCOL1A; collagen, type I, alpha
Ascomycota	k139_1095009	k139_1095009_8	cellular organisms; Eukaryota; Opisthokonta; Fungi; Dikarya; Ascomycota; saccharomyceta; Saccharomycotina; Saccharomycetes; Saccharomycetales; Saccharomycodaceae; Hanseniaspora;	K22499	ARMC5; armadillo repeat-containing protein 5
Ascomycota	k139_10952607	k139_10952607_1	cellular organisms; Eukaryota; Opisthokonta; Fungi; Dikarya; Ascomycota; saccharomyceta; Saccharomycotina; Saccharomycetes; Saccharomycetales; Trigonopsidaceae; Tortispora; Tortispora caseinolytica; Tortispora caseinolytica NRRL Y-17796;	K03979	obgE, cgtA, MTG2; GTPase [EC:3.6.5.-]
Ascomycota	k139_10952607	k139_10952607_2	cellular organisms; Eukaryota; Opisthokonta; Fungi; Dikarya; Ascomycota; saccharomyceta; Saccharomycotina; Saccharomycetes; Saccharomycetales; Trigonopsidaceae; Tortispora; Tortispora caseinolytica; Tortispora caseinolytica NRRL Y-17796;	K01214	ISA, treX; isoamylase [EC:3.2.1.68]
Ascomycota	k139_10954360	k139_10954360_1	cellular organisms; Eukaryota; Opisthokonta; Fungi; Dikarya; Ascomycota; saccharomyceta; Pezizomycotina; leotiomyceta; sordariomyceta; Leotiomycetes; Leotiomycetes incertae sedis; Myxotrichaceae; Amorphotheca; Amorphotheca resinae; Amorphotheca resinae ATCC 22711;	K06147	ABCB-BAC; ATP-binding cassette, subfamily B, bacterial
Ascomycota	k139_10955085	k139_10955085_1	cellular organisms; Eukaryota; Opisthokonta; Fungi; Dikarya; Ascomycota; saccharomyceta; Saccharomycotina; Saccharomycetes; Saccharomycetales; Saccharomycetaceae; Saccharomyces; Saccharomyces arboricola; Saccharomyces arboricola H-6;	K23215	BCOR; bcl-6 corepressor
Ascomycota	k139_1095538	k139_1095538_1	cellular organisms; Eukaryota; Opisthokonta; Fungi; Dikarya; Ascomycota; saccharomyceta; Pezizomycotina; leotiomyceta; sordariomyceta; Sordariomycetes; Sordariomycetidae; Togniniales; Togniniaceae; Phaeoacremonium; Phaeoacremonium minimum; Phaeoacremonium minimum UCRPA7;	K01525	apaH; bis(5'-nucleosyl)-tetraphosphatase (symmetrical) [EC:3.6.1.41]
Ascomycota	k139_1095538	k139_1095538_2	cellular organisms; Eukaryota; Opisthokonta; Fungi; Dikarya; Ascomycota; saccharomyceta; Pezizomycotina; leotiomyceta; sordariomyceta; Sordariomycetes; Sordariomycetidae; Togniniales; Togniniaceae; Phaeoacremonium; Phaeoacremonium minimum; Phaeoacremonium minimum UCRPA7;	K01556	KYNU, kynU; kynureninase [EC:3.7.1.3]
Ascomycota	k139_10955547	k139_10955547_1	cellular organisms; Eukaryota; Opisthokonta; Fungi; Dikarya; Ascomycota; saccharomyceta; Pezizomycotina; leotiomyceta; sordariomyceta; Leotiomycetes; Helotiales; Helotiales incertae sedis; Cadophora; Cadophora sp. DSE1049;	K00059	fabG, OAR1; 3-oxoacyl-[acyl-carrier protein] reductase [EC:1.1.1.100]fabG, OAR1; 3-oxoacyl-[acyl-carrier protein] reductase [EC:1.1.1.100]fabG, OAR1; 3-oxoacyl-[acyl-carrier protein] reductase [EC:1.1.1.100]fabG, OAR1; 3-oxoacyl-[acyl-carrier protein] reductase [EC:1.1.1.100]
Ascomycota	k139_10958594	k139_10958594_1	cellular organisms; Eukaryota; Opisthokonta; Fungi; Dikarya; Ascomycota; saccharomyceta; Pezizomycotina; leotiomyceta; sordariomyceta; Sordariomycetes; Hypocreomycetidae; Microascales; Ceratocystidaceae; Thielaviopsis; Thielaviopsis punctulata;	K01690	edd; phosphogluconate dehydratase [EC:4.2.1.12]
Ascomycota	k139_10968559	k139_10968559_1	cellular organisms; Eukaryota; Opisthokonta; Fungi; Dikarya; Ascomycota; saccharomyceta; Pezizomycotina; leotiomyceta; Eurotiomycetes; Eurotiomycetidae; Eurotiales; Aspergillaceae; Aspergillus; Aspergillus ochraceoroseus;	K17554	PPP1R13B, ASPP1; apoptosis-stimulating of p53 protein 1
Ascomycota	k139_10969690	k139_10969690_11	cellular organisms; Eukaryota; Opisthokonta; Fungi; Dikarya; Ascomycota; saccharomyceta; Pezizomycotina; leotiomyceta; sordariomyceta; Leotiomycetes; Leotiomycetes incertae sedis; Pseudeurotiaceae; Pseudogymnoascus; Pseudogymnoascus sp. VKM F-3808;	K14566	UTP24, FCF1; U3 small nucleolar RNA-associated protein 24UTP24, FCF1; U3 small nucleolar RNA-associated protein 24
Ascomycota	k139_10969690	k139_10969690_1	cellular organisms; Eukaryota; Opisthokonta; Fungi; Dikarya; Ascomycota; saccharomyceta; Pezizomycotina; leotiomyceta; sordariomyceta; Leotiomycetes; Leotiomycetes incertae sedis; Pseudeurotiaceae; Pseudogymnoascus; Pseudogymnoascus sp. VKM F-3808;	K23705	Null
Ascomycota	k139_10969690	k139_10969690_2	cellular organisms; Eukaryota; Opisthokonta; Fungi; Dikarya; Ascomycota; saccharomyceta; Pezizomycotina; leotiomyceta; sordariomyceta; Leotiomycetes; Leotiomycetes incertae sedis; Pseudeurotiaceae; Pseudogymnoascus; Pseudogymnoascus sp. VKM F-3808;	K00658	DLST, sucB; 2-oxoglutarate dehydrogenase E2 component (dihydrolipoamide succinyltransferase) [EC:2.3.1.61]DLST, sucB; 2-oxoglutarate dehydrogenase E2 component (dihydrolipoamide succinyltransferase) [EC:2.3.1.61]DLST, sucB; 2-oxoglutarate dehydrogenase E2 component (dihydrolipoamide succinyltransferase) [EC:2.3.1.61]
Ascomycota	k139_10969690	k139_10969690_3	cellular organisms; Eukaryota; Opisthokonta; Fungi; Dikarya; Ascomycota; saccharomyceta; Pezizomycotina; leotiomyceta; sordariomyceta; Leotiomycetes; Leotiomycetes incertae sedis; Pseudeurotiaceae; Pseudogymnoascus; Pseudogymnoascus sp. VKM F-3808;	K23440	PRSS56; serine protease 56 [EC:3.4.21.-]
Ascomycota	k139_10969690	k139_10969690_4	cellular organisms; Eukaryota; Opisthokonta; Fungi; Dikarya; Ascomycota; saccharomyceta; Pezizomycotina; leotiomyceta; sordariomyceta; Leotiomycetes; Leotiomycetes incertae sedis; Pseudeurotiaceae; Pseudogymnoascus; Pseudogymnoascus sp. VKM F-3808;	K03575	mutY; A/G-specific adenine glycosylase [EC:3.2.2.31]mutY; A/G-specific adenine glycosylase [EC:3.2.2.31]
Ascomycota	k139_10969690	k139_10969690_5	cellular organisms; Eukaryota; Opisthokonta; Fungi; Dikarya; Ascomycota; saccharomyceta; Pezizomycotina; leotiomyceta; sordariomyceta; Leotiomycetes; Leotiomycetes incertae sedis; Pseudeurotiaceae; Pseudogymnoascus; Pseudogymnoascus sp. VKM F-3808;	K19721	COL5AS; collagen, type V/XI/XXIV/XXVII, alphaCOL5AS; collagen, type V/XI/XXIV/XXVII, alpha
Ascomycota	k139_10969690	k139_10969690_6	cellular organisms; Eukaryota; Opisthokonta; Fungi; Dikarya; Ascomycota; saccharomyceta; Pezizomycotina; leotiomyceta; sordariomyceta; Leotiomycetes; Leotiomycetes incertae sedis; Pseudeurotiaceae; Pseudogymnoascus; Pseudogymnoascus sp. VKM F-3808;	K04698	SOCS5; suppressor of cytokine signaling 5SOCS5; suppressor of cytokine signaling 5SOCS5; suppressor of cytokine signaling 5
Ascomycota	k139_10969690	k139_10969690_7	cellular organisms; Eukaryota; Opisthokonta; Fungi; Dikarya; Ascomycota; saccharomyceta; Pezizomycotina; leotiomyceta; sordariomyceta; Leotiomycetes; Leotiomycetes incertae sedis; Pseudeurotiaceae; Pseudogymnoascus; Pseudogymnoascus sp. VKM F-3808;	K14772	UTP20; U3 small nucleolar RNA-associated protein 20
Ascomycota	k139_10969690	k139_10969690_8	cellular organisms; Eukaryota; Opisthokonta; Fungi; Dikarya; Ascomycota; saccharomyceta; Pezizomycotina; leotiomyceta; sordariomyceta; Leotiomycetes; Leotiomycetes incertae sedis; Pseudeurotiaceae; Pseudogymnoascus; Pseudogymnoascus sp. VKM F-3808;	K00864	glpK, GK; glycerol kinase [EC:2.7.1.30]glpK, GK; glycerol kinase [EC:2.7.1.30]glpK, GK; glycerol kinase [EC:2.7.1.30]glpK, GK; glycerol kinase [EC:2.7.1.30]
Ascomycota	k139_10969690	k139_10969690_9	cellular organisms; Eukaryota; Opisthokonta; Fungi; Dikarya; Ascomycota; saccharomyceta; Pezizomycotina; leotiomyceta; sordariomyceta; Leotiomycetes; Leotiomycetes incertae sedis; Pseudeurotiaceae; Pseudogymnoascus; Pseudogymnoascus sp. VKM F-3808;	K06823	COL18A; collagen, type XVIII, alphaCOL18A; collagen, type XVIII, alphaCOL18A; collagen, type XVIII, alphaCOL18A; collagen, type XVIII, alpha
Ascomycota	k139_10969690	k139_10969690_10	cellular organisms; Eukaryota; Opisthokonta; Fungi; Dikarya; Ascomycota; saccharomyceta; Pezizomycotina; leotiomyceta; sordariomyceta; Leotiomycetes; Leotiomycetes incertae sedis; Pseudeurotiaceae; Pseudogymnoascus; Pseudogymnoascus sp. VKM F-3808;	K09422	MYBP; transcription factor MYB, plant
Ascomycota	k139_10970141	k139_10970141_2	cellular organisms; Eukaryota; Opisthokonta; Fungi; Dikarya; Ascomycota; saccharomyceta; Pezizomycotina; leotiomyceta; sordariomyceta; Leotiomycetes; Helotiales; Dermateaceae; Marssonina; Marssonina brunnea; Marssonina brunnea f. sp. 'multigermtubi'; Marssonina brunnea f. sp. 'multigermtubi' MB_m1;	K00626	E2.3.1.9, atoB; acetyl-CoA C-acetyltransferase [EC:2.3.1.9]E2.3.1.9, atoB; acetyl-CoA C-acetyltransferase [EC:2.3.1.9]E2.3.1.9, atoB; acetyl-CoA C-acetyltransferase [EC:2.3.1.9]E2.3.1.9, atoB; acetyl-CoA C-acetyltransferase [EC:2.3.1.9]E2.3.1.9, atoB; acetyl-CoA C-acetyltransferase [EC:2.3.1.9]E2.3.1.9, atoB; acetyl-CoA C-acetyltransferase [EC:2.3.1.9]E2.3.1.9, atoB; acetyl-CoA C-acetyltransferas…
Ascomycota	k139_10970817	k139_10970817_1	cellular organisms; Eukaryota; Opisthokonta; Fungi; Dikarya; Ascomycota; saccharomyceta; Saccharomycotina; Saccharomycetes; Saccharomycetales; Metschnikowiaceae; Metschnikowia; Metschnikowia bicuspidata;	K13524	ABAT; 4-aminobutyrate aminotransferase / (S)-3-amino-2-methylpropionate transaminase [EC:2.6.1.19 2.6.1.22]ABAT; 4-aminobutyrate aminotransferase / (S)-3-amino-2-methylpropionate transaminase [EC:2.6.1.19 2.6.1.22]ABAT; 4-aminobutyrate aminotransferase / (S)-3-amino-2-methylpropionate transaminase [EC:2.6.1.19 2.6.1.22]ABAT; 4-aminobutyrate aminotransferase / (S)-3-amino-2-methylpropionate transa…
Ascomycota	k139_10970817	k139_10970817_2	cellular organisms; Eukaryota; Opisthokonta; Fungi; Dikarya; Ascomycota; saccharomyceta; Saccharomycotina; Saccharomycetes; Saccharomycetales; Metschnikowiaceae; Metschnikowia; Metschnikowia bicuspidata;	K01652	E2.2.1.6L, ilvB, ilvG, ilvI; acetolactate synthase I/II/III large subunit [EC:2.2.1.6]E2.2.1.6L, ilvB, ilvG, ilvI; acetolactate synthase I/II/III large subunit [EC:2.2.1.6]E2.2.1.6L, ilvB, ilvG, ilvI; acetolactate synthase I/II/III large subunit [EC:2.2.1.6]E2.2.1.6L, ilvB, ilvG, ilvI; acetolactate synthase I/II/III large subunit [EC:2.2.1.6]
Ascomycota	k139_10970817	k139_10970817_3	cellular organisms; Eukaryota; Opisthokonta; Fungi; Dikarya; Ascomycota; saccharomyceta; Saccharomycotina; Saccharomycetes; Saccharomycetales; Metschnikowiaceae; Metschnikowia; Metschnikowia bicuspidata;	K08131	COL9A; collagen, type IX, alphaCOL9A; collagen, type IX, alphaCOL9A; collagen, type IX, alphaCOL9A; collagen, type IX, alphaCOL9A; collagen, type IX, alphaCOL9A; collagen, type IX, alpha
Ascomycota	k139_10971749	k139_10971749_3	cellular organisms; Eukaryota; Opisthokonta; Fungi; Dikarya; Ascomycota; saccharomyceta; Pezizomycotina; leotiomyceta; sordariomyceta; Leotiomycetes; Helotiales; Rutstroemiaceae; Rutstroemia;	K14754	MX1; interferon-induced GTP-binding protein Mx1MX1; interferon-induced GTP-binding protein Mx1MX1; interferon-induced GTP-binding protein Mx1MX1; interferon-induced GTP-binding protein Mx1
Ascomycota	k139_10971749	k139_10971749_1	cellular organisms; Eukaryota; Opisthokonta; Fungi; Dikarya; Ascomycota; saccharomyceta; Pezizomycotina; leotiomyceta; sordariomyceta; Leotiomycetes; Helotiales; Rutstroemiaceae; Rutstroemia;	K17613	CABIN1; calcineurin-binding protein cabin-1
Ascomycota	k139_10971749	k139_10971749_2	cellular organisms; Eukaryota; Opisthokonta; Fungi; Dikarya; Ascomycota; saccharomyceta; Pezizomycotina; leotiomyceta; sordariomyceta; Leotiomycetes; Helotiales; Rutstroemiaceae; Rutstroemia;	K12332	CALC; calcitoninCALC; calcitonin
Ascomycota	k139_10971749	k139_10971749_4	cellular organisms; Eukaryota; Opisthokonta; Fungi; Dikarya; Ascomycota; saccharomyceta; Pezizomycotina; leotiomyceta; sordariomyceta; Leotiomycetes; Helotiales; Rutstroemiaceae; Rutstroemia;	K23326	CCNK; cyclin K
Ascomycota	k139_10978023	k139_10978023_2	cellular organisms; Eukaryota; Opisthokonta; Fungi; Dikarya; Ascomycota; saccharomyceta; Saccharomycotina; Saccharomycetes; Saccharomycetales; Dipodascaceae; Geotrichum; Geotrichum candidum;	K08609	ADAM20; disintegrin and metalloproteinase domain-containing protein 20 [EC:3.4.24.-]
Ascomycota	k139_10978023	k139_10978023_1	cellular organisms; Eukaryota; Opisthokonta; Fungi; Dikarya; Ascomycota; saccharomyceta; Saccharomycotina; Saccharomycetes; Saccharomycetales; Dipodascaceae; Geotrichum; Geotrichum candidum;	K14861	URB1; nucleolar pre-ribosomal-associated protein 1
Ascomycota	k139_10978431	k139_10978431_1	cellular organisms; Eukaryota; Opisthokonta; Fungi; Dikarya; Ascomycota; saccharomyceta; Saccharomycotina; Saccharomycetes; Saccharomycetales; Saccharomycetaceae; Kazachstania; Kazachstania africana; Kazachstania africana CBS 2517;	K00013	hisD; histidinol dehydrogenase [EC:1.1.1.23]
Ascomycota	k139_10978431	k139_10978431_2	cellular organisms; Eukaryota; Opisthokonta; Fungi; Dikarya; Ascomycota; saccharomyceta; Saccharomycotina; Saccharomycetes; Saccharomycetales; Saccharomycetaceae; Kazachstania; Kazachstania africana; Kazachstania africana CBS 2517;	K05212	GRIN2D; glutamate receptor ionotropic, NMDA 2DGRIN2D; glutamate receptor ionotropic, NMDA 2DGRIN2D; glutamate receptor ionotropic, NMDA 2DGRIN2D; glutamate receptor ionotropic, NMDA 2DGRIN2D; glutamate receptor ionotropic, NMDA 2DGRIN2D; glutamate receptor ionotropic, NMDA 2DGRIN2D; glutamate receptor ionotropic, NMDA 2DGRIN2D; glutamate receptor ionotropic, NMDA 2DGRIN2D; glutamate receptor iono…
Ascomycota	k139_10978431	k139_10978431_4	cellular organisms; Eukaryota; Opisthokonta; Fungi; Dikarya; Ascomycota; saccharomyceta; Saccharomycotina; Saccharomycetes; Saccharomycetales; Saccharomycetaceae; Kazachstania; Kazachstania africana; Kazachstania africana CBS 2517;	K03427	hsdM; type I restriction enzyme M protein [EC:2.1.1.72]
Ascomycota	k139_10982739	k139_10982739_1	cellular organisms; Eukaryota; Opisthokonta; Fungi; Dikarya; Ascomycota; saccharomyceta; Pezizomycotina; leotiomyceta; Eurotiomycetes; Eurotiomycetidae; Eurotiales; Aspergillaceae; Penicillium; Penicillium steckii;	K05119	ALK, CD246; anaplastic lymphoma kinase [EC:2.7.10.1]ALK, CD246; anaplastic lymphoma kinase [EC:2.7.10.1]ALK, CD246; anaplastic lymphoma kinase [EC:2.7.10.1]ALK, CD246; anaplastic lymphoma kinase [EC:2.7.10.1]ALK, CD246; anaplastic lymphoma kinase [EC:2.7.10.1]
Ascomycota	k139_10984930	k139_10984930_2	cellular organisms; Eukaryota; Opisthokonta; Fungi; Dikarya; Ascomycota; saccharomyceta; Pezizomycotina; leotiomyceta; sordariomyceta; Sordariomycetes; Sordariomycetidae; Sordariales;	K00088	IMPDH, guaB; IMP dehydrogenase [EC:1.1.1.205]IMPDH, guaB; IMP dehydrogenase [EC:1.1.1.205]IMPDH, guaB; IMP dehydrogenase [EC:1.1.1.205]
Ascomycota	k139_10984930	k139_10984930_1	cellular organisms; Eukaryota; Opisthokonta; Fungi; Dikarya; Ascomycota; saccharomyceta; Pezizomycotina; leotiomyceta; sordariomyceta; Sordariomycetes; Sordariomycetidae; Sordariales;	K03299	TC.GNTP; gluconate:H+ symporter, GntP family
Ascomycota	k139_10986907	k139_10986907_1	cellular organisms; Eukaryota; Opisthokonta; Fungi; Dikarya; Ascomycota; saccharomyceta; Pezizomycotina; leotiomyceta; Eurotiomycetes; Eurotiomycetidae; Eurotiales; Aspergillaceae; Aspergillus; Aspergillus brasiliensis; Aspergillus brasiliensis CBS 101740;	K00128	ALDH; aldehyde dehydrogenase (NAD+) [EC:1.2.1.3]ALDH; aldehyde dehydrogenase (NAD+) [EC:1.2.1.3]ALDH; aldehyde dehydrogenase (NAD+) [EC:1.2.1.3]ALDH; aldehyde dehydrogenase (NAD+) [EC:1.2.1.3]ALDH; aldehyde dehydrogenase (NAD+) [EC:1.2.1.3]ALDH; aldehyde dehydrogenase (NAD+) [EC:1.2.1.3]ALDH; aldehyde dehydrogenase (NAD+) [EC:1.2.1.3]ALDH; aldehyde dehydrogenase (NAD+) [EC:1.2.1.3]ALDH; aldehyde …
Ascomycota	k139_109880	k139_109880_1	cellular organisms; Eukaryota; Opisthokonta; Fungi; Dikarya; Ascomycota; saccharomyceta; Pezizomycotina; leotiomyceta; sordariomyceta; Leotiomycetes; Helotiales; Helotiaceae; Glarea; Glarea lozoyensis; Glarea lozoyensis ATCC 20868;	K07104	catE; catechol 2,3-dioxygenase [EC:1.13.11.2]catE; catechol 2,3-dioxygenase [EC:1.13.11.2]catE; catechol 2,3-dioxygenase [EC:1.13.11.2]catE; catechol 2,3-dioxygenase [EC:1.13.11.2]
Ascomycota	k139_109880	k139_109880_2	cellular organisms; Eukaryota; Opisthokonta; Fungi; Dikarya; Ascomycota; saccharomyceta; Pezizomycotina; leotiomyceta; sordariomyceta; Leotiomycetes; Helotiales; Helotiaceae; Glarea; Glarea lozoyensis; Glarea lozoyensis ATCC 20868;	K00804	GGPS1; geranylgeranyl diphosphate synthase, type III [EC:2.5.1.1 2.5.1.10 2.5.1.29]GGPS1; geranylgeranyl diphosphate synthase, type III [EC:2.5.1.1 2.5.1.10 2.5.1.29]
Ascomycota	k139_10993780	k139_10993780_1	cellular organisms; Eukaryota; Opisthokonta; Fungi; Dikarya; Ascomycota; saccharomyceta; Saccharomycotina; Saccharomycetes; Saccharomycetales; Pichiaceae; Ogataea; Ogataea polymorpha;	K00943	tmk, DTYMK; dTMP kinase [EC:2.7.4.9]
Ascomycota	k139_10994610	k139_10994610_1	cellular organisms; Eukaryota; Opisthokonta; Fungi; Dikarya; Ascomycota; saccharomyceta; Saccharomycotina; Saccharomycetes; Saccharomycetales;	K07937	ARF1; ADP-ribosylation factor 1ARF1; ADP-ribosylation factor 1ARF1; ADP-ribosylation factor 1ARF1; ADP-ribosylation factor 1ARF1; ADP-ribosylation factor 1ARF1; ADP-ribosylation factor 1ARF1; ADP-ribosylation factor 1ARF1; ADP-ribosylation factor 1ARF1; ADP-ribosylation factor 1ARF1; ADP-ribosylation factor 1
Ascomycota	k139_10994610	k139_10994610_2	cellular organisms; Eukaryota; Opisthokonta; Fungi; Dikarya; Ascomycota; saccharomyceta; Saccharomycotina; Saccharomycetes; Saccharomycetales;	K07937	ARF1; ADP-ribosylation factor 1ARF1; ADP-ribosylation factor 1ARF1; ADP-ribosylation factor 1ARF1; ADP-ribosylation factor 1ARF1; ADP-ribosylation factor 1ARF1; ADP-ribosylation factor 1ARF1; ADP-ribosylation factor 1ARF1; ADP-ribosylation factor 1ARF1; ADP-ribosylation factor 1ARF1; ADP-ribosylation factor 1
Ascomycota	k139_10994610	k139_10994610_2	cellular organisms; Eukaryota; Opisthokonta; Fungi; Dikarya; Ascomycota; saccharomyceta; Saccharomycotina; Saccharomycetes; Saccharomycetales;	K07938	ARF3; ADP-ribosylation factor 3ARF3; ADP-ribosylation factor 3ARF3; ADP-ribosylation factor 3ARF3; ADP-ribosylation factor 3
Ascomycota	k139_10995446	k139_10995446_2	cellular organisms; Eukaryota; Opisthokonta; Fungi; Dikarya; Ascomycota; saccharomyceta; Pezizomycotina; leotiomyceta; sordariomyceta; Sordariomycetes; Hypocreomycetidae; Glomerellales; Glomerellaceae; Colletotrichum;	K00344	qor, CRYZ; NADPH:quinone reductase [EC:1.6.5.5]
Ascomycota	k139_10995446	k139_10995446_6	cellular organisms; Eukaryota; Opisthokonta; Fungi; Dikarya; Ascomycota; saccharomyceta; Pezizomycotina; leotiomyceta; sordariomyceta; Sordariomycetes; Hypocreomycetidae; Glomerellales; Glomerellaceae; Colletotrichum;	K00344	qor, CRYZ; NADPH:quinone reductase [EC:1.6.5.5]
Ascomycota	k139_10995446	k139_10995446_1	cellular organisms; Eukaryota; Opisthokonta; Fungi; Dikarya; Ascomycota; saccharomyceta; Pezizomycotina; leotiomyceta; sordariomyceta; Sordariomycetes; Hypocreomycetidae; Glomerellales; Glomerellaceae; Colletotrichum;	K00344	qor, CRYZ; NADPH:quinone reductase [EC:1.6.5.5]
Ascomycota	k139_10995446	k139_10995446_3	cellular organisms; Eukaryota; Opisthokonta; Fungi; Dikarya; Ascomycota; saccharomyceta; Pezizomycotina; leotiomyceta; sordariomyceta; Sordariomycetes; Hypocreomycetidae; Glomerellales; Glomerellaceae; Colletotrichum;	K23561	CLK1_4; dual specificity protein kinase CLK1/4 [EC:2.7.12.1]CLK1_4; dual specificity protein kinase CLK1/4 [EC:2.7.12.1]CLK1_4; dual specificity protein kinase CLK1/4 [EC:2.7.12.1]
Ascomycota	k139_10997003	k139_10997003_1	cellular organisms; Eukaryota; Opisthokonta; Fungi; Dikarya; Ascomycota; saccharomyceta; Saccharomycotina; Saccharomycetes; Saccharomycetales; Metschnikowiaceae; Metschnikowia; Metschnikowia bicuspidata;	K00565	RNMT; mRNA (guanine-N7-)-methyltransferase [EC:2.1.1.56]RNMT; mRNA (guanine-N7-)-methyltransferase [EC:2.1.1.56]
Ascomycota	k139_10997046	k139_10997046_1	cellular organisms; Eukaryota; Opisthokonta; Fungi; Dikarya; Ascomycota; saccharomyceta; Saccharomycotina; Saccharomycetes; Saccharomycetales; Metschnikowiaceae; Metschnikowia; Metschnikowia bicuspidata;	K22028	MYPN; myopalladin
Ascomycota	k139_10997939	k139_10997939_1	cellular organisms; Eukaryota; Opisthokonta; Fungi; Dikarya; Ascomycota; saccharomyceta; Pezizomycotina; leotiomyceta; Eurotiomycetes; Eurotiomycetidae; Eurotiales; Aspergillaceae; Penicillium;	K01674	cah; carbonic anhydrase [EC:4.2.1.1]
Ascomycota	k139_10997939	k139_10997939_2	cellular organisms; Eukaryota; Opisthokonta; Fungi; Dikarya; Ascomycota; saccharomyceta; Pezizomycotina; leotiomyceta; Eurotiomycetes; Eurotiomycetidae; Eurotiales; Aspergillaceae; Penicillium;	K03406	mcp; methyl-accepting chemotaxis proteinmcp; methyl-accepting chemotaxis proteinmcp; methyl-accepting chemotaxis protein
Ascomycota	k139_10999888	k139_10999888_1	cellular organisms; Eukaryota; Opisthokonta; Fungi; Dikarya; Ascomycota; saccharomyceta; Saccharomycotina; Saccharomycetes; Saccharomycetales; Phaffomycetaceae; Komagataella;	K09229	ZKSCAN; KRAB and SCAN domains-containing zinc finger protein
Ascomycota	k139_10999888	k139_10999888_2	cellular organisms; Eukaryota; Opisthokonta; Fungi; Dikarya; Ascomycota; saccharomyceta; Saccharomycotina; Saccharomycetes; Saccharomycetales; Phaffomycetaceae; Komagataella;	K01874	MARS, metG; methionyl-tRNA synthetase [EC:6.1.1.10]MARS, metG; methionyl-tRNA synthetase [EC:6.1.1.10]MARS, metG; methionyl-tRNA synthetase [EC:6.1.1.10]MARS, metG; methionyl-tRNA synthetase [EC:6.1.1.10]
Ascomycota	k139_10999897	k139_10999897_1	cellular organisms; Eukaryota; Opisthokonta; Fungi; Dikarya; Ascomycota; saccharomyceta; Pezizomycotina; leotiomyceta; Eurotiomycetes; Eurotiomycetidae; Eurotiales; Trichocomaceae; Talaromyces; Talaromyces stipitatus; Talaromyces stipitatus ATCC 10500;	K09250	CNBP; cellular nucleic acid-binding protein
Ascomycota	k139_11002026	k139_11002026_1	cellular organisms; Eukaryota; Opisthokonta; Fungi; Dikarya; Ascomycota; saccharomyceta; Pezizomycotina; leotiomyceta; sordariomyceta; Sordariomycetes; Hypocreomycetidae; Glomerellales; Plectosphaerellaceae; Verticillium; Verticillium alfalfae; Verticillium alfalfae VaMs.102;	K01933	purM; phosphoribosylformylglycinamidine cyclo-ligase [EC:6.3.3.1]
Ascomycota	k139_11002618	k139_11002618_2	cellular organisms; Eukaryota; Opisthokonta; Fungi; Dikarya; Ascomycota; saccharomyceta; Saccharomycotina; Saccharomycetes; Saccharomycetales; Debaryomycetaceae; Millerozyma; Millerozyma farinosa; Millerozyma farinosa CBS 7064;	K19036	IGHMBP2; ATP-dependent RNA/DNA helicase IGHMBP2 [EC:3.6.4.12 3.6.4.13]IGHMBP2; ATP-dependent RNA/DNA helicase IGHMBP2 [EC:3.6.4.12 3.6.4.13]
Ascomycota	k139_1101000	k139_1101000_1	cellular organisms; Eukaryota; Opisthokonta; Fungi; Dikarya; Ascomycota; saccharomyceta; Pezizomycotina; leotiomyceta; sordariomyceta; Sordariomycetes; Hypocreomycetidae; Hypocreales; Ophiocordycipitaceae; Ophiocordyceps; Ophiocordyceps camponoti-rufipedis;	K01568	PDC, pdc; pyruvate decarboxylase [EC:4.1.1.1]
Ascomycota	k139_11010369	k139_11010369_1	cellular organisms; Eukaryota; Opisthokonta; Fungi; Dikarya; Ascomycota; saccharomyceta; Pezizomycotina; leotiomyceta; Eurotiomycetes; Chaetothyriomycetidae; Chaetothyriales; Cyphellophoraceae; Cyphellophora; Cyphellophora europaea; Cyphellophora europaea CBS 101466;	K19877	CHS5; chitin biosynthesis protein CHS5
Ascomycota	k139_11010369	k139_11010369_2	cellular organisms; Eukaryota; Opisthokonta; Fungi; Dikarya; Ascomycota; saccharomyceta; Pezizomycotina; leotiomyceta; Eurotiomycetes; Chaetothyriomycetidae; Chaetothyriales; Cyphellophoraceae; Cyphellophora; Cyphellophora europaea; Cyphellophora europaea CBS 101466;	K22182	TXNRD; thioredoxin reductase (NADPH) [EC:1.8.1.9]TXNRD; thioredoxin reductase (NADPH) [EC:1.8.1.9]TXNRD; thioredoxin reductase (NADPH) [EC:1.8.1.9]
Ascomycota	k139_11014924	k139_11014924_1	cellular organisms; Eukaryota; Opisthokonta; Fungi; Dikarya; Ascomycota; saccharomyceta; Pezizomycotina; leotiomyceta; Eurotiomycetes; Eurotiomycetidae; Eurotiales; Aspergillaceae; Phialosimplex; Phialosimplex sp. HF37;	K08900	BCS1; mitochondrial chaperone BCS1
Ascomycota	k139_11016548	k139_11016548_1	cellular organisms; Eukaryota; Opisthokonta; Fungi; Dikarya; Ascomycota; saccharomyceta; Pezizomycotina; leotiomyceta; dothideomyceta; Dothideomycetes; Pleosporomycetidae; Pleosporales; Pleosporineae; Pleosporaceae; Alternaria; Alternaria sect. Alternaria; Alternaria tenuissima complex; Alternaria tenuissima;	K08300	rne; ribonuclease E [EC:3.1.26.12]rne; ribonuclease E [EC:3.1.26.12]rne; ribonuclease E [EC:3.1.26.12]
Ascomycota	k139_11016548	k139_11016548_1	cellular organisms; Eukaryota; Opisthokonta; Fungi; Dikarya; Ascomycota; saccharomyceta; Pezizomycotina; leotiomyceta; dothideomyceta; Dothideomycetes; Pleosporomycetidae; Pleosporales; Pleosporineae; Pleosporaceae; Alternaria; Alternaria sect. Alternaria; Alternaria tenuissima complex; Alternaria tenuissima;	K08301	rng, cafA; ribonuclease G [EC:3.1.26.-]rng, cafA; ribonuclease G [EC:3.1.26.-]
Ascomycota	k139_11018579	k139_11018579_1	cellular organisms; Eukaryota; Opisthokonta; Fungi; Dikarya; Ascomycota; saccharomyceta; Pezizomycotina; leotiomyceta; Eurotiomycetes; Chaetothyriomycetidae; Chaetothyriales;	K00872	thrB; homoserine kinase [EC:2.7.1.39]
Ascomycota	k139_11022128	k139_11022128_1	cellular organisms; Eukaryota; Opisthokonta; Fungi; Dikarya; Ascomycota; saccharomyceta; Pezizomycotina; leotiomyceta; Eurotiomycetes; Eurotiomycetidae; Eurotiales; Aspergillaceae; Aspergillus; Aspergillus mulundensis;	K06999	K06999; phospholipase/carboxylesterase
Ascomycota	k139_11022128	k139_11022128_2	cellular organisms; Eukaryota; Opisthokonta; Fungi; Dikarya; Ascomycota; saccharomyceta; Pezizomycotina; leotiomyceta; Eurotiomycetes; Eurotiomycetidae; Eurotiales; Aspergillaceae; Aspergillus; Aspergillus mulundensis;	K07304	msrA; peptide-methionine (S)-S-oxide reductase [EC:1.8.4.11]
Ascomycota	k139_11022612	k139_11022612_1	cellular organisms; Eukaryota; Opisthokonta; Fungi; Dikarya; Ascomycota; saccharomyceta; Pezizomycotina; leotiomyceta; Eurotiomycetes; Chaetothyriomycetidae; Chaetothyriales; Herpotrichiellaceae; Fonsecaea; Fonsecaea erecta;	K10380	ANK; ankyrinANK; ankyrinANK; ankyrin
Ascomycota	k139_11024654	k139_11024654_2	cellular organisms; Eukaryota; Opisthokonta; Fungi; Dikarya; Ascomycota; saccharomyceta; Pezizomycotina; leotiomyceta; Eurotiomycetes; Eurotiomycetidae; Onygenales; Arthrodermataceae; Trichophyton; Trichophyton violaceum;	K05853	ATP2A; P-type Ca2+ transporter type 2A [EC:7.2.2.10]ATP2A; P-type Ca2+ transporter type 2A [EC:7.2.2.10]ATP2A; P-type Ca2+ transporter type 2A [EC:7.2.2.10]ATP2A; P-type Ca2+ transporter type 2A [EC:7.2.2.10]ATP2A; P-type Ca2+ transporter type 2A [EC:7.2.2.10]ATP2A; P-type Ca2+ transporter type 2A [EC:7.2.2.10]ATP2A; P-type Ca2+ transporter type 2A [EC:7.2.2.10]ATP2A; P-type Ca2+ transporter type…
Ascomycota	k139_11024654	k139_11024654_1	cellular organisms; Eukaryota; Opisthokonta; Fungi; Dikarya; Ascomycota; saccharomyceta; Pezizomycotina; leotiomyceta; Eurotiomycetes; Eurotiomycetidae; Onygenales; Arthrodermataceae; Trichophyton; Trichophyton violaceum;	K10693	MYCBP2, PAM; RCR-type E3 ubiquitin transferase [EC:2.3.2.33]MYCBP2, PAM; RCR-type E3 ubiquitin transferase [EC:2.3.2.33]
Ascomycota	k139_11024654	k139_11024654_3	cellular organisms; Eukaryota; Opisthokonta; Fungi; Dikarya; Ascomycota; saccharomyceta; Pezizomycotina; leotiomyceta; Eurotiomycetes; Eurotiomycetidae; Onygenales; Arthrodermataceae; Trichophyton; Trichophyton violaceum;	K02959	RP-S16, MRPS16, rpsP; small subunit ribosomal protein S16RP-S16, MRPS16, rpsP; small subunit ribosomal protein S16RP-S16, MRPS16, rpsP; small subunit ribosomal protein S16
Ascomycota	k139_11025724	k139_11025724_1	cellular organisms; Eukaryota; Opisthokonta; Fungi; Dikarya; Ascomycota; saccharomyceta; Saccharomycotina; Saccharomycetes; Saccharomycetales; Metschnikowiaceae; Metschnikowia; Metschnikowia bicuspidata;	K08333	PIK3R4, VPS15; phosphoinositide-3-kinase, regulatory subunit 4 [EC:2.7.11.1]PIK3R4, VPS15; phosphoinositide-3-kinase, regulatory subunit 4 [EC:2.7.11.1]PIK3R4, VPS15; phosphoinositide-3-kinase, regulatory subunit 4 [EC:2.7.11.1]PIK3R4, VPS15; phosphoinositide-3-kinase, regulatory subunit 4 [EC:2.7.11.1]PIK3R4, VPS15; phosphoinositide-3-kinase, regulatory subunit 4 [EC:2.7.11.1]PIK3R4, VPS15; phos…
Ascomycota	k139_11027855	k139_11027855_1	cellular organisms; Eukaryota; Opisthokonta; Fungi; Dikarya; Ascomycota; saccharomyceta; Saccharomycotina; Saccharomycetes; Saccharomycetales; Metschnikowiaceae; Metschnikowia; Metschnikowia bicuspidata;	K10844	ERCC2, XPD; DNA excision repair protein ERCC-2 [EC:3.6.4.12]ERCC2, XPD; DNA excision repair protein ERCC-2 [EC:3.6.4.12]ERCC2, XPD; DNA excision repair protein ERCC-2 [EC:3.6.4.12]ERCC2, XPD; DNA excision repair protein ERCC-2 [EC:3.6.4.12]
Ascomycota	k139_110309	k139_110309_1	cellular organisms; Eukaryota; Opisthokonta; Fungi; Dikarya; Ascomycota; saccharomyceta; Saccharomycotina; Saccharomycetes; Saccharomycetales; Saccharomycetaceae; Tetrapisispora; Tetrapisispora phaffii; Tetrapisispora phaffii CBS 4417;	K09228	KRAB; KRAB domain-containing zinc finger proteinKRAB; KRAB domain-containing zinc finger protein
Ascomycota	k139_11035541	k139_11035541_1	cellular organisms; Eukaryota; Opisthokonta; Fungi; Dikarya; Ascomycota; saccharomyceta; Pezizomycotina; leotiomyceta; sordariomyceta; Sordariomycetes; Hypocreomycetidae; Hypocreales;	K01092	E3.1.3.25, IMPA, suhB; myo-inositol-1(or 4)-monophosphatase [EC:3.1.3.25]E3.1.3.25, IMPA, suhB; myo-inositol-1(or 4)-monophosphatase [EC:3.1.3.25]E3.1.3.25, IMPA, suhB; myo-inositol-1(or 4)-monophosphatase [EC:3.1.3.25]
Ascomycota	k139_11035541	k139_11035541_2	cellular organisms; Eukaryota; Opisthokonta; Fungi; Dikarya; Ascomycota; saccharomyceta; Pezizomycotina; leotiomyceta; sordariomyceta; Sordariomycetes; Hypocreomycetidae; Hypocreales;	K00958	sat, met3; sulfate adenylyltransferase [EC:2.7.7.4]sat, met3; sulfate adenylyltransferase [EC:2.7.7.4]sat, met3; sulfate adenylyltransferase [EC:2.7.7.4]sat, met3; sulfate adenylyltransferase [EC:2.7.7.4]
Ascomycota	k139_11041635	k139_11041635_1	cellular organisms; Eukaryota; Opisthokonta; Fungi; Dikarya; Ascomycota; saccharomyceta; Pezizomycotina; leotiomyceta; sordariomyceta; Leotiomycetes; Erysiphales; Erysiphaceae; Golovinomyces; Golovinomyces cichoracearum;	K08999	K08999; uncharacterized protein
Ascomycota	k139_11041635	k139_11041635_1	cellular organisms; Eukaryota; Opisthokonta; Fungi; Dikarya; Ascomycota; saccharomyceta; Pezizomycotina; leotiomyceta; sordariomyceta; Leotiomycetes; Erysiphales; Erysiphaceae; Golovinomyces; Golovinomyces cichoracearum;	K03702	uvrB; excinuclease ABC subunit BuvrB; excinuclease ABC subunit B
Ascomycota	k139_1104255	k139_1104255_1	cellular organisms; Eukaryota; Opisthokonta; Fungi; Dikarya; Ascomycota; saccharomyceta; Pezizomycotina; leotiomyceta; dothideomyceta; Dothideomycetes; Pleosporomycetidae; Mytilinidiales; Argynnaceae; Lepidopterella; Lepidopterella palustris; Lepidopterella palustris CBS 459.81;	K04572	NEFL, NF-L; neurofilament light polypeptideNEFL, NF-L; neurofilament light polypeptideNEFL, NF-L; neurofilament light polypeptide
Ascomycota	k139_1104255	k139_1104255_2	cellular organisms; Eukaryota; Opisthokonta; Fungi; Dikarya; Ascomycota; saccharomyceta; Pezizomycotina; leotiomyceta; dothideomyceta; Dothideomycetes; Pleosporomycetidae; Mytilinidiales; Argynnaceae; Lepidopterella; Lepidopterella palustris; Lepidopterella palustris CBS 459.81;	K14572	MDN1, REA1; midasinMDN1, REA1; midasin
Ascomycota	k139_1104255	k139_1104255_4	cellular organisms; Eukaryota; Opisthokonta; Fungi; Dikarya; Ascomycota; saccharomyceta; Pezizomycotina; leotiomyceta; dothideomyceta; Dothideomycetes; Pleosporomycetidae; Mytilinidiales; Argynnaceae; Lepidopterella; Lepidopterella palustris; Lepidopterella palustris CBS 459.81;	K18009	budC; meso-butanediol dehydrogenase / (S,S)-butanediol dehydrogenase / diacetyl reductase [EC:1.1.1.- 1.1.1.76 1.1.1.304]
Ascomycota	k139_11043556	k139_11043556_1	cellular organisms; Eukaryota; Opisthokonta; Fungi; Dikarya; Ascomycota; saccharomyceta; Saccharomycotina; Saccharomycetes; Saccharomycetales; Saccharomycetaceae; Tetrapisispora; Tetrapisispora blattae; Tetrapisispora blattae CBS 6284;	K14971	NCOA6, ASC2; nuclear receptor coactivator 6NCOA6, ASC2; nuclear receptor coactivator 6
Ascomycota	k139_11044274	k139_11044274_1	cellular organisms; Eukaryota; Opisthokonta; Fungi; Dikarya; Ascomycota; saccharomyceta; Pezizomycotina; leotiomyceta; sordariomyceta; Sordariomycetes; Hypocreomycetidae; Hypocreales;	K04459	DUSP, MKP; dual specificity MAP kinase phosphatase [EC:3.1.3.16 3.1.3.48]DUSP, MKP; dual specificity MAP kinase phosphatase [EC:3.1.3.16 3.1.3.48]DUSP, MKP; dual specificity MAP kinase phosphatase [EC:3.1.3.16 3.1.3.48]
Ascomycota	k139_11047073	k139_11047073_1	cellular organisms; Eukaryota; Opisthokonta; Fungi; Dikarya; Ascomycota; saccharomyceta; Pezizomycotina; leotiomyceta; sordariomyceta; Sordariomycetes; Hypocreomycetidae; Hypocreales; Nectriaceae; Fusarium; Fusarium sambucinum species complex;	K08651	E3.4.21.66; thermitase [EC:3.4.21.66]E3.4.21.66; thermitase [EC:3.4.21.66]
Ascomycota	k139_11047081	k139_11047081_1	cellular organisms; Eukaryota; Opisthokonta; Fungi; Dikarya; Ascomycota; saccharomyceta; Pezizomycotina;	K16726	ANKRD17, MASK; ankyrin repeat domain-containing protein 17
Ascomycota	k139_11050879	k139_11050879_1	cellular organisms; Eukaryota; Opisthokonta; Fungi; Dikarya; Ascomycota; Taphrinomycotina; Schizosaccharomycetes; Schizosaccharomycetales; Schizosaccharomycetaceae; Schizosaccharomyces; Schizosaccharomyces pombe;	K02988	RP-S5, MRPS5, rpsE; small subunit ribosomal protein S5RP-S5, MRPS5, rpsE; small subunit ribosomal protein S5
Ascomycota	k139_11051178	k139_11051178_2	cellular organisms; Eukaryota; Opisthokonta; Fungi; Dikarya; Ascomycota; saccharomyceta; Pezizomycotina; leotiomyceta; sordariomyceta; Sordariomycetes; Sordariomycetidae; Ophiostomatales; Ophiostomataceae; Sporothrix;	K12852	EFTUD2; 116 kDa U5 small nuclear ribonucleoprotein componentEFTUD2; 116 kDa U5 small nuclear ribonucleoprotein component
Ascomycota	k139_11051178	k139_11051178_1	cellular organisms; Eukaryota; Opisthokonta; Fungi; Dikarya; Ascomycota; saccharomyceta; Pezizomycotina; leotiomyceta; sordariomyceta; Sordariomycetes; Sordariomycetidae; Ophiostomatales; Ophiostomataceae; Sporothrix;	K20689	ARHGEF17; Rho guanine nucleotide exchange factor 17
Ascomycota	k139_11054900	k139_11054900_1	cellular organisms; Eukaryota; Opisthokonta; Fungi; Dikarya; Ascomycota; saccharomyceta; Saccharomycotina; Saccharomycetes; Saccharomycetales; Metschnikowiaceae; Metschnikowia; Metschnikowia bicuspidata;	K14209	SLC36A, PAT; solute carrier family 36 (proton-coupled amino acid transporter)SLC36A, PAT; solute carrier family 36 (proton-coupled amino acid transporter)SLC36A, PAT; solute carrier family 36 (proton-coupled amino acid transporter)SLC36A, PAT; solute carrier family 36 (proton-coupled amino acid transporter)
Ascomycota	k139_11056232	k139_11056232_1	cellular organisms; Eukaryota; Opisthokonta; Fungi; Dikarya; Ascomycota; saccharomyceta; Pezizomycotina; leotiomyceta; dothideomyceta; Dothideomycetes; Pleosporomycetidae; Pleosporomycetidae incertae sedis; Gloniaceae; Cenococcum; Cenococcum geophilum; Cenococcum geophilum 1.58;	K00892	gsk; inosine kinase [EC:2.7.1.73]
Ascomycota	k139_11059110	k139_11059110_1	cellular organisms; Eukaryota; Opisthokonta; Fungi; Dikarya; Ascomycota; saccharomyceta; Pezizomycotina; leotiomyceta; sordariomyceta; Leotiomycetes; Helotiales; Helotiales incertae sedis; Rhynchosporium; Rhynchosporium agropyri;	K09250	CNBP; cellular nucleic acid-binding protein
Ascomycota	k139_1105996	k139_1105996_1	cellular organisms; Eukaryota; Opisthokonta; Fungi; Dikarya; Ascomycota; saccharomyceta; Pezizomycotina; leotiomyceta; Eurotiomycetes; Chaetothyriomycetidae; Chaetothyriales; Herpotrichiellaceae; Fonsecaea; Fonsecaea nubica;	K06215	pdxS, pdx1; pyridoxal 5'-phosphate synthase pdxS subunit [EC:4.3.3.6]
Ascomycota	k139_11060686	k139_11060686_1	cellular organisms; Eukaryota; Opisthokonta; Fungi; Dikarya; Ascomycota; saccharomyceta; Pezizomycotina; leotiomyceta; dothideomyceta; Dothideomycetes; Dothideomycetidae; Capnodiales; Mycosphaerellaceae; Cercospora; Cercospora zeina;	K01099	INPP5B_F; inositol polyphosphate 5-phosphatase INPP5B/F [EC:3.1.3.36]INPP5B_F; inositol polyphosphate 5-phosphatase INPP5B/F [EC:3.1.3.36]INPP5B_F; inositol polyphosphate 5-phosphatase INPP5B/F [EC:3.1.3.36]
Ascomycota	k139_11060686	k139_11060686_4	cellular organisms; Eukaryota; Opisthokonta; Fungi; Dikarya; Ascomycota; saccharomyceta; Pezizomycotina; leotiomyceta; dothideomyceta; Dothideomycetes; Dothideomycetidae; Capnodiales; Mycosphaerellaceae; Cercospora; Cercospora zeina;	K20040	HIP1R, SLA2; huntingtin-interacting protein 1-related protein
Ascomycota	k139_11060761	k139_11060761_1	cellular organisms; Eukaryota; Opisthokonta; Fungi; Dikarya; Ascomycota; saccharomyceta; Pezizomycotina; leotiomyceta; Eurotiomycetes; Eurotiomycetidae; Eurotiales; Trichocomaceae; Rasamsonia; Rasamsonia emersonii; Rasamsonia emersonii CBS 393.64;	K03178	UBE1, UBA1; ubiquitin-activating enzyme E1 [EC:6.2.1.45]UBE1, UBA1; ubiquitin-activating enzyme E1 [EC:6.2.1.45]UBE1, UBA1; ubiquitin-activating enzyme E1 [EC:6.2.1.45]UBE1, UBA1; ubiquitin-activating enzyme E1 [EC:6.2.1.45]
Ascomycota	k139_11060761	k139_11060761_2	cellular organisms; Eukaryota; Opisthokonta; Fungi; Dikarya; Ascomycota; saccharomyceta; Pezizomycotina; leotiomyceta; Eurotiomycetes; Eurotiomycetidae; Eurotiales; Trichocomaceae; Rasamsonia; Rasamsonia emersonii; Rasamsonia emersonii CBS 393.64;	K17988	TECPR1; tectonin beta-propeller repeat-containing protein 1TECPR1; tectonin beta-propeller repeat-containing protein 1TECPR1; tectonin beta-propeller repeat-containing protein 1
Ascomycota	k139_11062695	k139_11062695_1	cellular organisms; Eukaryota; Opisthokonta; Fungi; Dikarya; Ascomycota; Taphrinomycotina; Schizosaccharomycetes; Schizosaccharomycetales; Schizosaccharomycetaceae; Schizosaccharomyces; Schizosaccharomyces pombe;	K10901	BLM, RECQL3, SGS1; bloom syndrome protein [EC:3.6.4.12]BLM, RECQL3, SGS1; bloom syndrome protein [EC:3.6.4.12]BLM, RECQL3, SGS1; bloom syndrome protein [EC:3.6.4.12]BLM, RECQL3, SGS1; bloom syndrome protein [EC:3.6.4.12]
Ascomycota	k139_11063898	k139_11063898_2	cellular organisms; Eukaryota; Opisthokonta; Fungi; Dikarya; Ascomycota; saccharomyceta; Pezizomycotina; leotiomyceta; dothideomyceta; Dothideomycetes; Dothideomycetidae; Capnodiales; Teratosphaeriaceae; Hortaea; Hortaea werneckii;	K01556	KYNU, kynU; kynureninase [EC:3.7.1.3]
Ascomycota	k139_11063898	k139_11063898_1	cellular organisms; Eukaryota; Opisthokonta; Fungi; Dikarya; Ascomycota; saccharomyceta; Pezizomycotina; leotiomyceta; dothideomyceta; Dothideomycetes; Dothideomycetidae; Capnodiales; Teratosphaeriaceae; Hortaea; Hortaea werneckii;	K02051	ABC.SN.S; NitT/TauT family transport system substrate-binding protein
Ascomycota	k139_11064108	k139_11064108_1	cellular organisms; Eukaryota; Opisthokonta; Fungi; Dikarya; Ascomycota; saccharomyceta; Pezizomycotina; leotiomyceta; Eurotiomycetes; Chaetothyriomycetidae; Chaetothyriales; Herpotrichiellaceae; Exophiala; Exophiala oligosperma;	K02052	ABC.SP.A; putative spermidine/putrescine transport system ATP-binding proteinABC.SP.A; putative spermidine/putrescine transport system ATP-binding protein
Ascomycota	k139_11064108	k139_11064108_2	cellular organisms; Eukaryota; Opisthokonta; Fungi; Dikarya; Ascomycota; saccharomyceta; Pezizomycotina; leotiomyceta; Eurotiomycetes; Chaetothyriomycetidae; Chaetothyriales; Herpotrichiellaceae; Exophiala; Exophiala oligosperma;	K06877	K06877; DEAD/DEAH box helicase domain-containing protein
Ascomycota	k139_11064108	k139_11064108_3	cellular organisms; Eukaryota; Opisthokonta; Fungi; Dikarya; Ascomycota; saccharomyceta; Pezizomycotina; leotiomyceta; Eurotiomycetes; Chaetothyriomycetidae; Chaetothyriales; Herpotrichiellaceae; Exophiala; Exophiala oligosperma;	K11933	hcr; NADH oxidoreductase Hcr [EC:1.-.-.-]
Ascomycota	k139_11064872	k139_11064872_2	cellular organisms; Eukaryota; Opisthokonta; Fungi; Dikarya; Ascomycota; saccharomyceta; Pezizomycotina; leotiomyceta; sordariomyceta; Sordariomycetes; Hypocreomycetidae; Microascales; Microascaceae; Scedosporium; Scedosporium apiospermum;	K03351	APC4; anaphase-promoting complex subunit 4APC4; anaphase-promoting complex subunit 4APC4; anaphase-promoting complex subunit 4APC4; anaphase-promoting complex subunit 4APC4; anaphase-promoting complex subunit 4APC4; anaphase-promoting complex subunit 4APC4; anaphase-promoting complex subunit 4APC4; anaphase-promoting complex subunit 4APC4; anaphase-promoting complex subunit 4
Ascomycota	k139_11064872	k139_11064872_1	cellular organisms; Eukaryota; Opisthokonta; Fungi; Dikarya; Ascomycota; saccharomyceta; Pezizomycotina; leotiomyceta; sordariomyceta; Sordariomycetes; Hypocreomycetidae; Microascales; Microascaceae; Scedosporium; Scedosporium apiospermum;	K18734	SMG8; protein SMG8
Ascomycota	k139_11066673	k139_11066673_1	cellular organisms; Eukaryota; Opisthokonta; Fungi; Dikarya; Ascomycota; saccharomyceta; Pezizomycotina; leotiomyceta; Eurotiomycetes; Chaetothyriomycetidae; Chaetothyriales; Herpotrichiellaceae; Exophiala; Exophiala aquamarina; Exophiala aquamarina CBS 119918;	K01104	E3.1.3.48; protein-tyrosine phosphatase [EC:3.1.3.48]
Ascomycota	k139_110771	k139_110771_1	cellular organisms; Eukaryota; Opisthokonta; Fungi; Dikarya; Ascomycota; saccharomyceta; Pezizomycotina; leotiomyceta; Eurotiomycetes; Eurotiomycetidae; Eurotiales; Aspergillaceae; Aspergillus; Aspergillus ellipticus; Aspergillus ellipticus CBS 707.79;	K19577	ydhP; MFS transporter, DHA1 family, inner membrane transport protein
Ascomycota	k139_110771	k139_110771_2	cellular organisms; Eukaryota; Opisthokonta; Fungi; Dikarya; Ascomycota; saccharomyceta; Pezizomycotina; leotiomyceta; Eurotiomycetes; Eurotiomycetidae; Eurotiales; Aspergillaceae; Aspergillus; Aspergillus ellipticus; Aspergillus ellipticus CBS 707.79;	K08765	CPT1A; carnitine O-palmitoyltransferase 1, liver isoform [EC:2.3.1.21]CPT1A; carnitine O-palmitoyltransferase 1, liver isoform [EC:2.3.1.21]CPT1A; carnitine O-palmitoyltransferase 1, liver isoform [EC:2.3.1.21]CPT1A; carnitine O-palmitoyltransferase 1, liver isoform [EC:2.3.1.21]CPT1A; carnitine O-palmitoyltransferase 1, liver isoform [EC:2.3.1.21]CPT1A; carnitine O-palmitoyltransferase 1, liver …
Ascomycota	k139_110771	k139_110771_3	cellular organisms; Eukaryota; Opisthokonta; Fungi; Dikarya; Ascomycota; saccharomyceta; Pezizomycotina; leotiomyceta; Eurotiomycetes; Eurotiomycetidae; Eurotiales; Aspergillaceae; Aspergillus; Aspergillus ellipticus; Aspergillus ellipticus CBS 707.79;	K00390	cysH; phosphoadenosine phosphosulfate reductase [EC:1.8.4.8 1.8.4.10]
Ascomycota	k139_11078746	k139_11078746_1	cellular organisms; Eukaryota; Opisthokonta; Fungi; Dikarya; Ascomycota; saccharomyceta; Pezizomycotina; leotiomyceta; sordariomyceta; Sordariomycetes; Sordariomycetidae; Diaporthales; Diaporthaceae; Diaporthe;	K01417	MEP; extracellular elastinolytic metalloproteinase [EC:3.4.24.-]
Ascomycota	k139_11079393	k139_11079393_1	cellular organisms; Eukaryota; Opisthokonta; Fungi; Dikarya; Ascomycota; saccharomyceta; Saccharomycotina; Saccharomycetes; Saccharomycetales; Pichiaceae; Pichia; Pichia membranifaciens; Pichia membranifaciens NRRL Y-2026;	K12132	prkC, stkP; eukaryotic-like serine/threonine-protein kinase [EC:2.7.11.1]
Ascomycota	k139_11079393	k139_11079393_1	cellular organisms; Eukaryota; Opisthokonta; Fungi; Dikarya; Ascomycota; saccharomyceta; Saccharomycotina; Saccharomycetes; Saccharomycetales; Pichiaceae; Pichia; Pichia membranifaciens; Pichia membranifaciens NRRL Y-2026;	K11912	ppkA; serine/threonine-protein kinase PpkA [EC:2.7.11.1]ppkA; serine/threonine-protein kinase PpkA [EC:2.7.11.1]ppkA; serine/threonine-protein kinase PpkA [EC:2.7.11.1]ppkA; serine/threonine-protein kinase PpkA [EC:2.7.11.1]
Ascomycota	k139_11079691	k139_11079691_2	cellular organisms; Eukaryota; Opisthokonta; Fungi; Dikarya; Ascomycota; saccharomyceta; Saccharomycotina; Saccharomycetes; Saccharomycetales;	K01756	purB, ADSL; adenylosuccinate lyase [EC:4.3.2.2]purB, ADSL; adenylosuccinate lyase [EC:4.3.2.2]
Ascomycota	k139_11079691	k139_11079691_1	cellular organisms; Eukaryota; Opisthokonta; Fungi; Dikarya; Ascomycota; saccharomyceta; Saccharomycotina; Saccharomycetes; Saccharomycetales;	K03575	mutY; A/G-specific adenine glycosylase [EC:3.2.2.31]mutY; A/G-specific adenine glycosylase [EC:3.2.2.31]
Ascomycota	k139_11081639	k139_11081639_1	cellular organisms; Eukaryota; Opisthokonta; Fungi; Dikarya; Ascomycota; saccharomyceta; Pezizomycotina; leotiomyceta; dothideomyceta; Dothideomycetes; Dothideomycetes incertae sedis; Botryosphaeriales; Botryosphaeriaceae; Diplodia; Diplodia corticola;	K22570	AF480; fumagillin biosynthesis dioxygenase
Ascomycota	k139_11081639	k139_11081639_2	cellular organisms; Eukaryota; Opisthokonta; Fungi; Dikarya; Ascomycota; saccharomyceta; Pezizomycotina; leotiomyceta; dothideomyceta; Dothideomycetes; Dothideomycetes incertae sedis; Botryosphaeriales; Botryosphaeriaceae; Diplodia; Diplodia corticola;	K03679	RRP4, EXOSC2; exosome complex component RRP4RRP4, EXOSC2; exosome complex component RRP4
Ascomycota	k139_11086108	k139_11086108_1	cellular organisms; Eukaryota; Opisthokonta; Fungi; Dikarya; Ascomycota; saccharomyceta; Pezizomycotina; leotiomyceta; sordariomyceta; Sordariomycetes; Sordariomycetidae; Sordariales; Chaetomiaceae; Chaetomium; Chaetomium thermophilum; Chaetomium thermophilum var. thermophilum; Chaetomium thermophilum var. thermophilum DSM 1495;	K14616	CUBN; cubilinCUBN; cubilin
Ascomycota	k139_11086108	k139_11086108_2	cellular organisms; Eukaryota; Opisthokonta; Fungi; Dikarya; Ascomycota; saccharomyceta; Pezizomycotina; leotiomyceta; sordariomyceta; Sordariomycetes; Sordariomycetidae; Sordariales; Chaetomiaceae; Chaetomium; Chaetomium thermophilum; Chaetomium thermophilum var. thermophilum; Chaetomium thermophilum var. thermophilum DSM 1495;	K22017	MUC4; mucin-4
Ascomycota	k139_11086108	k139_11086108_3	cellular organisms; Eukaryota; Opisthokonta; Fungi; Dikarya; Ascomycota; saccharomyceta; Pezizomycotina; leotiomyceta; sordariomyceta; Sordariomycetes; Sordariomycetidae; Sordariales; Chaetomiaceae; Chaetomium; Chaetomium thermophilum; Chaetomium thermophilum var. thermophilum; Chaetomium thermophilum var. thermophilum DSM 1495;	K02884	RP-L19, MRPL19, rplS; large subunit ribosomal protein L19RP-L19, MRPL19, rplS; large subunit ribosomal protein L19
Ascomycota	k139_1108667	k139_1108667_1	cellular organisms; Eukaryota; Opisthokonta; Fungi; Dikarya; Ascomycota; Taphrinomycotina; Schizosaccharomycetes; Schizosaccharomycetales; Schizosaccharomycetaceae; Schizosaccharomyces; Schizosaccharomyces pombe;	K01942	HLCS; biotin---protein ligase [EC:6.3.4.9 6.3.4.10 6.3.4.11 6.3.4.15]
Ascomycota	k139_1108667	k139_1108667_2	cellular organisms; Eukaryota; Opisthokonta; Fungi; Dikarya; Ascomycota; Taphrinomycotina; Schizosaccharomycetes; Schizosaccharomycetales; Schizosaccharomycetaceae; Schizosaccharomyces; Schizosaccharomyces pombe;	K22262	WDFY3, ALFY; WD repeat and FYVE domain-containing protein 3
Ascomycota	k139_11091041	k139_11091041_1	cellular organisms; Eukaryota; Opisthokonta; Fungi; Dikarya; Ascomycota; saccharomyceta; Pezizomycotina; leotiomyceta; dothideomyceta; Dothideomycetes; Pleosporomycetidae; Pleosporales; Pleosporineae;	K03929	pnbA; para-nitrobenzyl esterase [EC:3.1.1.-]
Ascomycota	k139_11095233	k139_11095233_1	cellular organisms; Eukaryota; Opisthokonta; Fungi; Dikarya; Ascomycota; saccharomyceta; Pezizomycotina; leotiomyceta; dothideomyceta; Dothideomycetes; Pleosporomycetidae; Pleosporales; Pleosporineae; Cucurbitariaceae; Pyrenochaeta; Pyrenochaeta sp. DS3sAY3a;	K02028	ABC.PA.A; polar amino acid transport system ATP-binding protein [EC:7.4.2.1]
Ascomycota	k139_11095233	k139_11095233_2	cellular organisms; Eukaryota; Opisthokonta; Fungi; Dikarya; Ascomycota; saccharomyceta; Pezizomycotina; leotiomyceta; dothideomyceta; Dothideomycetes; Pleosporomycetidae; Pleosporales; Pleosporineae; Cucurbitariaceae; Pyrenochaeta; Pyrenochaeta sp. DS3sAY3a;	K05041	SLC6A8, CT1; solute carrier family 6 (neurotransmitter transporter, creatine) member 8
Ascomycota	k139_11098852	k139_11098852_1	cellular organisms; Eukaryota; Opisthokonta; Fungi; Dikarya; Ascomycota; saccharomyceta; Saccharomycotina; Saccharomycetes; Saccharomycetales; Lipomycetaceae; Lipomyces; Lipomyces starkeyi; Lipomyces starkeyi NRRL Y-11557;	K10718	JHAMT; juvenile hormone-III synthase [EC:2.1.1.325]
Ascomycota	k139_11098852	k139_11098852_2	cellular organisms; Eukaryota; Opisthokonta; Fungi; Dikarya; Ascomycota; saccharomyceta; Saccharomycotina; Saccharomycetes; Saccharomycetales; Lipomycetaceae; Lipomyces; Lipomyces starkeyi; Lipomyces starkeyi NRRL Y-11557;	K05391	CNGC; cyclic nucleotide gated channel, plantCNGC; cyclic nucleotide gated channel, plant
Ascomycota	k139_11100617	k139_11100617_1	cellular organisms; Eukaryota; Opisthokonta; Fungi; Dikarya; Ascomycota; saccharomyceta; Pezizomycotina; leotiomyceta; Eurotiomycetes; Eurotiomycetidae; Eurotiales; Aspergillaceae; Penicillium;	K12349	ASAH2; neutral ceramidase [EC:3.5.1.23]ASAH2; neutral ceramidase [EC:3.5.1.23]
Ascomycota	k139_11100823	k139_11100823_1	cellular organisms; Eukaryota; Opisthokonta; Fungi; Dikarya; Ascomycota; Taphrinomycotina; Schizosaccharomycetes; Schizosaccharomycetales; Schizosaccharomycetaceae; Schizosaccharomyces; Schizosaccharomyces pombe;	K02916	RP-L35, MRPL35, rpmI; large subunit ribosomal protein L35RP-L35, MRPL35, rpmI; large subunit ribosomal protein L35
Ascomycota	k139_11103994	k139_11103994_1	cellular organisms; Eukaryota; Opisthokonta; Fungi; Dikarya; Ascomycota; saccharomyceta; Pezizomycotina; leotiomyceta;	K01951	guaA, GMPS; GMP synthase (glutamine-hydrolysing) [EC:6.3.5.2]guaA, GMPS; GMP synthase (glutamine-hydrolysing) [EC:6.3.5.2]guaA, GMPS; GMP synthase (glutamine-hydrolysing) [EC:6.3.5.2]
Ascomycota	k139_11103994	k139_11103994_2	cellular organisms; Eukaryota; Opisthokonta; Fungi; Dikarya; Ascomycota; saccharomyceta; Pezizomycotina; leotiomyceta;	K10844	ERCC2, XPD; DNA excision repair protein ERCC-2 [EC:3.6.4.12]ERCC2, XPD; DNA excision repair protein ERCC-2 [EC:3.6.4.12]ERCC2, XPD; DNA excision repair protein ERCC-2 [EC:3.6.4.12]ERCC2, XPD; DNA excision repair protein ERCC-2 [EC:3.6.4.12]
Ascomycota	k139_11104652	k139_11104652_1	cellular organisms; Eukaryota; Opisthokonta; Fungi; Dikarya; Ascomycota; saccharomyceta; Pezizomycotina; leotiomyceta; sordariomyceta; Sordariomycetes; Sordariomycetidae; Ophiostomatales; Ophiostomataceae; Sporothrix;	K02895	RP-L24, MRPL24, rplX; large subunit ribosomal protein L24RP-L24, MRPL24, rplX; large subunit ribosomal protein L24
Ascomycota	k139_11104652	k139_11104652_2	cellular organisms; Eukaryota; Opisthokonta; Fungi; Dikarya; Ascomycota; saccharomyceta; Pezizomycotina; leotiomyceta; sordariomyceta; Sordariomycetes; Sordariomycetidae; Ophiostomatales; Ophiostomataceae; Sporothrix;	K07152	SCO1; protein SCO1
Ascomycota	k139_11105555	k139_11105555_1	cellular organisms; Eukaryota; Opisthokonta; Fungi; Dikarya; Ascomycota; saccharomyceta; Saccharomycotina; Saccharomycetes; Saccharomycetales; Saccharomycetaceae; Pachysolen; Pachysolen tannophilus; Pachysolen tannophilus NRRL Y-2460;	K12132	prkC, stkP; eukaryotic-like serine/threonine-protein kinase [EC:2.7.11.1]
Ascomycota	k139_11105555	k139_11105555_2	cellular organisms; Eukaryota; Opisthokonta; Fungi; Dikarya; Ascomycota; saccharomyceta; Saccharomycotina; Saccharomycetes; Saccharomycetales; Saccharomycetaceae; Pachysolen; Pachysolen tannophilus; Pachysolen tannophilus NRRL Y-2460;	K19656	IFT122; intraflagellar transport protein 122
Ascomycota	k139_11106645	k139_11106645_1	cellular organisms; Eukaryota; Opisthokonta; Fungi; Dikarya; Ascomycota; saccharomyceta; Saccharomycotina; Saccharomycetes; Saccharomycetales; Metschnikowiaceae; Metschnikowia; Metschnikowia bicuspidata;	K01196	AGL; glycogen debranching enzyme [EC:2.4.1.25 3.2.1.33]
Ascomycota	k139_11112739	k139_11112739_1	cellular organisms; Eukaryota; Opisthokonta; Fungi; Dikarya; Ascomycota; Taphrinomycotina; Schizosaccharomycetes; Schizosaccharomycetales; Schizosaccharomycetaceae; Schizosaccharomyces; Schizosaccharomyces pombe;	K00006	GPD1; glycerol-3-phosphate dehydrogenase (NAD+) [EC:1.1.1.8]GPD1; glycerol-3-phosphate dehydrogenase (NAD+) [EC:1.1.1.8]
Ascomycota	k139_11114326	k139_11114326_1	cellular organisms; Eukaryota; Opisthokonta; Fungi; Dikarya; Ascomycota; saccharomyceta; Saccharomycotina; Saccharomycetes; Saccharomycetales; Metschnikowiaceae; Metschnikowia; Metschnikowia bicuspidata;	K23358	TAF1; transcription initiation factor TFIID subunit 1, fungi type [EC:2.3.1.48]TAF1; transcription initiation factor TFIID subunit 1, fungi type [EC:2.3.1.48]TAF1; transcription initiation factor TFIID subunit 1, fungi type [EC:2.3.1.48]
Ascomycota	k139_11115512	k139_11115512_3	cellular organisms; Eukaryota; Opisthokonta; Fungi; Dikarya; Ascomycota; saccharomyceta; Saccharomycotina; Saccharomycetes; Saccharomycetales; Saccharomycetaceae; Eremothecium; Eremothecium cymbalariae; Eremothecium cymbalariae DBVPG#7215;	K01866	YARS, tyrS; tyrosyl-tRNA synthetase [EC:6.1.1.1]YARS, tyrS; tyrosyl-tRNA synthetase [EC:6.1.1.1]YARS, tyrS; tyrosyl-tRNA synthetase [EC:6.1.1.1]YARS, tyrS; tyrosyl-tRNA synthetase [EC:6.1.1.1]
Ascomycota	k139_11115512	k139_11115512_1	cellular organisms; Eukaryota; Opisthokonta; Fungi; Dikarya; Ascomycota; saccharomyceta; Saccharomycotina; Saccharomycetes; Saccharomycetales; Saccharomycetaceae; Eremothecium; Eremothecium cymbalariae; Eremothecium cymbalariae DBVPG#7215;	K01542	ATP4A; H+/K+-exchanging ATPase subunit alpha [EC:7.2.2.19]ATP4A; H+/K+-exchanging ATPase subunit alpha [EC:7.2.2.19]ATP4A; H+/K+-exchanging ATPase subunit alpha [EC:7.2.2.19]
Ascomycota	k139_11115512	k139_11115512_2	cellular organisms; Eukaryota; Opisthokonta; Fungi; Dikarya; Ascomycota; saccharomyceta; Saccharomycotina; Saccharomycetes; Saccharomycetales; Saccharomycetaceae; Eremothecium; Eremothecium cymbalariae; Eremothecium cymbalariae DBVPG#7215;	K15430	TRM11, TRMT11; tRNA (guanine10-N2)-methyltransferase [EC:2.1.1.214]
Ascomycota	k139_11118638	k139_11118638_1	cellular organisms; Eukaryota; Opisthokonta; Fungi; Dikarya; Ascomycota; Taphrinomycotina; Schizosaccharomycetes; Schizosaccharomycetales; Schizosaccharomycetaceae; Schizosaccharomyces; Schizosaccharomyces pombe;	K00850	pfkA, PFK; 6-phosphofructokinase 1 [EC:2.7.1.11]pfkA, PFK; 6-phosphofructokinase 1 [EC:2.7.1.11]pfkA, PFK; 6-phosphofructokinase 1 [EC:2.7.1.11]pfkA, PFK; 6-phosphofructokinase 1 [EC:2.7.1.11]pfkA, PFK; 6-phosphofructokinase 1 [EC:2.7.1.11]pfkA, PFK; 6-phosphofructokinase 1 [EC:2.7.1.11]pfkA, PFK; 6-phosphofructokinase 1 [EC:2.7.1.11]pfkA, PFK; 6-phosphofructokinase 1 [EC:2.7.1.11]pfkA, PFK; 6-ph…
Ascomycota	k139_11119354	k139_11119354_1	cellular organisms; Eukaryota; Opisthokonta; Fungi; Dikarya; Ascomycota; saccharomyceta; Saccharomycotina; Saccharomycetes; Saccharomycetales; Metschnikowiaceae; Metschnikowia; Metschnikowia bicuspidata;	K16487	SAS-6, SASS6; spindle assembly abnormal protein 6
Ascomycota	k139_1112164	k139_1112164_1	cellular organisms; Eukaryota; Opisthokonta; Fungi; Dikarya; Ascomycota; saccharomyceta; Pezizomycotina; leotiomyceta; sordariomyceta; Leotiomycetes; Helotiales; Helotiales incertae sedis; Phialocephala; Phialocephala scopiformis;	K00175	korB, oorB, oforB; 2-oxoglutarate/2-oxoacid ferredoxin oxidoreductase subunit beta [EC:1.2.7.3 1.2.7.11]korB, oorB, oforB; 2-oxoglutarate/2-oxoacid ferredoxin oxidoreductase subunit beta [EC:1.2.7.3 1.2.7.11]korB, oorB, oforB; 2-oxoglutarate/2-oxoacid ferredoxin oxidoreductase subunit beta [EC:1.2.7.3 1.2.7.11]korB, oorB, oforB; 2-oxoglutarate/2-oxoacid ferredoxin oxidoreductase subunit beta [EC:…
Ascomycota	k139_1112164	k139_1112164_2	cellular organisms; Eukaryota; Opisthokonta; Fungi; Dikarya; Ascomycota; saccharomyceta; Pezizomycotina; leotiomyceta; sordariomyceta; Leotiomycetes; Helotiales; Helotiales incertae sedis; Phialocephala; Phialocephala scopiformis;	K18009	budC; meso-butanediol dehydrogenase / (S,S)-butanediol dehydrogenase / diacetyl reductase [EC:1.1.1.- 1.1.1.76 1.1.1.304]
Ascomycota	k139_111221	k139_111221_1	cellular organisms; Eukaryota; Opisthokonta; Fungi; Dikarya; Ascomycota; saccharomyceta; Pezizomycotina; leotiomyceta; dothideomyceta; Dothideomycetes; Pleosporomycetidae; Pleosporales;	K04771	degP, htrA; serine protease Do [EC:3.4.21.107]degP, htrA; serine protease Do [EC:3.4.21.107]degP, htrA; serine protease Do [EC:3.4.21.107]degP, htrA; serine protease Do [EC:3.4.21.107]
Ascomycota	k139_111221	k139_111221_2	cellular organisms; Eukaryota; Opisthokonta; Fungi; Dikarya; Ascomycota; saccharomyceta; Pezizomycotina; leotiomyceta; dothideomyceta; Dothideomycetes; Pleosporomycetidae; Pleosporales;	K04771	degP, htrA; serine protease Do [EC:3.4.21.107]degP, htrA; serine protease Do [EC:3.4.21.107]degP, htrA; serine protease Do [EC:3.4.21.107]degP, htrA; serine protease Do [EC:3.4.21.107]
Ascomycota	k139_111221	k139_111221_5	cellular organisms; Eukaryota; Opisthokonta; Fungi; Dikarya; Ascomycota; saccharomyceta; Pezizomycotina; leotiomyceta; dothideomyceta; Dothideomycetes; Pleosporomycetidae; Pleosporales;	K03768	PPIB, ppiB; peptidyl-prolyl cis-trans isomerase B (cyclophilin B) [EC:5.2.1.8]
Ascomycota	k139_111221	k139_111221_3	cellular organisms; Eukaryota; Opisthokonta; Fungi; Dikarya; Ascomycota; saccharomyceta; Pezizomycotina; leotiomyceta; dothideomyceta; Dothideomycetes; Pleosporomycetidae; Pleosporales;	K03695	clpB; ATP-dependent Clp protease ATP-binding subunit ClpBclpB; ATP-dependent Clp protease ATP-binding subunit ClpB
Ascomycota	k139_111221	k139_111221_4	cellular organisms; Eukaryota; Opisthokonta; Fungi; Dikarya; Ascomycota; saccharomyceta; Pezizomycotina; leotiomyceta; dothideomyceta; Dothideomycetes; Pleosporomycetidae; Pleosporales;	K02356	efp; elongation factor P
Ascomycota	k139_11131805	k139_11131805_1	cellular organisms; Eukaryota; Opisthokonta; Fungi; Dikarya; Ascomycota; saccharomyceta; Saccharomycotina; Saccharomycetes; Saccharomycetales; Metschnikowiaceae; Metschnikowia; Metschnikowia bicuspidata;	K10625	UBR1; E3 ubiquitin-protein ligase UBR1 [EC:2.3.2.27]
Ascomycota	k139_11134385	k139_11134385_1	cellular organisms; Eukaryota; Opisthokonta; Fungi; Dikarya; Ascomycota; saccharomyceta; Pezizomycotina; Pezizomycetes; Pezizales; Morchellaceae; Morchella; Morchella conica; Morchella conica CCBAS932;	K16264	czcD, zitB; cobalt-zinc-cadmium efflux system protein
Ascomycota	k139_11137064	k139_11137064_1	cellular organisms; Eukaryota; Opisthokonta; Fungi; Dikarya; Ascomycota; saccharomyceta; Saccharomycotina; Saccharomycetes; Saccharomycetales; Debaryomycetaceae; Scheffersomyces; Scheffersomyces stipitis; Scheffersomyces stipitis CBS 6054;	K01802	E5.2.1.8; peptidylprolyl isomerase [EC:5.2.1.8]
Ascomycota	k139_11138633	k139_11138633_1	cellular organisms; Eukaryota; Opisthokonta; Fungi; Dikarya; Ascomycota; saccharomyceta; Pezizomycotina; leotiomyceta; sordariomyceta; Sordariomycetes; Hypocreomycetidae; Hypocreales; Hypocreales incertae sedis; Ustilaginoidea; Ustilaginoidea virens;	K00693	GYS; glycogen synthase [EC:2.4.1.11]GYS; glycogen synthase [EC:2.4.1.11]GYS; glycogen synthase [EC:2.4.1.11]GYS; glycogen synthase [EC:2.4.1.11]GYS; glycogen synthase [EC:2.4.1.11]GYS; glycogen synthase [EC:2.4.1.11]GYS; glycogen synthase [EC:2.4.1.11]
Ascomycota	k139_11138633	k139_11138633_3	cellular organisms; Eukaryota; Opisthokonta; Fungi; Dikarya; Ascomycota; saccharomyceta; Pezizomycotina; leotiomyceta; sordariomyceta; Sordariomycetes; Hypocreomycetidae; Hypocreales; Hypocreales incertae sedis; Ustilaginoidea; Ustilaginoidea virens;	K06483	ITGA4, CD49d; integrin alpha 4ITGA4, CD49d; integrin alpha 4ITGA4, CD49d; integrin alpha 4ITGA4, CD49d; integrin alpha 4ITGA4, CD49d; integrin alpha 4ITGA4, CD49d; integrin alpha 4ITGA4, CD49d; integrin alpha 4ITGA4, CD49d; integrin alpha 4ITGA4, CD49d; integrin alpha 4ITGA4, CD49d; integrin alpha 4ITGA4, CD49d; integrin alpha 4ITGA4, CD49d; integrin alpha 4ITGA4, CD49d; integrin alpha 4ITGA4, CD…
Ascomycota	k139_11141771	k139_11141771_2	cellular organisms; Eukaryota; Opisthokonta; Fungi; Dikarya; Ascomycota; saccharomyceta; Saccharomycotina; Saccharomycetes; Saccharomycetales; Pichiaceae; Ogataea; Ogataea/Candida clade; [Candida] boidinii;	K01265	map; methionyl aminopeptidase [EC:3.4.11.18]
Ascomycota	k139_11141771	k139_11141771_1	cellular organisms; Eukaryota; Opisthokonta; Fungi; Dikarya; Ascomycota; saccharomyceta; Saccharomycotina; Saccharomycetes; Saccharomycetales; Pichiaceae; Ogataea; Ogataea/Candida clade; [Candida] boidinii;	K13895	yejE; microcin C transport system permease proteinyejE; microcin C transport system permease protein
Ascomycota	k139_11142648	k139_11142648_1	cellular organisms; Eukaryota; Opisthokonta; Fungi; Dikarya; Ascomycota; saccharomyceta; Pezizomycotina; leotiomyceta; Eurotiomycetes; Chaetothyriomycetidae; Chaetothyriales; unclassified Chaetothyriales; Chaetothyriales sp. CBS 134916;	K01897	ACSL, fadD; long-chain acyl-CoA synthetase [EC:6.2.1.3]ACSL, fadD; long-chain acyl-CoA synthetase [EC:6.2.1.3]ACSL, fadD; long-chain acyl-CoA synthetase [EC:6.2.1.3]ACSL, fadD; long-chain acyl-CoA synthetase [EC:6.2.1.3]ACSL, fadD; long-chain acyl-CoA synthetase [EC:6.2.1.3]ACSL, fadD; long-chain acyl-CoA synthetase [EC:6.2.1.3]ACSL, fadD; long-chain acyl-CoA synthetase [EC:6.2.1.3]ACSL, fadD; lo…
Ascomycota	k139_11143623	k139_11143623_1	cellular organisms; Eukaryota; Opisthokonta; Fungi; Dikarya; Ascomycota; saccharomyceta; Pezizomycotina; leotiomyceta; dothideomyceta; Dothideomycetes; Dothideomycetidae; Dothideales; Saccotheciaceae; Aureobasidium; Aureobasidium melanogenum; Aureobasidium melanogenum CBS 110374;	K22401	E4F1; transcription factor E4F1 / E3 ubiquitin-protein ligase [EC:2.3.2.27]E4F1; transcription factor E4F1 / E3 ubiquitin-protein ligase [EC:2.3.2.27]
Ascomycota	k139_11145748	k139_11145748_1	cellular organisms; Eukaryota; Opisthokonta; Fungi; Dikarya; Ascomycota; saccharomyceta; Pezizomycotina; leotiomyceta; dothideomyceta; Dothideomycetes; Dothideomycetidae; Capnodiales; Capnodiales incertae sedis; Acidomyces; Acidomyces richmondensis;	K00384	trxB, TRR; thioredoxin reductase (NADPH) [EC:1.8.1.9]
Ascomycota	k139_11145748	k139_11145748_2	cellular organisms; Eukaryota; Opisthokonta; Fungi; Dikarya; Ascomycota; saccharomyceta; Pezizomycotina; leotiomyceta; dothideomyceta; Dothideomycetes; Dothideomycetidae; Capnodiales; Capnodiales incertae sedis; Acidomyces; Acidomyces richmondensis;	K00384	trxB, TRR; thioredoxin reductase (NADPH) [EC:1.8.1.9]
Ascomycota	k139_11145957	k139_11145957_1	cellular organisms; Eukaryota; Opisthokonta; Fungi; Dikarya; Ascomycota; saccharomyceta; Saccharomycotina; Saccharomycetes; Saccharomycetales; Pichiaceae; Pichia; Pichia kudriavzevii;	K00302	soxA; sarcosine oxidase, subunit alpha [EC:1.5.3.1]
Ascomycota	k139_11148344	k139_11148344_1	cellular organisms; Eukaryota; Opisthokonta; Fungi; Dikarya; Ascomycota; Taphrinomycotina; Schizosaccharomycetes; Schizosaccharomycetales; Schizosaccharomycetaceae; Schizosaccharomyces; Schizosaccharomyces pombe;	K12821	PRPF40, PRP40; pre-mRNA-processing factor 40PRPF40, PRP40; pre-mRNA-processing factor 40
Ascomycota	k139_11150060	k139_11150060_1	cellular organisms; Eukaryota; Opisthokonta; Fungi; Dikarya; Ascomycota; saccharomyceta; Pezizomycotina; leotiomyceta; dothideomyceta; Dothideomycetes; Dothideomycetes incertae sedis; Botryosphaeriales; Botryosphaeriaceae; Diplodia;	K12132	prkC, stkP; eukaryotic-like serine/threonine-protein kinase [EC:2.7.11.1]
Ascomycota	k139_11151401	k139_11151401_2	cellular organisms; Eukaryota; Opisthokonta; Fungi; Dikarya; Ascomycota; saccharomyceta; Pezizomycotina; leotiomyceta; sordariomyceta; Sordariomycetes; Hypocreomycetidae; Hypocreales; Hypocreaceae; Trichoderma; Trichoderma gamsii;	K21672	ord; 2,4-diaminopentanoate dehydrogenase [EC:1.4.1.12 1.4.1.26]ord; 2,4-diaminopentanoate dehydrogenase [EC:1.4.1.12 1.4.1.26]ord; 2,4-diaminopentanoate dehydrogenase [EC:1.4.1.12 1.4.1.26]
Ascomycota	k139_111542	k139_111542_1	cellular organisms; Eukaryota; Opisthokonta; Fungi; Dikarya; Ascomycota; saccharomyceta; Pezizomycotina; leotiomyceta; Eurotiomycetes; Chaetothyriomycetidae; Chaetothyriales; Herpotrichiellaceae; Exophiala; Exophiala oligosperma;	K19188	dhponh; 2,6-dihydroxypseudooxynicotine hydrolase [EC:3.7.1.19]
Ascomycota	k139_11154386	k139_11154386_1	cellular organisms; Eukaryota; Opisthokonta; Fungi; Dikarya; Ascomycota; saccharomyceta; Pezizomycotina; leotiomyceta; sordariomyceta; Sordariomycetes; Sordariomycetidae; Sordariales; Lasiosphaeriaceae; Podospora;	K03029	PSMD4, RPN10; 26S proteasome regulatory subunit N10PSMD4, RPN10; 26S proteasome regulatory subunit N10PSMD4, RPN10; 26S proteasome regulatory subunit N10
Ascomycota	k139_11154386	k139_11154386_2	cellular organisms; Eukaryota; Opisthokonta; Fungi; Dikarya; Ascomycota; saccharomyceta; Pezizomycotina; leotiomyceta; sordariomyceta; Sordariomycetes; Sordariomycetidae; Sordariales; Lasiosphaeriaceae; Podospora;	K03029	PSMD4, RPN10; 26S proteasome regulatory subunit N10PSMD4, RPN10; 26S proteasome regulatory subunit N10PSMD4, RPN10; 26S proteasome regulatory subunit N10
Ascomycota	k139_11154386	k139_11154386_4	cellular organisms; Eukaryota; Opisthokonta; Fungi; Dikarya; Ascomycota; saccharomyceta; Pezizomycotina; leotiomyceta; sordariomyceta; Sordariomycetes; Sordariomycetidae; Sordariales; Lasiosphaeriaceae; Podospora;	K03029	PSMD4, RPN10; 26S proteasome regulatory subunit N10PSMD4, RPN10; 26S proteasome regulatory subunit N10PSMD4, RPN10; 26S proteasome regulatory subunit N10
Ascomycota	k139_11154386	k139_11154386_3	cellular organisms; Eukaryota; Opisthokonta; Fungi; Dikarya; Ascomycota; saccharomyceta; Pezizomycotina; leotiomyceta; sordariomyceta; Sordariomycetes; Sordariomycetidae; Sordariales; Lasiosphaeriaceae; Podospora;	K19346	SYNE2; nesprin-2
Ascomycota	k139_11154386	k139_11154386_4	cellular organisms; Eukaryota; Opisthokonta; Fungi; Dikarya; Ascomycota; saccharomyceta; Pezizomycotina; leotiomyceta; sordariomyceta; Sordariomycetes; Sordariomycetidae; Sordariales; Lasiosphaeriaceae; Podospora;	K00889	PIP5K; 1-phosphatidylinositol-4-phosphate 5-kinase [EC:2.7.1.68]PIP5K; 1-phosphatidylinositol-4-phosphate 5-kinase [EC:2.7.1.68]PIP5K; 1-phosphatidylinositol-4-phosphate 5-kinase [EC:2.7.1.68]PIP5K; 1-phosphatidylinositol-4-phosphate 5-kinase [EC:2.7.1.68]PIP5K; 1-phosphatidylinositol-4-phosphate 5-kinase [EC:2.7.1.68]PIP5K; 1-phosphatidylinositol-4-phosphate 5-kinase [EC:2.7.1.68]PIP5K; 1-phosph…
Ascomycota	k139_11157326	k139_11157326_2	cellular organisms; Eukaryota; Opisthokonta; Fungi; Dikarya; Ascomycota; saccharomyceta; Saccharomycotina; Saccharomycetes; Saccharomycetales; Trigonopsidaceae; Tortispora; Tortispora caseinolytica; Tortispora caseinolytica NRRL Y-17796;	K04388	TGFBR2; TGF-beta receptor type-2 [EC:2.7.11.30]TGFBR2; TGF-beta receptor type-2 [EC:2.7.11.30]TGFBR2; TGF-beta receptor type-2 [EC:2.7.11.30]TGFBR2; TGF-beta receptor type-2 [EC:2.7.11.30]TGFBR2; TGF-beta receptor type-2 [EC:2.7.11.30]TGFBR2; TGF-beta receptor type-2 [EC:2.7.11.30]TGFBR2; TGF-beta receptor type-2 [EC:2.7.11.30]TGFBR2; TGF-beta receptor type-2 [EC:2.7.11.30]TGFBR2; TGF-beta recept…
Ascomycota	k139_11160222	k139_11160222_1	cellular organisms; Eukaryota; Opisthokonta; Fungi; Dikarya; Ascomycota; saccharomyceta; Pezizomycotina; leotiomyceta; Eurotiomycetes; Eurotiomycetidae; Eurotiales; Thermoascaceae; Byssochlamys; Byssochlamys spectabilis;	K01897	ACSL, fadD; long-chain acyl-CoA synthetase [EC:6.2.1.3]ACSL, fadD; long-chain acyl-CoA synthetase [EC:6.2.1.3]ACSL, fadD; long-chain acyl-CoA synthetase [EC:6.2.1.3]ACSL, fadD; long-chain acyl-CoA synthetase [EC:6.2.1.3]ACSL, fadD; long-chain acyl-CoA synthetase [EC:6.2.1.3]ACSL, fadD; long-chain acyl-CoA synthetase [EC:6.2.1.3]ACSL, fadD; long-chain acyl-CoA synthetase [EC:6.2.1.3]ACSL, fadD; lo…
Ascomycota	k139_11160222	k139_11160222_2	cellular organisms; Eukaryota; Opisthokonta; Fungi; Dikarya; Ascomycota; saccharomyceta; Pezizomycotina; leotiomyceta; Eurotiomycetes; Eurotiomycetidae; Eurotiales; Thermoascaceae; Byssochlamys; Byssochlamys spectabilis;	K12811	DDX46, PRP5; ATP-dependent RNA helicase DDX46/PRP5 [EC:3.6.4.13]DDX46, PRP5; ATP-dependent RNA helicase DDX46/PRP5 [EC:3.6.4.13]
Ascomycota	k139_11160222	k139_11160222_3	cellular organisms; Eukaryota; Opisthokonta; Fungi; Dikarya; Ascomycota; saccharomyceta; Pezizomycotina; leotiomyceta; Eurotiomycetes; Eurotiomycetidae; Eurotiales; Thermoascaceae; Byssochlamys; Byssochlamys spectabilis;	K18672	dacA; diadenylate cyclase [EC:2.7.7.85]
Ascomycota	k139_11160873	k139_11160873_1	cellular organisms; Eukaryota; Opisthokonta; Fungi; Dikarya; Ascomycota; saccharomyceta; Pezizomycotina; leotiomyceta; sordariomyceta; Sordariomycetes; Hypocreomycetidae; Hypocreales;	K00930	argB; acetylglutamate kinase [EC:2.7.2.8]
Ascomycota	k139_11160873	k139_11160873_2	cellular organisms; Eukaryota; Opisthokonta; Fungi; Dikarya; Ascomycota; saccharomyceta; Pezizomycotina; leotiomyceta; sordariomyceta; Sordariomycetes; Hypocreomycetidae; Hypocreales;	K03271	gmhA, lpcA; D-sedoheptulose 7-phosphate isomerase [EC:5.3.1.28]gmhA, lpcA; D-sedoheptulose 7-phosphate isomerase [EC:5.3.1.28]
Ascomycota	k139_11163792	k139_11163792_1	cellular organisms; Eukaryota; Opisthokonta; Fungi; Dikarya; Ascomycota; saccharomyceta; Saccharomycotina; Saccharomycetes; Saccharomycetales; Metschnikowiaceae; Metschnikowia; Metschnikowia bicuspidata;	K00866	CKI1; choline kinase [EC:2.7.1.32]
Ascomycota	k139_11164290	k139_11164290_2	cellular organisms; Eukaryota; Opisthokonta; Fungi; Dikarya; Ascomycota; saccharomyceta; Saccharomycotina; Saccharomycetes; Saccharomycetales; Debaryomycetaceae;	K01673	cynT, can; carbonic anhydrase [EC:4.2.1.1]
Ascomycota	k139_11164290	k139_11164290_1	cellular organisms; Eukaryota; Opisthokonta; Fungi; Dikarya; Ascomycota; saccharomyceta; Saccharomycotina; Saccharomycetes; Saccharomycetales; Debaryomycetaceae;	K03547	sbcD, mre11; DNA repair protein SbcD/Mre11
Ascomycota	k139_11166313	k139_11166313_1	cellular organisms; Eukaryota; Opisthokonta; Fungi; Dikarya; Ascomycota; saccharomyceta; Pezizomycotina; leotiomyceta; Eurotiomycetes; Eurotiomycetidae; Eurotiales; Aspergillaceae; Aspergillus; Aspergillus rambellii;	K23578	IGFBP1; insulin-like growth factor-binding protein 1
Ascomycota	k139_11168280	k139_11168280_1	cellular organisms; Eukaryota; Opisthokonta; Fungi; Dikarya; Ascomycota; saccharomyceta; Pezizomycotina; leotiomyceta; dothideomyceta; Dothideomycetes; Pleosporomycetidae; Pleosporales; Pleosporineae; Pleosporaceae; Bipolaris;	K01354	ptrB; oligopeptidase B [EC:3.4.21.83]ptrB; oligopeptidase B [EC:3.4.21.83]ptrB; oligopeptidase B [EC:3.4.21.83]
Ascomycota	k139_11168280	k139_11168280_2	cellular organisms; Eukaryota; Opisthokonta; Fungi; Dikarya; Ascomycota; saccharomyceta; Pezizomycotina; leotiomyceta; dothideomyceta; Dothideomycetes; Pleosporomycetidae; Pleosporales; Pleosporineae; Pleosporaceae; Bipolaris;	K14005	SEC31; protein transport protein SEC31SEC31; protein transport protein SEC31SEC31; protein transport protein SEC31
Ascomycota	k139_11171264	k139_11171264_1	cellular organisms; Eukaryota; Opisthokonta; Fungi; Dikarya; Ascomycota; saccharomyceta; Saccharomycotina; Saccharomycetes; Saccharomycetales; Metschnikowiaceae; Metschnikowia; Metschnikowia bicuspidata;	K05757	ARPC1A_B; actin related protein 2/3 complex, subunit 1A/1BARPC1A_B; actin related protein 2/3 complex, subunit 1A/1BARPC1A_B; actin related protein 2/3 complex, subunit 1A/1BARPC1A_B; actin related protein 2/3 complex, subunit 1A/1BARPC1A_B; actin related protein 2/3 complex, subunit 1A/1BARPC1A_B; actin related protein 2/3 complex, subunit 1A/1BARPC1A_B; actin related protein 2/3 complex, subuni…
Ascomycota	k139_1117144	k139_1117144_2	cellular organisms; Eukaryota; Opisthokonta; Fungi; Dikarya; Ascomycota; saccharomyceta; Pezizomycotina; leotiomyceta; sordariomyceta; Sordariomycetes; Hypocreomycetidae; Hypocreales; Hypocreales incertae sedis; Ustilaginoidea; Ustilaginoidea virens;	K11666	INO80B, ZNHIT4, PAPA1; INO80 complex subunit B
Ascomycota	k139_1117144	k139_1117144_3	cellular organisms; Eukaryota; Opisthokonta; Fungi; Dikarya; Ascomycota; saccharomyceta; Pezizomycotina; leotiomyceta; sordariomyceta; Sordariomycetes; Hypocreomycetidae; Hypocreales; Hypocreales incertae sedis; Ustilaginoidea; Ustilaginoidea virens;	K06994	K06994; putative drug exporter of the RND superfamily
Ascomycota	k139_1117407	k139_1117407_1	cellular organisms; Eukaryota; Opisthokonta; Fungi; Dikarya; Ascomycota; Taphrinomycotina; Schizosaccharomycetes; Schizosaccharomycetales; Schizosaccharomycetaceae; Schizosaccharomyces; Schizosaccharomyces pombe;	K00849	galK; galactokinase [EC:2.7.1.6]galK; galactokinase [EC:2.7.1.6]galK; galactokinase [EC:2.7.1.6]
Ascomycota	k139_11174570	k139_11174570_1	cellular organisms; Eukaryota; Opisthokonta; Fungi; Dikarya; Ascomycota; saccharomyceta; Pezizomycotina; Pezizomycetes; Pezizales; Pezizaceae; Terfezia; Terfezia boudieri; Terfezia boudieri ATCC MYA-4762;	K01695	trpA; tryptophan synthase alpha chain [EC:4.2.1.20]trpA; tryptophan synthase alpha chain [EC:4.2.1.20]
Ascomycota	k139_11174570	k139_11174570_2	cellular organisms; Eukaryota; Opisthokonta; Fungi; Dikarya; Ascomycota; saccharomyceta; Pezizomycotina; Pezizomycetes; Pezizales; Pezizaceae; Terfezia; Terfezia boudieri; Terfezia boudieri ATCC MYA-4762;	K05658	ABCB1, CD243; ATP-binding cassette, subfamily B (MDR/TAP), member 1 [EC:7.6.2.2]ABCB1, CD243; ATP-binding cassette, subfamily B (MDR/TAP), member 1 [EC:7.6.2.2]ABCB1, CD243; ATP-binding cassette, subfamily B (MDR/TAP), member 1 [EC:7.6.2.2]ABCB1, CD243; ATP-binding cassette, subfamily B (MDR/TAP), member 1 [EC:7.6.2.2]ABCB1, CD243; ATP-binding cassette, subfamily B (MDR/TAP), member 1 [EC:7.6.2.2…
Ascomycota	k139_11174570	k139_11174570_3	cellular organisms; Eukaryota; Opisthokonta; Fungi; Dikarya; Ascomycota; saccharomyceta; Pezizomycotina; Pezizomycetes; Pezizales; Pezizaceae; Terfezia; Terfezia boudieri; Terfezia boudieri ATCC MYA-4762;	K06560	MRC, CD206, CD280; mannose receptor, C typeMRC, CD206, CD280; mannose receptor, C typeMRC, CD206, CD280; mannose receptor, C typeMRC, CD206, CD280; mannose receptor, C typeMRC, CD206, CD280; mannose receptor, C typeMRC, CD206, CD280; mannose receptor, C type
Ascomycota	k139_11188725	k139_11188725_1	cellular organisms; Eukaryota; Opisthokonta; Fungi; Dikarya; Ascomycota; saccharomyceta; Pezizomycotina; leotiomyceta; dothideomyceta; Dothideomycetes; Pleosporomycetidae; Pleosporales; Massarineae; Periconiaceae; Periconia; Periconia macrospinosa;	K06252	TN; tenascinTN; tenascinTN; tenascinTN; tenascinTN; tenascinTN; tenascin
Ascomycota	k139_11192644	k139_11192644_1	cellular organisms; Eukaryota; Opisthokonta; Fungi; Dikarya; Ascomycota; saccharomyceta; Pezizomycotina; leotiomyceta; sordariomyceta; Leotiomycetes; Leotiomycetes incertae sedis; Pseudeurotiaceae; Pseudogymnoascus; Pseudogymnoascus sp. VKM F-4520 (FW-2644);	K00721	DPM1; dolichol-phosphate mannosyltransferase [EC:2.4.1.83]DPM1; dolichol-phosphate mannosyltransferase [EC:2.4.1.83]
Ascomycota	k139_11192644	k139_11192644_2	cellular organisms; Eukaryota; Opisthokonta; Fungi; Dikarya; Ascomycota; saccharomyceta; Pezizomycotina; leotiomyceta; sordariomyceta; Leotiomycetes; Leotiomycetes incertae sedis; Pseudeurotiaceae; Pseudogymnoascus; Pseudogymnoascus sp. VKM F-4520 (FW-2644);	K06244	LAMB3; laminin, beta 3LAMB3; laminin, beta 3LAMB3; laminin, beta 3LAMB3; laminin, beta 3LAMB3; laminin, beta 3LAMB3; laminin, beta 3LAMB3; laminin, beta 3LAMB3; laminin, beta 3
Ascomycota	k139_11194443	k139_11194443_1	cellular organisms; Eukaryota; Opisthokonta; Fungi; Dikarya; Ascomycota; Taphrinomycotina; Schizosaccharomycetes; Schizosaccharomycetales; Schizosaccharomycetaceae; Schizosaccharomyces;	K17605	PPP2R4, PTPA; serine/threonine-protein phosphatase 2A activatorPPP2R4, PTPA; serine/threonine-protein phosphatase 2A activator
Ascomycota	k139_11194443	k139_11194443_2	cellular organisms; Eukaryota; Opisthokonta; Fungi; Dikarya; Ascomycota; Taphrinomycotina; Schizosaccharomycetes; Schizosaccharomycetales; Schizosaccharomycetaceae; Schizosaccharomyces;	K07552	bcr, tcaB; MFS transporter, DHA1 family, multidrug resistance protein
Ascomycota	k139_11194801	k139_11194801_1	cellular organisms; Eukaryota; Opisthokonta; Fungi; Dikarya; Ascomycota; saccharomyceta; Pezizomycotina; leotiomyceta; sordariomyceta; Sordariomycetes; Hypocreomycetidae; Hypocreales; Ophiocordycipitaceae; Ophiocordyceps;	K01885	EARS, gltX; glutamyl-tRNA synthetase [EC:6.1.1.17]EARS, gltX; glutamyl-tRNA synthetase [EC:6.1.1.17]EARS, gltX; glutamyl-tRNA synthetase [EC:6.1.1.17]EARS, gltX; glutamyl-tRNA synthetase [EC:6.1.1.17]EARS, gltX; glutamyl-tRNA synthetase [EC:6.1.1.17]
Ascomycota	k139_11194801	k139_11194801_2	cellular organisms; Eukaryota; Opisthokonta; Fungi; Dikarya; Ascomycota; saccharomyceta; Pezizomycotina; leotiomyceta; sordariomyceta; Sordariomycetes; Hypocreomycetidae; Hypocreales; Ophiocordycipitaceae; Ophiocordyceps;	K10388	PLEC; plectin
Ascomycota	k139_11194801	k139_11194801_3	cellular organisms; Eukaryota; Opisthokonta; Fungi; Dikarya; Ascomycota; saccharomyceta; Pezizomycotina; leotiomyceta; sordariomyceta; Sordariomycetes; Hypocreomycetidae; Hypocreales; Ophiocordycipitaceae; Ophiocordyceps;	K15683	NFXL1, OZFP; NF-X1-type zinc finger protein NFXL1
Ascomycota	k139_11195847	k139_11195847_1	cellular organisms; Eukaryota; Opisthokonta; Fungi; Dikarya; Ascomycota; saccharomyceta; Saccharomycotina; Saccharomycetes; Saccharomycetales; Saccharomycetaceae; Kluyveromyces; Kluyveromyces marxianus;	K10422	CLIP2, CYLN2; CAP-Gly domain-containing linker protein 2
Ascomycota	k139_11196842	k139_11196842_1	cellular organisms; Eukaryota; Opisthokonta; Fungi; Dikarya; Ascomycota; saccharomyceta; Pezizomycotina; leotiomyceta; dothideomyceta; Dothideomycetes; Pleosporomycetidae; Pleosporales; Pleosporineae; Cucurbitariaceae; Pyrenochaeta; Pyrenochaeta sp. DS3sAY3a;	K05349	bglX; beta-glucosidase [EC:3.2.1.21]bglX; beta-glucosidase [EC:3.2.1.21]bglX; beta-glucosidase [EC:3.2.1.21]
Ascomycota	k139_11207987	k139_11207987_1	cellular organisms; Eukaryota; Opisthokonta; Fungi; Dikarya; Ascomycota; Taphrinomycotina;	K18466	VPS26; vacuolar protein sorting-associated protein 26VPS26; vacuolar protein sorting-associated protein 26
Ascomycota	k139_11208169	k139_11208169_1	cellular organisms; Eukaryota; Opisthokonta; Fungi; Dikarya; Ascomycota; saccharomyceta; Pezizomycotina; leotiomyceta; sordariomyceta; Sordariomycetes; Hypocreomycetidae; Hypocreales; Clavicipitaceae; Epichloe; Epichloe sinica;	K03231	EEF1A; elongation factor 1-alphaEEF1A; elongation factor 1-alphaEEF1A; elongation factor 1-alphaEEF1A; elongation factor 1-alphaEEF1A; elongation factor 1-alphaEEF1A; elongation factor 1-alphaEEF1A; elongation factor 1-alphaEEF1A; elongation factor 1-alpha
Ascomycota	k139_11208289	k139_11208289_1	cellular organisms; Eukaryota; Opisthokonta; Fungi; Dikarya; Ascomycota; saccharomyceta; Pezizomycotina; leotiomyceta; sordariomyceta; Sordariomycetes; Hypocreomycetidae; Glomerellales; Glomerellaceae; Colletotrichum; Colletotrichum higginsianum;	K01012	bioB; biotin synthase [EC:2.8.1.6]
Ascomycota	k139_11208289	k139_11208289_2	cellular organisms; Eukaryota; Opisthokonta; Fungi; Dikarya; Ascomycota; saccharomyceta; Pezizomycotina; leotiomyceta; sordariomyceta; Sordariomycetes; Hypocreomycetidae; Glomerellales; Glomerellaceae; Colletotrichum; Colletotrichum higginsianum;	K12460	KIDINS220, ARMS; ankyrin repeat-rich membrane spanning protein
Ascomycota	k139_11210290	k139_11210290_1	cellular organisms; Eukaryota; Opisthokonta; Fungi; Dikarya; Ascomycota; saccharomyceta; Pezizomycotina; leotiomyceta; Eurotiomycetes; Eurotiomycetidae; Eurotiales; Aspergillaceae; Aspergillus; Aspergillus nomius; Aspergillus nomius NRRL 13137;	K07126	K07126; uncharacterized protein
Ascomycota	k139_11210290	k139_11210290_2	cellular organisms; Eukaryota; Opisthokonta; Fungi; Dikarya; Ascomycota; saccharomyceta; Pezizomycotina; leotiomyceta; Eurotiomycetes; Eurotiomycetidae; Eurotiales; Aspergillaceae; Aspergillus; Aspergillus nomius; Aspergillus nomius NRRL 13137;	K15503	ANKRD44; serine/threonine-protein phosphatase 6 regulatory ankyrin repeat subunit BANKRD44; serine/threonine-protein phosphatase 6 regulatory ankyrin repeat subunit B
Ascomycota	k139_11213396	k139_11213396_2	cellular organisms; Eukaryota; Opisthokonta; Fungi; Dikarya; Ascomycota; Taphrinomycotina; Schizosaccharomycetes; Schizosaccharomycetales; Schizosaccharomycetaceae; Schizosaccharomyces; Schizosaccharomyces cryophilus; Schizosaccharomyces cryophilus OY26;	K22614	NLRC3, NOD3; NLR family CARD domain-containing protein 3
Ascomycota	k139_11213551	k139_11213551_2	cellular organisms; Eukaryota; Opisthokonta; Fungi; Dikarya; Ascomycota; saccharomyceta; Pezizomycotina; leotiomyceta; sordariomyceta; Sordariomycetes; Hypocreomycetidae; Hypocreales; Nectriaceae; Neonectria; Neonectria ditissima;	K02015	ABC.FEV.P; iron complex transport system permease protein
Ascomycota	k139_11220867	k139_11220867_1	cellular organisms; Eukaryota; Opisthokonta; Fungi; Dikarya; Ascomycota; saccharomyceta; Pezizomycotina; leotiomyceta; sordariomyceta; Leotiomycetes; Leotiomycetes incertae sedis; Pseudeurotiaceae; Pseudogymnoascus; Pseudogymnoascus sp. 24MN13;	K08132	COL12A; collagen, type XII, alphaCOL12A; collagen, type XII, alpha
Ascomycota	k139_11220867	k139_11220867_2	cellular organisms; Eukaryota; Opisthokonta; Fungi; Dikarya; Ascomycota; saccharomyceta; Pezizomycotina; leotiomyceta; sordariomyceta; Leotiomycetes; Leotiomycetes incertae sedis; Pseudeurotiaceae; Pseudogymnoascus; Pseudogymnoascus sp. 24MN13;	K01246	tag; DNA-3-methyladenine glycosylase I [EC:3.2.2.20]tag; DNA-3-methyladenine glycosylase I [EC:3.2.2.20]
Ascomycota	k139_11222397	k139_11222397_5	cellular organisms; Eukaryota; Opisthokonta; Fungi; Dikarya; Ascomycota; saccharomyceta; Pezizomycotina; leotiomyceta; sordariomyceta; Sordariomycetes; Sordariomycetidae; Ophiostomatales; Ophiostomataceae; Sporothrix; Sporothrix insectorum; Sporothrix insectorum RCEF 264;	K03942	NDUFV1; NADH dehydrogenase (ubiquinone) flavoprotein 1 [EC:7.1.1.2 1.6.99.3]NDUFV1; NADH dehydrogenase (ubiquinone) flavoprotein 1 [EC:7.1.1.2 1.6.99.3]NDUFV1; NADH dehydrogenase (ubiquinone) flavoprotein 1 [EC:7.1.1.2 1.6.99.3]NDUFV1; NADH dehydrogenase (ubiquinone) flavoprotein 1 [EC:7.1.1.2 1.6.99.3]NDUFV1; NADH dehydrogenase (ubiquinone) flavoprotein 1 [EC:7.1.1.2 1.6.99.3]NDUFV1; NADH dehydr…
Ascomycota	k139_11222397	k139_11222397_6	cellular organisms; Eukaryota; Opisthokonta; Fungi; Dikarya; Ascomycota; saccharomyceta; Pezizomycotina; leotiomyceta; sordariomyceta; Sordariomycetes; Sordariomycetidae; Ophiostomatales; Ophiostomataceae; Sporothrix; Sporothrix insectorum; Sporothrix insectorum RCEF 264;	K03942	NDUFV1; NADH dehydrogenase (ubiquinone) flavoprotein 1 [EC:7.1.1.2 1.6.99.3]NDUFV1; NADH dehydrogenase (ubiquinone) flavoprotein 1 [EC:7.1.1.2 1.6.99.3]NDUFV1; NADH dehydrogenase (ubiquinone) flavoprotein 1 [EC:7.1.1.2 1.6.99.3]NDUFV1; NADH dehydrogenase (ubiquinone) flavoprotein 1 [EC:7.1.1.2 1.6.99.3]NDUFV1; NADH dehydrogenase (ubiquinone) flavoprotein 1 [EC:7.1.1.2 1.6.99.3]NDUFV1; NADH dehydr…
Ascomycota	k139_11222397	k139_11222397_7	cellular organisms; Eukaryota; Opisthokonta; Fungi; Dikarya; Ascomycota; saccharomyceta; Pezizomycotina; leotiomyceta; sordariomyceta; Sordariomycetes; Sordariomycetidae; Ophiostomatales; Ophiostomataceae; Sporothrix; Sporothrix insectorum; Sporothrix insectorum RCEF 264;	K03942	NDUFV1; NADH dehydrogenase (ubiquinone) flavoprotein 1 [EC:7.1.1.2 1.6.99.3]NDUFV1; NADH dehydrogenase (ubiquinone) flavoprotein 1 [EC:7.1.1.2 1.6.99.3]NDUFV1; NADH dehydrogenase (ubiquinone) flavoprotein 1 [EC:7.1.1.2 1.6.99.3]NDUFV1; NADH dehydrogenase (ubiquinone) flavoprotein 1 [EC:7.1.1.2 1.6.99.3]NDUFV1; NADH dehydrogenase (ubiquinone) flavoprotein 1 [EC:7.1.1.2 1.6.99.3]NDUFV1; NADH dehydr…
Ascomycota	k139_11222397	k139_11222397_1	cellular organisms; Eukaryota; Opisthokonta; Fungi; Dikarya; Ascomycota; saccharomyceta; Pezizomycotina; leotiomyceta; sordariomyceta; Sordariomycetes; Sordariomycetidae; Ophiostomatales; Ophiostomataceae; Sporothrix; Sporothrix insectorum; Sporothrix insectorum RCEF 264;	K03911	SERPINC1, AT3; antithrombin IIISERPINC1, AT3; antithrombin IIISERPINC1, AT3; antithrombin IIISERPINC1, AT3; antithrombin III
Ascomycota	k139_11222397	k139_11222397_2	cellular organisms; Eukaryota; Opisthokonta; Fungi; Dikarya; Ascomycota; saccharomyceta; Pezizomycotina; leotiomyceta; sordariomyceta; Sordariomycetes; Sordariomycetidae; Ophiostomatales; Ophiostomataceae; Sporothrix; Sporothrix insectorum; Sporothrix insectorum RCEF 264;	K01872	AARS, alaS; alanyl-tRNA synthetase [EC:6.1.1.7]AARS, alaS; alanyl-tRNA synthetase [EC:6.1.1.7]AARS, alaS; alanyl-tRNA synthetase [EC:6.1.1.7]
Ascomycota	k139_11222397	k139_11222397_4	cellular organisms; Eukaryota; Opisthokonta; Fungi; Dikarya; Ascomycota; saccharomyceta; Pezizomycotina; leotiomyceta; sordariomyceta; Sordariomycetes; Sordariomycetidae; Ophiostomatales; Ophiostomataceae; Sporothrix; Sporothrix insectorum; Sporothrix insectorum RCEF 264;	K18051	PRKCH; novel protein kinase C eta type [EC:2.7.11.13]PRKCH; novel protein kinase C eta type [EC:2.7.11.13]PRKCH; novel protein kinase C eta type [EC:2.7.11.13]PRKCH; novel protein kinase C eta type [EC:2.7.11.13]
Ascomycota	k139_11224063	k139_11224063_2	cellular organisms; Eukaryota; Opisthokonta; Fungi; Dikarya; Ascomycota; saccharomyceta; Saccharomycotina; Saccharomycetes; Saccharomycetales; Debaryomycetaceae; Candida/Lodderomyces clade; Candida; Candida albicans;	K11348	BRPF1; bromodomain and PHD finger-containing protein 1
Ascomycota	k139_11224106	k139_11224106_1	cellular organisms; Eukaryota; Opisthokonta; Fungi; Dikarya; Ascomycota; saccharomyceta; Pezizomycotina; leotiomyceta; dothideomyceta; Dothideomycetes; Dothideomycetidae; Capnodiales; Teratosphaeriaceae; Hortaea; Hortaea werneckii;	K10645	MIB; E3 ubiquitin-protein ligase mind-bomb [EC:2.3.2.27]
Ascomycota	k139_11224106	k139_11224106_2	cellular organisms; Eukaryota; Opisthokonta; Fungi; Dikarya; Ascomycota; saccharomyceta; Pezizomycotina; leotiomyceta; dothideomyceta; Dothideomycetes; Dothideomycetidae; Capnodiales; Teratosphaeriaceae; Hortaea; Hortaea werneckii;	K10645	MIB; E3 ubiquitin-protein ligase mind-bomb [EC:2.3.2.27]
Ascomycota	k139_11224106	k139_11224106_4	cellular organisms; Eukaryota; Opisthokonta; Fungi; Dikarya; Ascomycota; saccharomyceta; Pezizomycotina; leotiomyceta; dothideomyceta; Dothideomycetes; Dothideomycetidae; Capnodiales; Teratosphaeriaceae; Hortaea; Hortaea werneckii;	K10645	MIB; E3 ubiquitin-protein ligase mind-bomb [EC:2.3.2.27]
Ascomycota	k139_11224106	k139_11224106_5	cellular organisms; Eukaryota; Opisthokonta; Fungi; Dikarya; Ascomycota; saccharomyceta; Pezizomycotina; leotiomyceta; dothideomyceta; Dothideomycetes; Dothideomycetidae; Capnodiales; Teratosphaeriaceae; Hortaea; Hortaea werneckii;	K10645	MIB; E3 ubiquitin-protein ligase mind-bomb [EC:2.3.2.27]
Ascomycota	k139_11224106	k139_11224106_6	cellular organisms; Eukaryota; Opisthokonta; Fungi; Dikarya; Ascomycota; saccharomyceta; Pezizomycotina; leotiomyceta; dothideomyceta; Dothideomycetes; Dothideomycetidae; Capnodiales; Teratosphaeriaceae; Hortaea; Hortaea werneckii;	K10645	MIB; E3 ubiquitin-protein ligase mind-bomb [EC:2.3.2.27]
Ascomycota	k139_11224106	k139_11224106_7	cellular organisms; Eukaryota; Opisthokonta; Fungi; Dikarya; Ascomycota; saccharomyceta; Pezizomycotina; leotiomyceta; dothideomyceta; Dothideomycetes; Dothideomycetidae; Capnodiales; Teratosphaeriaceae; Hortaea; Hortaea werneckii;	K10645	MIB; E3 ubiquitin-protein ligase mind-bomb [EC:2.3.2.27]
Ascomycota	k139_11224106	k139_11224106_3	cellular organisms; Eukaryota; Opisthokonta; Fungi; Dikarya; Ascomycota; saccharomyceta; Pezizomycotina; leotiomyceta; dothideomyceta; Dothideomycetes; Dothideomycetidae; Capnodiales; Teratosphaeriaceae; Hortaea; Hortaea werneckii;	K08131	COL9A; collagen, type IX, alphaCOL9A; collagen, type IX, alphaCOL9A; collagen, type IX, alphaCOL9A; collagen, type IX, alphaCOL9A; collagen, type IX, alphaCOL9A; collagen, type IX, alpha
Ascomycota	k139_11227001	k139_11227001_1	cellular organisms; Eukaryota; Opisthokonta; Fungi; Dikarya; Ascomycota; saccharomyceta; Saccharomycotina; Saccharomycetes; Saccharomycetales; Metschnikowiaceae; Metschnikowia; Metschnikowia bicuspidata;	K06114	SPTA; spectrin alphaSPTA; spectrin alpha
Ascomycota	k139_11228786	k139_11228786_1	cellular organisms; Eukaryota; Opisthokonta; Fungi; Dikarya; Ascomycota; Taphrinomycotina; Schizosaccharomycetes; Schizosaccharomycetales; Schizosaccharomycetaceae; Schizosaccharomyces; Schizosaccharomyces pombe;	K03549	kup; KUP system potassium uptake protein
Ascomycota	k139_11230264	k139_11230264_1	cellular organisms; Eukaryota; Opisthokonta; Fungi; Dikarya; Ascomycota; Taphrinomycotina; Schizosaccharomycetes; Schizosaccharomycetales; Schizosaccharomycetaceae; Schizosaccharomyces; Schizosaccharomyces pombe;	K11855	USP36_42; ubiquitin carboxyl-terminal hydrolase 36/42 [EC:3.4.19.12]USP36_42; ubiquitin carboxyl-terminal hydrolase 36/42 [EC:3.4.19.12]
Ascomycota	k139_11231613	k139_11231613_1	cellular organisms; Eukaryota; Opisthokonta; Fungi; Dikarya; Ascomycota; saccharomyceta; Pezizomycotina; leotiomyceta; sordariomyceta; Sordariomycetes; Hypocreomycetidae; Hypocreales; Nectriaceae; Fusarium; Fusarium oxysporum species complex; Fusarium oxysporum; Fusarium oxysporum Fo5176;	K23398	TRIP4; activating signal cointegrator 1
Ascomycota	k139_11232024	k139_11232024_1	cellular organisms; Eukaryota; Opisthokonta; Fungi; Dikarya; Ascomycota; saccharomyceta; Saccharomycotina; Saccharomycetes; Saccharomycetales;	K01802	E5.2.1.8; peptidylprolyl isomerase [EC:5.2.1.8]
Ascomycota	k139_11232024	k139_11232024_1	cellular organisms; Eukaryota; Opisthokonta; Fungi; Dikarya; Ascomycota; saccharomyceta; Saccharomycotina; Saccharomycetes; Saccharomycetales;	K05864	PPID, CYPD; peptidyl-prolyl isomerase D [EC:5.2.1.8]PPID, CYPD; peptidyl-prolyl isomerase D [EC:5.2.1.8]PPID, CYPD; peptidyl-prolyl isomerase D [EC:5.2.1.8]PPID, CYPD; peptidyl-prolyl isomerase D [EC:5.2.1.8]
Ascomycota	k139_11233287	k139_11233287_1	cellular organisms; Eukaryota; Opisthokonta; Fungi; Dikarya; Ascomycota; saccharomyceta; Pezizomycotina; leotiomyceta; sordariomyceta; Sordariomycetes; Sordariomycetidae; Sordariales; Sordariaceae; Sordaria; Sordaria macrospora; Sordaria macrospora k-hell;	K09045	ATF7, ATFA; activating transcription factor 7
Ascomycota	k139_11233778	k139_11233778_1	cellular organisms; Eukaryota; Opisthokonta; Fungi; Dikarya; Ascomycota; saccharomyceta; Saccharomycotina; Saccharomycetes; Saccharomycetales; Saccharomycetaceae; Lachancea; Lachancea sp. PJ-2012a; Lachancea sp. CBS 6924;	K12400	AP4E1; AP-4 complex subunit epsilon-1AP4E1; AP-4 complex subunit epsilon-1
Ascomycota	k139_11237391	k139_11237391_1	cellular organisms; Eukaryota; Opisthokonta; Fungi; Dikarya; Ascomycota; saccharomyceta; Saccharomycotina; Saccharomycetes; Saccharomycetales; Metschnikowiaceae; Clavispora; Clavispora lusitaniae;	K12598	MTR4, SKIV2L2; ATP-dependent RNA helicase DOB1 [EC:3.6.4.13]MTR4, SKIV2L2; ATP-dependent RNA helicase DOB1 [EC:3.6.4.13]MTR4, SKIV2L2; ATP-dependent RNA helicase DOB1 [EC:3.6.4.13]MTR4, SKIV2L2; ATP-dependent RNA helicase DOB1 [EC:3.6.4.13]MTR4, SKIV2L2; ATP-dependent RNA helicase DOB1 [EC:3.6.4.13]
Ascomycota	k139_11237559	k139_11237559_2	cellular organisms; Eukaryota; Opisthokonta; Fungi; Dikarya; Ascomycota; saccharomyceta; Pezizomycotina; leotiomyceta; sordariomyceta; Sordariomycetes; Hypocreomycetidae; Hypocreales; Cordycipitaceae;	K21575	susA; neopullulanase [EC:3.2.1.135]
Ascomycota	k139_11237968	k139_11237968_1	cellular organisms; Eukaryota; Opisthokonta; Fungi; Dikarya; Ascomycota; saccharomyceta; Pezizomycotina; leotiomyceta; dothideomyceta; Dothideomycetes; Dothideomycetidae; Capnodiales; Mycosphaerellaceae; Zymoseptoria; Zymoseptoria tritici; Zymoseptoria tritici ST99CH_1A5;	K23934	AHNAK; neuroblast differentiation-associated protein AHNAK
Ascomycota	k139_11237968	k139_11237968_2	cellular organisms; Eukaryota; Opisthokonta; Fungi; Dikarya; Ascomycota; saccharomyceta; Pezizomycotina; leotiomyceta; dothideomyceta; Dothideomycetes; Dothideomycetidae; Capnodiales; Mycosphaerellaceae; Zymoseptoria; Zymoseptoria tritici; Zymoseptoria tritici ST99CH_1A5;	K14435	CHD5; chromodomain-helicase-DNA-binding protein 5 [EC:3.6.4.12]
Ascomycota	k139_11237968	k139_11237968_3	cellular organisms; Eukaryota; Opisthokonta; Fungi; Dikarya; Ascomycota; saccharomyceta; Pezizomycotina; leotiomyceta; dothideomyceta; Dothideomycetes; Dothideomycetidae; Capnodiales; Mycosphaerellaceae; Zymoseptoria; Zymoseptoria tritici; Zymoseptoria tritici ST99CH_1A5;	K08970	rcnA; nickel/cobalt transporter (NicO) family protein
Ascomycota	k139_112384	k139_112384_1	cellular organisms; Eukaryota; Opisthokonta; Fungi; Dikarya; Ascomycota; saccharomyceta; Pezizomycotina; leotiomyceta; sordariomyceta; Sordariomycetes; Sordariomycetidae; Sordariales; Chaetomiaceae; Chaetomium; Chaetomium globosum; Chaetomium globosum CBS 148.51;	K00889	PIP5K; 1-phosphatidylinositol-4-phosphate 5-kinase [EC:2.7.1.68]PIP5K; 1-phosphatidylinositol-4-phosphate 5-kinase [EC:2.7.1.68]PIP5K; 1-phosphatidylinositol-4-phosphate 5-kinase [EC:2.7.1.68]PIP5K; 1-phosphatidylinositol-4-phosphate 5-kinase [EC:2.7.1.68]PIP5K; 1-phosphatidylinositol-4-phosphate 5-kinase [EC:2.7.1.68]PIP5K; 1-phosphatidylinositol-4-phosphate 5-kinase [EC:2.7.1.68]PIP5K; 1-phosph…
Ascomycota	k139_112384	k139_112384_5	cellular organisms; Eukaryota; Opisthokonta; Fungi; Dikarya; Ascomycota; saccharomyceta; Pezizomycotina; leotiomyceta; sordariomyceta; Sordariomycetes; Sordariomycetidae; Sordariales; Chaetomiaceae; Chaetomium; Chaetomium globosum; Chaetomium globosum CBS 148.51;	K00889	PIP5K; 1-phosphatidylinositol-4-phosphate 5-kinase [EC:2.7.1.68]PIP5K; 1-phosphatidylinositol-4-phosphate 5-kinase [EC:2.7.1.68]PIP5K; 1-phosphatidylinositol-4-phosphate 5-kinase [EC:2.7.1.68]PIP5K; 1-phosphatidylinositol-4-phosphate 5-kinase [EC:2.7.1.68]PIP5K; 1-phosphatidylinositol-4-phosphate 5-kinase [EC:2.7.1.68]PIP5K; 1-phosphatidylinositol-4-phosphate 5-kinase [EC:2.7.1.68]PIP5K; 1-phosph…
Ascomycota	k139_112384	k139_112384_11	cellular organisms; Eukaryota; Opisthokonta; Fungi; Dikarya; Ascomycota; saccharomyceta; Pezizomycotina; leotiomyceta; sordariomyceta; Sordariomycetes; Sordariomycetidae; Sordariales; Chaetomiaceae; Chaetomium; Chaetomium globosum; Chaetomium globosum CBS 148.51;	K00889	PIP5K; 1-phosphatidylinositol-4-phosphate 5-kinase [EC:2.7.1.68]PIP5K; 1-phosphatidylinositol-4-phosphate 5-kinase [EC:2.7.1.68]PIP5K; 1-phosphatidylinositol-4-phosphate 5-kinase [EC:2.7.1.68]PIP5K; 1-phosphatidylinositol-4-phosphate 5-kinase [EC:2.7.1.68]PIP5K; 1-phosphatidylinositol-4-phosphate 5-kinase [EC:2.7.1.68]PIP5K; 1-phosphatidylinositol-4-phosphate 5-kinase [EC:2.7.1.68]PIP5K; 1-phosph…
Ascomycota	k139_112384	k139_112384_2	cellular organisms; Eukaryota; Opisthokonta; Fungi; Dikarya; Ascomycota; saccharomyceta; Pezizomycotina; leotiomyceta; sordariomyceta; Sordariomycetes; Sordariomycetidae; Sordariales; Chaetomiaceae; Chaetomium; Chaetomium globosum; Chaetomium globosum CBS 148.51;	K13210	FUBP; far upstream element-binding proteinFUBP; far upstream element-binding protein
Ascomycota	k139_112384	k139_112384_3	cellular organisms; Eukaryota; Opisthokonta; Fungi; Dikarya; Ascomycota; saccharomyceta; Pezizomycotina; leotiomyceta; sordariomyceta; Sordariomycetes; Sordariomycetidae; Sordariales; Chaetomiaceae; Chaetomium; Chaetomium globosum; Chaetomium globosum CBS 148.51;	K05367	pbpC; penicillin-binding protein 1C [EC:2.4.1.129]pbpC; penicillin-binding protein 1C [EC:2.4.1.129]pbpC; penicillin-binding protein 1C [EC:2.4.1.129]
Ascomycota	k139_112384	k139_112384_4	cellular organisms; Eukaryota; Opisthokonta; Fungi; Dikarya; Ascomycota; saccharomyceta; Pezizomycotina; leotiomyceta; sordariomyceta; Sordariomycetes; Sordariomycetidae; Sordariales; Chaetomiaceae; Chaetomium; Chaetomium globosum; Chaetomium globosum CBS 148.51;	K18932	ZDHHC; palmitoyltransferase [EC:2.3.1.225]
Ascomycota	k139_112384	k139_112384_6	cellular organisms; Eukaryota; Opisthokonta; Fungi; Dikarya; Ascomycota; saccharomyceta; Pezizomycotina; leotiomyceta; sordariomyceta; Sordariomycetes; Sordariomycetidae; Sordariales; Chaetomiaceae; Chaetomium; Chaetomium globosum; Chaetomium globosum CBS 148.51;	K03099	SOS; son of sevenlessSOS; son of sevenlessSOS; son of sevenlessSOS; son of sevenlessSOS; son of sevenlessSOS; son of sevenlessSOS; son of sevenlessSOS; son of sevenlessSOS; son of sevenlessSOS; son of sevenlessSOS; son of sevenlessSOS; son of sevenlessSOS; son of sevenlessSOS; son of sevenlessSOS; son of sevenlessSOS; son of sevenlessSOS; son of sevenlessSOS; son of sevenlessSOS; son of sevenless…
Ascomycota	k139_112384	k139_112384_7	cellular organisms; Eukaryota; Opisthokonta; Fungi; Dikarya; Ascomycota; saccharomyceta; Pezizomycotina; leotiomyceta; sordariomyceta; Sordariomycetes; Sordariomycetidae; Sordariales; Chaetomiaceae; Chaetomium; Chaetomium globosum; Chaetomium globosum CBS 148.51;	K14007	SEC24; protein transport protein SEC24SEC24; protein transport protein SEC24SEC24; protein transport protein SEC24
Ascomycota	k139_112384	k139_112384_8	cellular organisms; Eukaryota; Opisthokonta; Fungi; Dikarya; Ascomycota; saccharomyceta; Pezizomycotina; leotiomyceta; sordariomyceta; Sordariomycetes; Sordariomycetidae; Sordariales; Chaetomiaceae; Chaetomium; Chaetomium globosum; Chaetomium globosum CBS 148.51;	K08809	SPEG; striated muscle-specific serine/threonine protein kinase [EC:2.7.11.1]
Ascomycota	k139_112384	k139_112384_9	cellular organisms; Eukaryota; Opisthokonta; Fungi; Dikarya; Ascomycota; saccharomyceta; Pezizomycotina; leotiomyceta; sordariomyceta; Sordariomycetes; Sordariomycetidae; Sordariales; Chaetomiaceae; Chaetomium; Chaetomium globosum; Chaetomium globosum CBS 148.51;	K10279	FBXL13; F-box and leucine-rich repeat protein 13
Ascomycota	k139_112384	k139_112384_10	cellular organisms; Eukaryota; Opisthokonta; Fungi; Dikarya; Ascomycota; saccharomyceta; Pezizomycotina; leotiomyceta; sordariomyceta; Sordariomycetes; Sordariomycetidae; Sordariales; Chaetomiaceae; Chaetomium; Chaetomium globosum; Chaetomium globosum CBS 148.51;	K00658	DLST, sucB; 2-oxoglutarate dehydrogenase E2 component (dihydrolipoamide succinyltransferase) [EC:2.3.1.61]DLST, sucB; 2-oxoglutarate dehydrogenase E2 component (dihydrolipoamide succinyltransferase) [EC:2.3.1.61]DLST, sucB; 2-oxoglutarate dehydrogenase E2 component (dihydrolipoamide succinyltransferase) [EC:2.3.1.61]
Ascomycota	k139_11238480	k139_11238480_1	cellular organisms; Eukaryota; Opisthokonta; Fungi; Dikarya; Ascomycota; saccharomyceta; Pezizomycotina; leotiomyceta; sordariomyceta; Sordariomycetes; Xylariomycetidae; Xylariales; Hypoxylaceae; Hypoxylon;	K03657	uvrD, pcrA; DNA helicase II / ATP-dependent DNA helicase PcrA [EC:3.6.4.12]uvrD, pcrA; DNA helicase II / ATP-dependent DNA helicase PcrA [EC:3.6.4.12]uvrD, pcrA; DNA helicase II / ATP-dependent DNA helicase PcrA [EC:3.6.4.12]
Ascomycota	k139_11242356	k139_11242356_2	cellular organisms; Eukaryota; Opisthokonta; Fungi; Dikarya; Ascomycota; saccharomyceta; Pezizomycotina; leotiomyceta; Eurotiomycetes; Chaetothyriomycetidae; Verrucariales; Verrucariaceae; Endocarpon; Endocarpon pusillum; Endocarpon pusillum Z07020;	K00326	E1.6.2.2; cytochrome-b5 reductase [EC:1.6.2.2]
Ascomycota	k139_11242356	k139_11242356_1	cellular organisms; Eukaryota; Opisthokonta; Fungi; Dikarya; Ascomycota; saccharomyceta; Pezizomycotina; leotiomyceta; Eurotiomycetes; Chaetothyriomycetidae; Verrucariales; Verrucariaceae; Endocarpon; Endocarpon pusillum; Endocarpon pusillum Z07020;	K15542	PFS2; polyadenylation factor subunit 2PFS2; polyadenylation factor subunit 2
Ascomycota	k139_11254937	k139_11254937_1	cellular organisms; Eukaryota; Opisthokonta; Fungi; Dikarya; Ascomycota; saccharomyceta; Pezizomycotina; leotiomyceta; Eurotiomycetes; Eurotiomycetidae; Eurotiales; Aspergillaceae; Aspergillus;	K07560	dtd, DTD; D-aminoacyl-tRNA deacylase [EC:3.1.1.96]
Ascomycota	k139_1125627	k139_1125627_1	cellular organisms; Eukaryota; Opisthokonta; Fungi; Dikarya; Ascomycota; saccharomyceta; Pezizomycotina; leotiomyceta; sordariomyceta; Sordariomycetes; Hypocreomycetidae; Hypocreales; Nectriaceae; Fusarium; Fusarium sambucinum species complex; Fusarium longipes;	K18441	CYTH; cytohesinCYTH; cytohesinCYTH; cytohesinCYTH; cytohesinCYTH; cytohesin
Ascomycota	k139_11257362	k139_11257362_1	cellular organisms; Eukaryota; Opisthokonta; Fungi; Dikarya; Ascomycota; saccharomyceta; Pezizomycotina; leotiomyceta; sordariomyceta; Sordariomycetes; Hypocreomycetidae; Hypocreales; Nectriaceae; Fusarium; Fusarium fujikuroi species complex; Fusarium verticillioides;	K12958	CAV2; caveolin 2CAV2; caveolin 2CAV2; caveolin 2CAV2; caveolin 2CAV2; caveolin 2CAV2; caveolin 2
Ascomycota	k139_11257362	k139_11257362_2	cellular organisms; Eukaryota; Opisthokonta; Fungi; Dikarya; Ascomycota; saccharomyceta; Pezizomycotina; leotiomyceta; sordariomyceta; Sordariomycetes; Hypocreomycetidae; Hypocreales; Nectriaceae; Fusarium; Fusarium fujikuroi species complex; Fusarium verticillioides;	K06062	PCAF, KAT2, GCN5; histone acetyltransferase [EC:2.3.1.48]PCAF, KAT2, GCN5; histone acetyltransferase [EC:2.3.1.48]PCAF, KAT2, GCN5; histone acetyltransferase [EC:2.3.1.48]PCAF, KAT2, GCN5; histone acetyltransferase [EC:2.3.1.48]PCAF, KAT2, GCN5; histone acetyltransferase [EC:2.3.1.48]PCAF, KAT2, GCN5; histone acetyltransferase [EC:2.3.1.48]
Ascomycota	k139_11257362	k139_11257362_3	cellular organisms; Eukaryota; Opisthokonta; Fungi; Dikarya; Ascomycota; saccharomyceta; Pezizomycotina; leotiomyceta; sordariomyceta; Sordariomycetes; Hypocreomycetidae; Hypocreales; Nectriaceae; Fusarium; Fusarium fujikuroi species complex; Fusarium verticillioides;	K09236	TSHZ; teashirtTSHZ; teashirt
Ascomycota	k139_1126498	k139_1126498_1	cellular organisms; Eukaryota; Opisthokonta; Fungi; Dikarya; Ascomycota; saccharomyceta; Pezizomycotina; leotiomyceta; sordariomyceta; Sordariomycetes; Sordariomycetidae; Ophiostomatales; Ophiostomataceae; Sporothrix; Sporothrix insectorum; Sporothrix insectorum RCEF 264;	K22579	rph; rifampicin phosphotransferase [EC:2.7.9.6]
Ascomycota	k139_11267809	k139_11267809_1	cellular organisms; Eukaryota; Opisthokonta; Fungi; Dikarya; Ascomycota; saccharomyceta; Pezizomycotina; leotiomyceta; sordariomyceta; Sordariomycetes; Sordariomycetidae; Sordariales; Sordariaceae; Neurospora;	K02433	gatA, QRSL1; aspartyl-tRNA(Asn)/glutamyl-tRNA(Gln) amidotransferase subunit A [EC:6.3.5.6 6.3.5.7]gatA, QRSL1; aspartyl-tRNA(Asn)/glutamyl-tRNA(Gln) amidotransferase subunit A [EC:6.3.5.6 6.3.5.7]
Ascomycota	k139_11268547	k139_11268547_1	cellular organisms; Eukaryota; Opisthokonta; Fungi; Dikarya; Ascomycota; saccharomyceta; Pezizomycotina; Pezizomycetes; Pezizales; Tuberaceae; Tuber;	K03178	UBE1, UBA1; ubiquitin-activating enzyme E1 [EC:6.2.1.45]UBE1, UBA1; ubiquitin-activating enzyme E1 [EC:6.2.1.45]UBE1, UBA1; ubiquitin-activating enzyme E1 [EC:6.2.1.45]UBE1, UBA1; ubiquitin-activating enzyme E1 [EC:6.2.1.45]
Ascomycota	k139_11269526	k139_11269526_1	cellular organisms; Eukaryota; Opisthokonta; Fungi; Dikarya; Ascomycota; Taphrinomycotina; Schizosaccharomycetes; Schizosaccharomycetales; Schizosaccharomycetaceae; Schizosaccharomyces; Schizosaccharomyces pombe;	K13333	PLB; lysophospholipase [EC:3.1.1.5]
Ascomycota	k139_11271988	k139_11271988_1	cellular organisms; Eukaryota; Opisthokonta; Fungi; Dikarya; Ascomycota; saccharomyceta; Pezizomycotina; leotiomyceta; Eurotiomycetes; Eurotiomycetidae; Eurotiales; Aspergillaceae; Aspergillus;	K01904	4CL; 4-coumarate--CoA ligase [EC:6.2.1.12]4CL; 4-coumarate--CoA ligase [EC:6.2.1.12]
Ascomycota	k139_11271988	k139_11271988_2	cellular organisms; Eukaryota; Opisthokonta; Fungi; Dikarya; Ascomycota; saccharomyceta; Pezizomycotina; leotiomyceta; Eurotiomycetes; Eurotiomycetidae; Eurotiales; Aspergillaceae; Aspergillus;	K07377	NRXN; neurexinNRXN; neurexin
Ascomycota	k139_11272443	k139_11272443_1	cellular organisms; Eukaryota; Opisthokonta; Fungi; Dikarya; Ascomycota; Taphrinomycotina; Schizosaccharomycetes; Schizosaccharomycetales; Schizosaccharomycetaceae; Schizosaccharomyces; Schizosaccharomyces pombe;	K10408	DNAH; dynein heavy chain, axonemalDNAH; dynein heavy chain, axonemal
Ascomycota	k139_11274412	k139_11274412_1	cellular organisms; Eukaryota; Opisthokonta; Fungi; Dikarya; Ascomycota; Taphrinomycotina; Schizosaccharomycetes; Schizosaccharomycetales; Schizosaccharomycetaceae; Schizosaccharomyces; Schizosaccharomyces pombe;	K01924	murC; UDP-N-acetylmuramate--alanine ligase [EC:6.3.2.8]murC; UDP-N-acetylmuramate--alanine ligase [EC:6.3.2.8]murC; UDP-N-acetylmuramate--alanine ligase [EC:6.3.2.8]
Ascomycota	k139_11275115	k139_11275115_1	cellular organisms; Eukaryota; Opisthokonta; Fungi; Dikarya; Ascomycota; saccharomyceta; Pezizomycotina; leotiomyceta; sordariomyceta; Sordariomycetes; Hypocreomycetidae; Hypocreales; Hypocreaceae; Trichoderma;	K11536	SLC28A; pyrimidine nucleoside transport protein
Ascomycota	k139_11275115	k139_11275115_2	cellular organisms; Eukaryota; Opisthokonta; Fungi; Dikarya; Ascomycota; saccharomyceta; Pezizomycotina; leotiomyceta; sordariomyceta; Sordariomycetes; Hypocreomycetidae; Hypocreales; Hypocreaceae; Trichoderma;	K08044	ADCY4; adenylate cyclase 4 [EC:4.6.1.1]ADCY4; adenylate cyclase 4 [EC:4.6.1.1]ADCY4; adenylate cyclase 4 [EC:4.6.1.1]ADCY4; adenylate cyclase 4 [EC:4.6.1.1]ADCY4; adenylate cyclase 4 [EC:4.6.1.1]ADCY4; adenylate cyclase 4 [EC:4.6.1.1]ADCY4; adenylate cyclase 4 [EC:4.6.1.1]ADCY4; adenylate cyclase 4 [EC:4.6.1.1]ADCY4; adenylate cyclase 4 [EC:4.6.1.1]ADCY4; adenylate cyclase 4 [EC:4.6.1.1]ADCY4; ad…
Ascomycota	k139_11278050	k139_11278050_1	cellular organisms; Eukaryota; Opisthokonta; Fungi; Dikarya; Ascomycota; saccharomyceta; Pezizomycotina; Orbiliomycetes; Orbiliales; Orbiliaceae; Drechslerella; Drechslerella stenobrocha; Drechslerella stenobrocha 248;	K11381	bkdA; 2-oxoisovalerate dehydrogenase E1 component [EC:1.2.4.4]bkdA; 2-oxoisovalerate dehydrogenase E1 component [EC:1.2.4.4]
Ascomycota	k139_11278050	k139_11278050_2	cellular organisms; Eukaryota; Opisthokonta; Fungi; Dikarya; Ascomycota; saccharomyceta; Pezizomycotina; Orbiliomycetes; Orbiliales; Orbiliaceae; Drechslerella; Drechslerella stenobrocha; Drechslerella stenobrocha 248;	K12874	AQR; intron-binding protein aquariusAQR; intron-binding protein aquarius
Ascomycota	k139_11278558	k139_11278558_1	cellular organisms; Eukaryota; Opisthokonta; Fungi; Dikarya; Ascomycota; saccharomyceta; Pezizomycotina; leotiomyceta; sordariomyceta; Leotiomycetes; Helotiales; Helotiales incertae sedis; Coleophoma; Coleophoma cylindrospora;	K12677	car; clavulanate-9-aldehyde reducatase
Ascomycota	k139_11278558	k139_11278558_2	cellular organisms; Eukaryota; Opisthokonta; Fungi; Dikarya; Ascomycota; saccharomyceta; Pezizomycotina; leotiomyceta; sordariomyceta; Leotiomycetes; Helotiales; Helotiales incertae sedis; Coleophoma; Coleophoma cylindrospora;	K11166	DHRS7B; dehydrogenase/reductase SDR family member 7B [EC:1.1.-.-]
Ascomycota	k139_11280849	k139_11280849_7	cellular organisms; Eukaryota; Opisthokonta; Fungi; Dikarya; Ascomycota; saccharomyceta; Pezizomycotina; leotiomyceta; sordariomyceta; Sordariomycetes; Xylariomycetidae; Xylariales; Microdochiaceae; Microdochium; Microdochium bolleyi;	K09935	K09935; uncharacterized protein
Ascomycota	k139_11280849	k139_11280849_10	cellular organisms; Eukaryota; Opisthokonta; Fungi; Dikarya; Ascomycota; saccharomyceta; Pezizomycotina; leotiomyceta; sordariomyceta; Sordariomycetes; Xylariomycetidae; Xylariales; Microdochiaceae; Microdochium; Microdochium bolleyi;	K03574	mutT, NUDT15, MTH2; 8-oxo-dGTP diphosphatase [EC:3.6.1.55]
Ascomycota	k139_11280849	k139_11280849_17	cellular organisms; Eukaryota; Opisthokonta; Fungi; Dikarya; Ascomycota; saccharomyceta; Pezizomycotina; leotiomyceta; sordariomyceta; Sordariomycetes; Xylariomycetidae; Xylariales; Microdochiaceae; Microdochium; Microdochium bolleyi;	K02338	dnaN; DNA polymerase III subunit beta [EC:2.7.7.7]dnaN; DNA polymerase III subunit beta [EC:2.7.7.7]dnaN; DNA polymerase III subunit beta [EC:2.7.7.7]dnaN; DNA polymerase III subunit beta [EC:2.7.7.7]dnaN; DNA polymerase III subunit beta [EC:2.7.7.7]
Ascomycota	k139_11280849	k139_11280849_1	cellular organisms; Eukaryota; Opisthokonta; Fungi; Dikarya; Ascomycota; saccharomyceta; Pezizomycotina; leotiomyceta; sordariomyceta; Sordariomycetes; Xylariomycetidae; Xylariales; Microdochiaceae; Microdochium; Microdochium bolleyi;	K19020	STAB1; stabilin-1
Ascomycota	k139_11280849	k139_11280849_2	cellular organisms; Eukaryota; Opisthokonta; Fungi; Dikarya; Ascomycota; saccharomyceta; Pezizomycotina; leotiomyceta; sordariomyceta; Sordariomycetes; Xylariomycetidae; Xylariales; Microdochiaceae; Microdochium; Microdochium bolleyi;	K04936	KCNMA1, KCA1.1; potassium large conductance calcium-activated channel subfamily M alpha member 1KCNMA1, KCA1.1; potassium large conductance calcium-activated channel subfamily M alpha member 1KCNMA1, KCA1.1; potassium large conductance calcium-activated channel subfamily M alpha member 1KCNMA1, KCA1.1; potassium large conductance calcium-activated channel subfamily M alpha member 1KCNMA1, KCA1.1;…
Ascomycota	k139_11280849	k139_11280849_3	cellular organisms; Eukaryota; Opisthokonta; Fungi; Dikarya; Ascomycota; saccharomyceta; Pezizomycotina; leotiomyceta; sordariomyceta; Sordariomycetes; Xylariomycetidae; Xylariales; Microdochiaceae; Microdochium; Microdochium bolleyi;	K22909	ZC3H13; zinc finger CCCH domain-containing protein 13
Ascomycota	k139_11280849	k139_11280849_4	cellular organisms; Eukaryota; Opisthokonta; Fungi; Dikarya; Ascomycota; saccharomyceta; Pezizomycotina; leotiomyceta; sordariomyceta; Sordariomycetes; Xylariomycetidae; Xylariales; Microdochiaceae; Microdochium; Microdochium bolleyi;	K07393	ECM4, yqjG; glutathionyl-hydroquinone reductase [EC:1.8.5.7]
Ascomycota	k139_11280849	k139_11280849_5	cellular organisms; Eukaryota; Opisthokonta; Fungi; Dikarya; Ascomycota; saccharomyceta; Pezizomycotina; leotiomyceta; sordariomyceta; Sordariomycetes; Xylariomycetidae; Xylariales; Microdochiaceae; Microdochium; Microdochium bolleyi;	K06718	ectA; L-2,4-diaminobutyric acid acetyltransferase [EC:2.3.1.178]
[truncated: 20,407 more rows]

## Sheet: Peptidase
Detail information of the distribution of peptidase encoded in Hadel Fungi. Abbreviations:Aspartic (A), Cysteine (C), Metallo (M), Mixed (P), Serine (S) and Threonine (T).
	Types of peptidase
[truncated: 28 more rows]
[truncated: 28 more columns]

## Sheet: CAZymes
Detail information of the distribution of CAZymes encoded in Hadel Fungi. Abbreviations: GH, glycosidases or glycosyl hydrolases; PL, polysaccharide lyases; CE, carbohydrate esterases; GT, glycosyltransferases; AA, auxiliary activities; CBM, carbohydrate binding modules.
[truncated: 29 more rows]
[truncated: 39 more columns]
