# Supplementary material for: Revealing the full biosphere structure and versatile metabolic functions in the deepest ocean sediment of the Challenger Deep
Source: Genome Biol. 2021 Jul 13;22:207. doi: 10.1186/s13059-021-02408-w (PMC8276468; doi:10.1186/s13059-021-02408-w)
Supplement: Supplementary file 10 — Additional file 10: Table S10. List of eggNOG-mapper annotations for the Challenger Deep virome. [file 13059_2021_2408_MOESM10_ESM.xlsx]

## Sheet: Table S10
Table S10. List of eggNOG-mapper annotations for the Challenger Deep virome
Virome contigID	Virome contig Annotation	Virome peptide ID	Seed ortholog	e-value	score	Preferred_name	GO terms	EC number	KEGG KO	KEGG pathway	KEGG module	KEGG reaction	KEGG rclass	BRITE	KEGG TC	CAZy	BiGG reaction	matching OGs	COG cat	Description
k139_4434087	Viruses; dsDNA viruses, no RNA stage; Caudovirales; Siphoviridae; Rdjlvirus;	k139_4434087_4	562742.F4YXT5_9CAUD	1.7e-67	263.1		GO:0005575,GO:0019012,GO:0019028,GO:0019030,GO:0039620,GO:0044423											4QB9S@10239,4QM6J@10699,4QPW1@28883,4QUXK@35237	S	Phage major capsid protein E
k139_685165	Viruses; dsDNA viruses, no RNA stage; Caudovirales; Myoviridae; unassigned Myoviridae; Bacillus virus G;	k139_685165_1	1084719.G3MB97_9CAUD	1.9e-79	302.8													4QAK6@10239,4QJPJ@10662,4QPBY@28883,4QUP9@35237	S	N-acetylmuramoyl-L-alanine amidase activity
k139_6299249	Viruses; unclassified bacterial viruses;	k139_6299249_2	948071.S4S2F7_9CAUD	6.5e-16	91.3		GO:0003674,GO:0003824,GO:0003887,GO:0004518,GO:0004527,GO:0006139,GO:0006259,GO:0006725,GO:0006807,GO:0008150,GO:0008152,GO:0008408,GO:0009058,GO:0009059,GO:0009987,GO:0016740,GO:0016772,GO:0016779,GO:0016787,GO:0016788,GO:0018130,GO:0019438,GO:0034061,GO:0034641,GO:0034645,GO:0034654,GO:0043170,GO:0044237,GO:0044238,GO:0044249,GO:0044260,GO:0044271,GO:0046483,GO:0071704,GO:0071897,GO:0090304,GO:…											4QAKM@10239,4QNER@10744,4QPEF@28883,4QUU7@35237	S	DNA polymerase family A
k139_9945737	Viruses; environmental samples; uncultured Mediterranean phage uvMED;	k139_9945737_3	948071.S4S2D9_9CAUD	2.4e-44	185.3		GO:0001959,GO:0001960,GO:0003674,GO:0003824,GO:0004748,GO:0005575,GO:0008150,GO:0008152,GO:0009966,GO:0009968,GO:0010646,GO:0010648,GO:0010803,GO:0010804,GO:0016491,GO:0016725,GO:0016728,GO:0018995,GO:0023051,GO:0023057,GO:0030430,GO:0033643,GO:0033646,GO:0043656,GO:0043657,GO:0044215,GO:0044216,GO:0044217,GO:0048519,GO:0048523,GO:0048583,GO:0048585,GO:0050789,GO:0050794,GO:0055114,GO:0060759,GO:…											4QAXQ@10239,4QNQ6@10744,4QRFY@28883,4QUSY@35237	S	ribonucleoside-triphosphate reductase activity
k139_9087346	Viruses; dsDNA viruses, no RNA stage; Caudovirales; Podoviridae;	k139_9087346_1	136084.Q9G0F7_9CAUD	2.4e-92	345.9													4QH2I@10239,4QNFX@10744,4QQE9@28883,4QWWD@35237
k139_4232044	Viruses; unclassified bacterial viruses; environmental samples; environmental Halophage eHP-10;	k139_4232044_7	608538.HTH_0544	2.2e-10	74.3													COG3064@1,COG3064@2	M	translation initiation factor activity
k139_4232044	Viruses; unclassified bacterial viruses; environmental samples; environmental Halophage eHP-10;	k139_4232044_2	515635.Dtur_0432	1e-08	67.8			2.7.11.1	ko:K12567	ko05410,ko05414,map05410,map05414				ko00000,ko00001,ko01000,ko01001,ko04131,ko04147,ko04812				COG4733@1,COG4733@2	S	cellulase activity
k139_4232044	Viruses; unclassified bacterial viruses; environmental samples; environmental Halophage eHP-10;	k139_4232044_4	457398.HMPREF0326_02521	4.5e-25	122.9													1PYY9@1224,2M981@213115,2WZZT@28221,435M3@68525,COG5362@1,COG5362@2	S	TIGRFAM Phage
k139_4232044	Viruses; unclassified bacterial viruses; environmental samples; environmental Halophage eHP-10;	k139_4232044_11	1304275.C41B8_05408	4.5e-25	122.1													1N9VQ@1224,2DVPY@1,33WQ8@2
k139_2640701	Viruses; environmental samples; uncultured Mediterranean phage;	k139_2640701_1	1195075.I6S7C0_9CAUD	1.1e-07	63.9													4QAIK@10239,4QKNC@10699,4QPEB@28883,4QUPH@35237	S	hydrolase activity
k139_7317527	Viruses; dsDNA viruses, no RNA stage; unclassified dsDNA viruses; Pithoviridae; Pithovirus; Pithovirus sibericum;	k139_7317527_1	1379698.RBG1_1C00001G1664	5.8e-24	117.5	thyX		2.1.1.148	ko:K03465	ko00240,ko00670,ko01100,map00240,map00670,map01100		R06613	RC00022,RC00332	ko00000,ko00001,ko01000				2NPQ2@2323,COG1351@1,COG1351@2	F	Catalyzes the reductive methylation of 2'-deoxyuridine- 5'-monophosphate (dUMP) to 2'-deoxythymidine-5'-monophosphate (dTMP) while utilizing 5,10-methylenetetrahydrofolate (mTHF) as the methyl donor, and NADPH and FADH(2) as the reductant
k139_7834499	Viruses; dsDNA viruses, no RNA stage; Mimiviridae; unclassified Mimiviridae; Homavirus sp.;	k139_7834499_2	90675.XP_010468901.1	1.1e-57	230.3		GO:0000151,GO:0000731,GO:0002039,GO:0003674,GO:0003824,GO:0004842,GO:0005488,GO:0005515,GO:0005575,GO:0005622,GO:0005623,GO:0005634,GO:0005654,GO:0005737,GO:0005829,GO:0006139,GO:0006259,GO:0006281,GO:0006301,GO:0006464,GO:0006508,GO:0006511,GO:0006725,GO:0006807,GO:0006950,GO:0006974,GO:0008150,GO:0008152,GO:0008270,GO:0009056,GO:0009057,GO:0009058,GO:0009059,GO:0009893,GO:0009894,GO:0009896,GO:…	2.3.2.27	ko:K10144	ko04115,ko04120,ko05162,map04115,map04120,map05162				ko00000,ko00001,ko01000,ko04121				37T4W@33090,3GBGC@35493,KOG1940@1,KOG1940@2759	O	RING finger and CHY zinc finger domain-containing protein
k139_1972413	Viruses; dsDNA viruses, no RNA stage; Caudovirales; Siphoviridae; unclassified Siphoviridae; Cellulophaga phage phi10:1;	k139_1972413_1	891974.E05_32570	1.6e-33	149.1													1RE6Y@1224,1T0F0@1236,2DKVY@1,30IDW@2	L	YqaJ-like viral recombinase domain
k139_1972413	Viruses; dsDNA viruses, no RNA stage; Caudovirales; Siphoviridae; unclassified Siphoviridae; Cellulophaga phage phi10:1;	k139_1972413_2	1300143.CCAV010000006_gene4343	4e-31	141.4													2ECRE@1,336P5@2
k139_10085388	Viruses; dsDNA viruses, no RNA stage; Caudovirales; Siphoviridae; unclassified Siphoviridae; Pseudomonas phage SM1;	k139_10085388_3	187944.H8YJ71_9CAUD	9.7e-32	143.7													4QCE9@10239,4QKVJ@10699,4QPHG@28883,4QXGI@35237	S	Pfam:Peptidase_S78_2
k139_5395994	Viruses; unclassified bacterial viruses;	k139_5395994_2	1440052.EAKF1_ch4047	8.1e-11	72.8	rusA		3.1.22.4	ko:K01160					ko00000,ko01000,ko03400				1N92D@1224,1S5SJ@1236,3XPR4@561,COG4570@1,COG4570@2	L	Endonuclease that resolves Holliday junction intermediates made during homologous genetic recombination and DNA repair. Exhibits sequence and structure-selective cleavage of four-way DNA junctions, where it introduces symmetrical nicks in two strands of the same polarity at the 5' side of dinucleotides. Corrects the defects in genetic recombination and DNA repair associated with inactivation of r…
k139_10729266	Viruses; environmental samples; uncultured Mediterranean phage uvMED;	k139_10729266_2	1122951.ATUE01000006_gene1033	2.9e-15	88.6													1NKIP@1224,1SRVY@1236,2EJXI@1,33DN6@2
k139_10973029	Viruses; dsDNA viruses, no RNA stage; Caudovirales; Podoviridae; Phieco32virus;	k139_10973029_2	1054968.G0X535_9CAUD	2e-36	160.6													4QB4B@10239,4QNPA@10744,4QQNI@28883,4QWC6@35237	S	Glutamine amidotransferase domain
k139_3933857	Viruses; unclassified bacterial viruses; Alteromonas phage PB15;	k139_3933857_1	1122599.AUGR01000001_gene288	8.5e-62	243.4													1R6IB@1224,1SQ0T@1236,COG0270@1,COG0270@2	L	DNA (cytosine-5-)-methyltransferase activity
k139_3933857	Viruses; unclassified bacterial viruses; Alteromonas phage PB15;	k139_3933857_5	457412.RSAG_04665	5.9e-10	70.1													1UQJ4@1239,258AT@186801,2EE30@1,337XK@2,3WMIK@541000
k139_1774455	Viruses; dsDNA viruses, no RNA stage; Caudovirales; Myoviridae; Vequintavirinae; Cr3virus;	k139_1774455_1	1147094.H6X3J5_9CAUD	1.6e-18	100.1													4QCBE@10239,4QIGR@10662,4QU7U@28883,4QYNR@35237
k139_1774455	Viruses; dsDNA viruses, no RNA stage; Caudovirales; Myoviridae; Vequintavirinae; Cr3virus;	k139_1774455_3	1147094.H6X3M5_9CAUD	1.2e-07	64.3													4QH27@10239,4QKJN@10662,4QQXA@28883,4QZI0@35237
k139_2281968	Viruses; environmental samples; uncultured environmental isolates; uncultured Mediterranean phage uvDeep-CGR0-KM14-C182;	k139_2281968_1	1033743.CAES01000078_gene3707	4.1e-34	152.1													1U0NG@1239,272AT@186822,2BNN5@1,32HB2@2,4IA35@91061
k139_1099153	Viruses; dsDNA viruses, no RNA stage; Caudovirales; Myoviridae; Tevenvirinae; Schizot4virus;	k139_1099153_1	713586.KB900537_gene3338	2.6e-13	82.8													1RA2K@1224,1S3PY@1236,COG0323@1,COG0323@2	L	DNA mismatch repair
k139_1099153	Viruses; dsDNA viruses, no RNA stage; Caudovirales; Myoviridae; Tevenvirinae; Schizot4virus;	k139_1099153_4	329381.D9ICE3_9CAUD	1.6e-42	179.1													4QBQP@10239,4QI36@10662,4QR5H@28883,4QXBG@35237	S	Bacteriophage protein GP30.3
k139_4543287	Viruses; dsDNA viruses, no RNA stage; Caudovirales; Myoviridae; Pbunavirus; unclassified Pbunavirus; Xanthomonas phage Carpasina;	k139_4543287_2	417280.A1Z019_9CAUD	1.9e-21	109													4QAT6@10239,4QI4D@10662,4QQ31@28883,4QW12@35237	S	Protein of unknown function (DUF4054)
k139_4543287	Viruses; dsDNA viruses, no RNA stage; Caudovirales; Myoviridae; Pbunavirus; unclassified Pbunavirus; Xanthomonas phage Carpasina;	k139_4543287_4	882378.RBRH_01208	4.4e-42	177.6													1KANV@119060,1ND5Q@1224,2W9JC@28216,COG4834@1,COG4834@2	S	Protein conserved in bacteria
k139_4543287	Viruses; dsDNA viruses, no RNA stage; Caudovirales; Myoviridae; Pbunavirus; unclassified Pbunavirus; Xanthomonas phage Carpasina;	k139_4543287_1	882378.RBRH_01205	6.6e-23	114													1RFWP@1224,2DKXR@1,30TB2@2
k139_4543287	Viruses; dsDNA viruses, no RNA stage; Caudovirales; Myoviridae; Pbunavirus; unclassified Pbunavirus; Xanthomonas phage Carpasina;	k139_4543287_3	882378.RBRH_01207	7.5e-15	87													1RJY3@1224,2B3SX@1,31WGI@2
k139_8137938	Viruses; dsDNA viruses, no RNA stage; Caudovirales;	k139_8137938_1	716928.AJQT01000006_gene2774	1.3e-99	370.2													1R6R3@1224,2U1P9@28211,4BDQ9@82115,COG5565@1,COG5565@2	S	DNA packaging protein gp2
k139_1421984	Viruses; environmental samples; uncultured Mediterranean phage;	k139_1421984_1	765420.OSCT_3034	2e-46	193.7	spoVR	GO:0006950,GO:0006974,GO:0008150,GO:0009987,GO:0033554,GO:0050896,GO:0051716		ko:K06415					ko00000				2G83B@200795,3758M@32061,COG2719@1,COG2719@2	S	SpoVR like protein
k139_6203581	Viruses; dsDNA viruses, no RNA stage; Caudovirales; Siphoviridae; L5virus; unclassified L5virus; Mycobacterium phage Kimona;	k139_6203581_1	1157640.AQWO01000020_gene5205	4.6e-47	194.9			2.1.1.37	ko:K00558	ko00270,ko01100,ko05206,map00270,map01100,map05206	M00035	R04858	RC00003,RC00332	ko00000,ko00001,ko00002,ko01000,ko02048,ko03032,ko03036				2GNB2@201174,COG0270@1,COG0270@2	L	DNA (cytosine-5-)-methyltransferase activity
k139_4139814	Viruses; environmental samples; uncultured Mediterranean phage uvMED;	k139_4139814_1	243233.MCA2930	2.5e-34	153.7				ko:K21449					ko00000,ko02000	1.B.40.2			1NDIE@1224,1SFIF@1236,COG5301@1,COG5301@2	G	cellulose 1,4-beta-cellobiosidase activity
k139_6430690	Viruses; dsDNA viruses, no RNA stage; Mimiviridae; unclassified Mimiviridae; Edafosvirus sp.;	k139_6430690_1	212035.YL371_MIMIV	6.2e-24	118.6		GO:0008150,GO:0010941,GO:0016032,GO:0019048,GO:0019050,GO:0019054,GO:0033668,GO:0035821,GO:0039526,GO:0042981,GO:0043067,GO:0043069,GO:0044003,GO:0044068,GO:0044403,GO:0044419,GO:0044531,GO:0044532,GO:0048519,GO:0048523,GO:0050789,GO:0050794,GO:0051701,GO:0051704,GO:0051817,GO:0052040,GO:0052041,GO:0052150,GO:0052248,GO:0052433,GO:0052490,GO:0060548,GO:0065007											4QB1T@10239,4QUVA@35237	S	aspartic-type endopeptidase activity
k139_6430690	Viruses; dsDNA viruses, no RNA stage; Mimiviridae; unclassified Mimiviridae; Edafosvirus sp.;	k139_6430690_2	212035.DPOLX_MIMIV	1.8e-54	219.9													4QEGN@10239,4QV8B@35237	S	DNA polymerase beta thumb
k139_97983	Viruses; dsDNA viruses, no RNA stage; Caudovirales; Myoviridae; unclassified Myoviridae; Bdellovibrio phage phi1422;	k139_97983_2	1437882.AZRU01000151_gene3933	8.8e-28	131.7													1NDFK@1224,1S055@1236,2DBB8@1,2Z867@2	S	Protein of unknown function (DUF3383)
k139_97983	Viruses; dsDNA viruses, no RNA stage; Caudovirales; Myoviridae; unclassified Myoviridae; Bdellovibrio phage phi1422;	k139_97983_10	1235802.C823_01075	1.6e-12	80.5													1VDYP@1239,25DZA@186801,COG2369@1,COG2369@2	S	Phage Mu protein F like protein
k139_3259271	Viruses; dsDNA viruses, no RNA stage; Caudovirales; Myoviridae; environmental samples; Myoviridae environmental samples;	k139_3259271_2	382359.Q0QZ93_BPSYS	6.8e-08	64.7		GO:0005575,GO:0019012,GO:0019028,GO:0044423											4QAJ5@10239,4QHUT@10662,4QPY5@28883,4QUS9@35237	S	Major capsid protein Gp23
k139_1338406	Viruses; dsDNA viruses, no RNA stage; Caudovirales; Podoviridae; unclassified Podoviridae; Thalassomonas phage BA3;	k139_1338406_1	469660.A8HP48_9CAUD	6.4e-146	524.2		GO:0003674,GO:0003824,GO:0004518,GO:0004519,GO:0004520,GO:0004527,GO:0004529,GO:0004536,GO:0006139,GO:0006259,GO:0006725,GO:0006807,GO:0008150,GO:0008152,GO:0009987,GO:0016787,GO:0016788,GO:0034641,GO:0043170,GO:0044237,GO:0044238,GO:0044260,GO:0046483,GO:0071704,GO:0090304,GO:0090305,GO:0140097,GO:1901360											4QCB0@10239,4QNP9@10744,4QPFH@28883,4QX81@35237	S	YqaJ-like viral recombinase domain
k139_5336417	Viruses; dsDNA viruses, no RNA stage; Caudovirales; Siphoviridae; Np1virus;	k139_5336417_2	279383.Q5DN38_9CAUD	1.4e-86	326.6													4QFB4@10239,4QKUP@10699,4QSGK@28883,4QZ8P@35237	S	viral capsid
k139_5336417	Viruses; dsDNA viruses, no RNA stage; Caudovirales; Siphoviridae; Np1virus;	k139_5336417_3	1175654.A0A0S0NAM4_9CAUD	1.9e-13	83.2													4QE7U@10239,4QNAT@10699,4QUEK@28883,4QVF9@35237
k139_6751136	Viruses; dsDNA viruses, no RNA stage; Caudovirales; Siphoviridae; Np1virus;	k139_6751136_2	1175654.A0A0S0N882_9CAUD	8.6e-18	97.1													4QE70@10239,4QMIW@10699,4QSZC@28883
k139_10161363	Viruses; dsDNA viruses, no RNA stage; Caudovirales; Siphoviridae; Pis4avirus; unclassified Pis4avirus;	k139_10161363_6	999549.KI421514_gene16	6.9e-18	97.8													1R7RR@1224,2TS8Q@28211,COG0863@1,COG0863@2	L	Belongs to the N(4) N(6)-methyltransferase family
k139_10161363	Viruses; dsDNA viruses, no RNA stage; Caudovirales; Siphoviridae; Pis4avirus; unclassified Pis4avirus;	k139_10161363_7	1100720.ALKN01000018_gene1738	6.1e-91	342.4	yejH	GO:0003674,GO:0003724,GO:0003824,GO:0004004,GO:0004386,GO:0005575,GO:0005622,GO:0005623,GO:0005737,GO:0006139,GO:0006259,GO:0006281,GO:0006302,GO:0006725,GO:0006807,GO:0006950,GO:0006974,GO:0008026,GO:0008150,GO:0008152,GO:0008186,GO:0009314,GO:0009628,GO:0009987,GO:0010212,GO:0010501,GO:0016070,GO:0016462,GO:0016787,GO:0016817,GO:0016818,GO:0016887,GO:0017111,GO:0033554,GO:0034641,GO:0042221,GO:…		ko:K19789					ko00000,ko03400				1MV9F@1224,2VQF3@28216,4ADUP@80864,COG1061@1,COG1061@2	L	Helicase conserved C-terminal domain
k139_10161363	Viruses; dsDNA viruses, no RNA stage; Caudovirales; Siphoviridae; Pis4avirus; unclassified Pis4avirus;	k139_10161363_4	477228.YO5_17655	2.9e-18	99	amiD	GO:0000270,GO:0003674,GO:0003824,GO:0005488,GO:0005575,GO:0006022,GO:0006026,GO:0006027,GO:0006807,GO:0008150,GO:0008152,GO:0008270,GO:0008745,GO:0009056,GO:0009057,GO:0009253,GO:0009254,GO:0009392,GO:0016020,GO:0016787,GO:0016810,GO:0016811,GO:0019867,GO:0030203,GO:0043167,GO:0043169,GO:0043170,GO:0046872,GO:0046914,GO:0061783,GO:0071704,GO:1901135,GO:1901136,GO:1901564,GO:1901565,GO:1901575	3.5.1.28	ko:K01447,ko:K11066			R04112	RC00064,RC00141	ko00000,ko01000,ko01011				1RDHU@1224,1RMDN@1236,1Z18R@136846,COG3023@1,COG3023@2	V	N-acetylmuramoyl-L-alanine amidase
k139_7239447	Viruses;	k139_7239447_1	204086.Q859L4_BP44A	4.3e-92	345.1		GO:0003674,GO:0003824,GO:0003887,GO:0006139,GO:0006259,GO:0006725,GO:0006807,GO:0008150,GO:0008152,GO:0009058,GO:0009059,GO:0009987,GO:0016032,GO:0016740,GO:0016772,GO:0016779,GO:0018130,GO:0019058,GO:0019079,GO:0019438,GO:0034061,GO:0034641,GO:0034645,GO:0034654,GO:0039687,GO:0039693,GO:0043170,GO:0044237,GO:0044238,GO:0044249,GO:0044260,GO:0044271,GO:0044403,GO:0044419,GO:0046483,GO:0051704,GO:…											4QAWD@10239,4QNB7@10744,4QQCM@28883,4QVNG@35237	S	nucleotide binding
k139_10705126	Viruses; environmental samples; uncultured environmental isolates; uncultured Mediterranean phage uvDeep-CGR2-KM19-C37;	k139_10705126_4	13689.BV96_01268	7.7e-51	207.2													1MXQI@1224,2K6EE@204457,2TVMB@28211,COG4422@1,COG4422@2	S	Protein of unknown function (DUF5131)
k139_6493285	Viruses; dsDNA viruses, no RNA stage; Mimiviridae; unclassified Mimiviridae; Terrestrivirus sp.;	k139_6493285_1	212035.YR327_MIMIV	8.6e-180	637.1													4QG4H@10239,4R0DI@35237
k139_5379744	Viruses; dsDNA viruses, no RNA stage; Caudovirales; Myoviridae; unclassified Myoviridae;	k139_5379744_3	1555202.A0A097EYG0_9CAUD	2e-38	166													4QH9H@10239,4QKJS@10662,4QTW5@28883	S	kinase activity
k139_5379744	Viruses; dsDNA viruses, no RNA stage; Caudovirales; Myoviridae; unclassified Myoviridae;	k139_5379744_1	393283.XP_007829611.1	5.7e-12	77													21EGI@147550,2D861@1,2T8VY@2759,3AHYS@33154,3PA9R@4751,3R2BB@4890
k139_5379744	Viruses; dsDNA viruses, no RNA stage; Caudovirales; Myoviridae; unclassified Myoviridae;	k139_5379744_5	1357423.S5MPY0_9CAUD	9.2e-12	78.2													4QF3H@10239,4QIRT@10662,4QQHU@28883,4QXZF@35237
k139_4744094	Viruses; dsDNA viruses, no RNA stage; Caudovirales; environmental samples; uncultured Caudovirales phage;	k139_4744094_2	1295642.H839_15963	3.4e-11	74.3	clpP		3.4.21.92	ko:K01358	ko04112,ko04212,map04112,map04212				ko00000,ko00001,ko01000,ko01002				1TR2H@1239,1WHSU@129337,4HD7V@91061,COG0740@1,COG0740@2	OU	Serine dehydrogenase proteinase
k139_4744094	Viruses; dsDNA viruses, no RNA stage; Caudovirales; environmental samples; uncultured Caudovirales phage;	k139_4744094_1	1229751.R9QM99_9CAUD	3e-12	78.6													4QAIU@10239,4QKM7@10699,4QPDE@28883,4QUQC@35237	S	HNH endonuclease
k139_9083582	Viruses; dsDNA viruses, no RNA stage; Mimiviridae; unclassified Mimiviridae; Klosneuvirinae; Indivirus; Indivirus ILV1;	k139_9083582_1	212035.YL417_MIMIV	2e-26	126.3													4QHNW@10239,4QXTR@35237
k139_5342365	Viruses; dsDNA viruses, no RNA stage; Caudovirales; Podoviridae; unclassified Podoviridae; Roseobacter phage RD-1410W1-01;	k139_5342365_1	1327935.A0A060AHD6_9CAUD	7.7e-46	191.4													4QBG4@10239,4QJW4@10662,4QRSK@28883,4QUZA@35237
k139_8586966	Viruses; environmental samples; uncultured Mediterranean phage;	k139_8586966_2	445685.E3SKF9_9CAUD	5e-44	185.7		GO:0003674,GO:0003824,GO:0004518,GO:0006139,GO:0006725,GO:0006807,GO:0008150,GO:0008152,GO:0009987,GO:0016787,GO:0016788,GO:0034641,GO:0043170,GO:0044237,GO:0044238,GO:0046483,GO:0071704,GO:0090304,GO:0090305,GO:1901360											4QH61@10239,4QI2W@10662,4QRD0@28883,4QYV6@35237	S	Terminase-like family
k139_8357027	Viruses; dsDNA viruses, no RNA stage; Caudovirales; Siphoviridae; Smoothievirus; unclassified Smoothievirus; Gordonia phage Yvonnetastic;	k139_8357027_3	932213.SPM24T3_04407	1.1e-14	87	yebA	GO:0000270,GO:0000920,GO:0001896,GO:0003674,GO:0003824,GO:0004175,GO:0004222,GO:0006022,GO:0006508,GO:0006807,GO:0008150,GO:0008152,GO:0008219,GO:0008233,GO:0008237,GO:0009987,GO:0012501,GO:0016787,GO:0019538,GO:0030203,GO:0043170,GO:0044238,GO:0051301,GO:0070011,GO:0071704,GO:0140096,GO:1901135,GO:1901564		ko:K19304,ko:K21472					ko00000,ko01000,ko01002,ko01011				1MVTF@1224,1RM7S@1236,3ZZKQ@613,COG0739@1,COG0739@2	M	peptidase
k139_8357027	Viruses; dsDNA viruses, no RNA stage; Caudovirales; Siphoviridae; Smoothievirus; unclassified Smoothievirus; Gordonia phage Yvonnetastic;	k139_8357027_1	1498011.A0A096XUV0_9CAUD	1.3e-17	95.9													4QAIU@10239,4QNBQ@10744,4QPDE@28883	S	HNH endonuclease
k139_2222444	Viruses; dsDNA viruses, no RNA stage; Caudovirales; Siphoviridae; unclassified Siphoviridae; Streptomyces phage StarPlatinum;	k139_2222444_5	243274.THEMA_06150	9.2e-53	215.3	polA	GO:0003674,GO:0003824,GO:0003887,GO:0004518,GO:0004527,GO:0005575,GO:0005622,GO:0005623,GO:0005737,GO:0006139,GO:0006259,GO:0006260,GO:0006261,GO:0006281,GO:0006725,GO:0006807,GO:0006950,GO:0006974,GO:0008150,GO:0008152,GO:0008409,GO:0009058,GO:0009059,GO:0009987,GO:0016740,GO:0016772,GO:0016779,GO:0016787,GO:0016788,GO:0018130,GO:0019438,GO:0033554,GO:0034061,GO:0034641,GO:0034645,GO:0034654,GO:…	2.7.7.7	ko:K02335	ko00230,ko00240,ko01100,ko03030,ko03410,ko03420,ko03440,map00230,map00240,map01100,map03030,map03410,map03420,map03440		R00375,R00376,R00377,R00378	RC02795	ko00000,ko00001,ko01000,ko03032,ko03400				2GCCM@200918,COG0258@1,COG0258@2,COG0749@1,COG0749@2	L	In addition to polymerase activity, this DNA polymerase exhibits 5'-3' exonuclease activity
k139_2222444	Viruses; dsDNA viruses, no RNA stage; Caudovirales; Siphoviridae; unclassified Siphoviridae; Streptomyces phage StarPlatinum;	k139_2222444_6	1273739.M1I9L5_9CAUD	4.7e-39	167.5													4QAUS@10239,4QKRA@10699,4QQ2S@28883,4QURX@35237	S	flavin adenine dinucleotide binding
k139_2222444	Viruses; dsDNA viruses, no RNA stage; Caudovirales; Siphoviridae; unclassified Siphoviridae; Streptomyces phage StarPlatinum;	k139_2222444_3	530564.Psta_2746	3.8e-56	226.1			2.7.7.7,3.6.4.12	ko:K02335,ko:K06919,ko:K17680	ko00230,ko00240,ko01100,ko03030,ko03410,ko03420,ko03440,map00230,map00240,map01100,map03030,map03410,map03420,map03440		R00375,R00376,R00377,R00378	RC02795	ko00000,ko00001,ko01000,ko03029,ko03032,ko03400				2J0EJ@203682,COG0358@1,COG0358@2,COG0467@1,COG0467@2	T	AAA domain
k139_563244	Viruses; dsDNA viruses, no RNA stage; Caudovirales; Podoviridae; Dfl12virus; Dinoroseobacter virus DFL12; Dinoroseobacter phage DFL12phi1;	k139_563244_2	102129.Lepto7375DRAFT_0596	1.7e-10	73.9													COG3567@1,COG3567@2	F	Phage-associated protein, HI1409 family
k139_563244	Viruses; dsDNA viruses, no RNA stage; Caudovirales; Podoviridae; Dfl12virus; Dinoroseobacter virus DFL12; Dinoroseobacter phage DFL12phi1;	k139_563244_1	1477404.A0A023NGC5_9CAUD	6.8e-08	62.8													4QAZ8@10239,4QNX4@10744,4QQTR@28883,4R074@35237	S	DNA mediated transformation
k139_1209342	Viruses; dsDNA viruses, no RNA stage; Caudovirales; Siphoviridae; unclassified Siphoviridae;	k139_1209342_3	520999.PROVALCAL_03408	1.1e-15	89.7													1QEBA@1224,1RSK2@1236,COG2887@1,COG2887@2	L	Protein of unknown function (DUF2800)
k139_1209342	Viruses; dsDNA viruses, no RNA stage; Caudovirales; Siphoviridae; unclassified Siphoviridae;	k139_1209342_1	1041147.AUFB01000009_gene1869	3.3e-17	94.4													1NCDT@1224,2EU9D@1,2V57U@28211,33MRT@2,4BKT8@82115
k139_10519298	Viruses; unclassified bacterial viruses; Vibrio phage 1.121.O._10N.286.46.C4;	k139_10519298_2	1250006.JHZZ01000001_gene1347	2.5e-16	90.9													1IAPY@117743,2DXE8@1,344N7@2,4P52G@976
k139_1679287	Viruses; dsDNA viruses, no RNA stage; Caudovirales; Myoviridae; unclassified Myoviridae; Shewanella phage SppYZU01;	k139_1679287_1	1264700.L0MYI2_9CAUD	2.7e-85	322													4QB5I@10239,4QI9F@10662,4QPQ9@28883,4QUT2@35237	S	Type III restriction enzyme, res subunit
k139_7077217	Viruses; dsDNA viruses, no RNA stage; Caudovirales; Myoviridae; Spounavirinae; Kayvirus;	k139_7077217_1	212035.YL207_MIMIV	4.3e-32	146.7		GO:0003674,GO:0003824,GO:0003896,GO:0003899,GO:0006139,GO:0006259,GO:0006260,GO:0006261,GO:0006269,GO:0006725,GO:0006807,GO:0008150,GO:0008152,GO:0009058,GO:0009059,GO:0009987,GO:0016032,GO:0016070,GO:0016462,GO:0016740,GO:0016772,GO:0016779,GO:0016787,GO:0016817,GO:0016818,GO:0017111,GO:0018130,GO:0019058,GO:0019079,GO:0019438,GO:0032774,GO:0034062,GO:0034641,GO:0034645,GO:0034654,GO:0039693,GO:…											4QAY9@10239,4QV7W@35237	S	D5 N terminal like
k139_7077217	Viruses; dsDNA viruses, no RNA stage; Caudovirales; Myoviridae; Spounavirinae; Kayvirus;	k139_7077217_2	1054461.G0XNS0_9CAUD	8.7e-07	60.5													4QAIU@10239,4QNBQ@10744,4QPDE@28883,4QUQC@35237	S	HNH endonuclease
k139_3353732	Viruses; dsDNA viruses, no RNA stage; Mimiviridae; unclassified Mimiviridae; Edafosvirus sp.;	k139_3353732_1	6087.XP_004205640.1	9.6e-53	213.4													38HPB@33154,3BGKX@33208,COG0692@1,KOG2994@2759	L	base-excision repair, AP site formation via deaminated base removal
k139_3353732	Viruses; dsDNA viruses, no RNA stage; Mimiviridae; unclassified Mimiviridae; Edafosvirus sp.;	k139_3353732_3	212035.RPO2_MIMIV	9.1e-49	200.7		GO:0008150,GO:0016032,GO:0019080,GO:0019083,GO:0039695,GO:0044403,GO:0044419,GO:0051704											4QDEE@10239,4QXW5@35237	L	RNA polymerase beta subunit
k139_6873478	Viruses; dsDNA viruses, no RNA stage; Caudovirales; Podoviridae; Jwalphavirus; Achromobacter virus Axp3; Achromobacter phage phiAxp-3;	k139_6873478_1	1429767.W6ARJ8_9CAUD	1.8e-60	239.2													4QBY0@10239,4QNNN@10744,4QQ4Q@28883,4QW35@35237	S	UvrD-like helicase C-terminal domain
k139_6873478	Viruses; dsDNA viruses, no RNA stage; Caudovirales; Podoviridae; Jwalphavirus; Achromobacter virus Axp3; Achromobacter phage phiAxp-3;	k139_6873478_3	1429767.W6AQV5_9CAUD	8.8e-126	456.8		GO:0003674,GO:0003824,GO:0003887,GO:0004518,GO:0004527,GO:0006139,GO:0006259,GO:0006725,GO:0006807,GO:0008150,GO:0008152,GO:0008408,GO:0009058,GO:0009059,GO:0009987,GO:0016740,GO:0016772,GO:0016779,GO:0016787,GO:0016788,GO:0018130,GO:0019438,GO:0034061,GO:0034641,GO:0034645,GO:0034654,GO:0043170,GO:0044237,GO:0044238,GO:0044249,GO:0044260,GO:0044271,GO:0046483,GO:0071704,GO:0071897,GO:0090304,GO:…											4QAKM@10239,4QNER@10744,4QPEF@28883,4QUU7@35237	S	DNA polymerase family A
k139_6873478	Viruses; dsDNA viruses, no RNA stage; Caudovirales; Podoviridae; Jwalphavirus; Achromobacter virus Axp3; Achromobacter phage phiAxp-3;	k139_6873478_2	1563661.A0A097PAM6_9CAUD	2.9e-13	82													4QH4U@10239,4QP1G@10744,4QR77@28883
k139_4465980	Viruses; dsDNA viruses, no RNA stage; Caudovirales; Siphoviridae; P12024virus;	k139_4465980_4	485918.Cpin_3847	9.4e-39	167.2				ko:K03497					ko00000,ko03000,ko03036,ko04812				4P99Z@976,COG1475@1,COG1475@2	K	ParB-like nuclease domain
k139_4465980	Viruses; dsDNA viruses, no RNA stage; Caudovirales; Siphoviridae; P12024virus;	k139_4465980_2	1168478.I6S6L9_9CAUD	1.9e-39	169.5													4QHCX@10239,4QT5C@28883	S	nuclease activity
k139_4465980	Viruses; dsDNA viruses, no RNA stage; Caudovirales; Siphoviridae; P12024virus;	k139_4465980_1	1120998.AUFC01000030_gene2214	8e-13	80.1													2ECRE@1,336P5@2
k139_4524293	Viruses; dsDNA viruses, no RNA stage; Caudovirales; Podoviridae; Autographivirinae; Kp32virus; unclassified Kp32virus; Klebsiella phage K5-2;	k139_4524293_1	532077.B3VD14_9CAUD	1.4e-231	808.5													4QASG@10239,4QNXD@10744,4QT37@28883,4QZZU@35237
k139_3738851	Viruses; dsDNA viruses, no RNA stage; Caudovirales; Siphoviridae; unclassified Siphoviridae; Idiomarinaceae phage 1N2-2;	k139_3738851_5	634176.NT05HA_0498	6.5e-11	73.6													1N9Y5@1224,1SHES@1236,1Y8ZN@135625,COG5614@1,COG5614@2	S	Phage head-tail joining protein
k139_3738851	Viruses; dsDNA viruses, no RNA stage; Caudovirales; Siphoviridae; unclassified Siphoviridae; Idiomarinaceae phage 1N2-2;	k139_3738851_3	1536592.A0A088FB12_9VIRU	1.9e-07	62.4													4QB1F@10239
k139_3047524	Viruses; dsDNA viruses, no RNA stage; Caudovirales; Myoviridae; unclassified Myoviridae; Bacillus phage Moonbeam;	k139_3047524_2	10761.Q716E9_BPSFV	1.3e-10	72.8													4QEYV@10239,4QTQ6@28883,4QZ8I@35237
k139_3931214	Viruses; dsDNA viruses, no RNA stage; Mimiviridae; Cafeteriavirus; Cafeteria roenbergensis virus; Cafeteria roenbergensis virus BV-PW1;	k139_3931214_1	3218.PP1S12_229V6.1	3e-54	219.5		GO:0000003,GO:0000271,GO:0000902,GO:0000904,GO:0003006,GO:0003674,GO:0003824,GO:0005975,GO:0005976,GO:0005996,GO:0008150,GO:0008152,GO:0008676,GO:0009058,GO:0009059,GO:0009653,GO:0009664,GO:0009826,GO:0009832,GO:0009856,GO:0009860,GO:0009932,GO:0009987,GO:0010306,GO:0010383,GO:0010393,GO:0010396,GO:0016043,GO:0016049,GO:0016051,GO:0016740,GO:0016765,GO:0017144,GO:0022414,GO:0030154,GO:0032501,GO:…	2.5.1.55	ko:K01627	ko00540,ko01100,map00540,map01100	M00063	R03254	RC00435	ko00000,ko00001,ko00002,ko01000,ko01005				2QQN7@2759,37HWC@33090,3G9Q0@35493,COG2877@1	M	2-dehydro-3-deoxyphosphooctonate aldolase
k139_3403596	Viruses; dsDNA viruses, no RNA stage; Caudovirales; Myoviridae; unclassified Myoviridae; Shewanella phage SppYZU01;	k139_3403596_1	1045858.Bint_1518	1.3e-60	240.4													COG4386@1,COG4386@2
k139_7265321	Viruses; environmental samples; uncultured Mediterranean phage;	k139_7265321_2	1283077.M1INZ1_9CAUD	1.1e-69	271.2		GO:0005575,GO:0008150,GO:0016032,GO:0019012,GO:0019028,GO:0019058,GO:0019068,GO:0019072,GO:0019073,GO:0032991,GO:0044403,GO:0044419,GO:0044423,GO:0046798,GO:0051704											4QCM5@10239,4QNDH@10744,4QQFH@28883,4QVZY@35237	S	Bacteriophage head to tail connecting protein
k139_6869754	Viruses; dsDNA viruses, no RNA stage; Caudovirales; Podoviridae; unclassified Podoviridae; Xanthomonas phage RiverRider;	k139_6869754_2	1270193.JARP01000002_gene701	8.4e-15	87													1I25B@117743,2NUT5@237,4NT99@976,COG0366@1,COG0366@2,COG5492@1,COG5492@2	N	Bacterial Ig-like domain 2
k139_6869754	Viruses; dsDNA viruses, no RNA stage; Caudovirales; Podoviridae; unclassified Podoviridae; Xanthomonas phage RiverRider;	k139_6869754_3	1429767.W6ASK5_9CAUD	2.6e-58	231.9		GO:0008150,GO:0016032,GO:0019080,GO:0019083,GO:0039695,GO:0044403,GO:0044419,GO:0051704											4QBMV@10239,4QNK5@10744,4QQ7Y@28883,4QUU6@35237	S	DNA-directed RNA polymerase activity
k139_1577775	Viruses; environmental samples; uncultured Mediterranean phage uvMED;	k139_1577775_2	931276.Cspa_c10280	8.3e-19	101.3													1UG0D@1239,24M5I@186801,36K9E@31979,COG5301@1,COG5301@2	D	nuclear chromosome segregation
k139_1577775	Viruses; environmental samples; uncultured Mediterranean phage uvMED;	k139_1577775_3	397945.Aave_2372	5.2e-35	155.2													1N4CW@1224,COG5301@1,COG5301@2	G	cellulose 1,4-beta-cellobiosidase activity
k139_1940600	Viruses; dsDNA viruses, no RNA stage; unclassified dsDNA viruses; Dunaliella viridis virus SI2;	k139_1940600_3	1231190.NA8A_04808	9.3e-37	161													1NBHR@1224,28HPK@1,2TT3N@28211,2Z7XJ@2,43P51@69277	S	Bacteriophage head to tail connecting protein
k139_11911653	Viruses; dsDNA viruses, no RNA stage; Caudovirales; Siphoviridae; unclassified Siphoviridae; Pseudomonas phage PMBT14;	k139_11911653_1	1121091.AUMP01000003_gene2581	3e-56	225.7				ko:K06909					ko00000				1TT85@1239,4HT57@91061,COG1783@1,COG1783@2	S	Terminase-like family
k139_3970621	Viruses; environmental samples; uncultured Mediterranean phage uvMED;	k139_3970621_4	608538.HTH_0544	3e-07	62.4													COG3064@1,COG3064@2	M	translation initiation factor activity
k139_3970621	Viruses; environmental samples; uncultured Mediterranean phage uvMED;	k139_3970621_1	82995.CR62_16685	9.5e-28	129.4													1PJBP@1224,1RYDU@1236,28HXV@1,2Z83C@2
k139_7632584	Viruses; unclassified bacterial viruses; Vibrio phage 1.054.O._10N.261.52.A1;	k139_7632584_2	1247024.JRLH01000017_gene1070	3.7e-27	128.3													1NZM3@1224,1SQ2M@1236,2B9XI@1,323AV@2	G	Protein of unknown function (DUF1071)
k139_7632584	Viruses; unclassified bacterial viruses; Vibrio phage 1.054.O._10N.261.52.A1;	k139_7632584_3	1129146.H2BDF7_9CAUD	7.3e-19	100.5													4QBBN@10239,4QMQE@10699,4QPQU@28883,4QUTX@35237	S	Siphovirus Gp157
k139_7632584	Viruses; unclassified bacterial viruses; Vibrio phage 1.054.O._10N.261.52.A1;	k139_7632584_5	754331.AEME01000001_gene3600	1.4e-23	115.9													1N0I5@1224,1SA24@1236,2E1MM@1,32WYR@2
k139_8734525	Viruses; dsDNA viruses, no RNA stage; Caudovirales; environmental samples; uncultured Caudovirales phage;	k139_8734525_2	547045.NEISICOT_01398	7.7e-78	298.1													1MVN4@1224,2VKKT@28216,COG5511@1,COG5511@2	S	Phage portal protein, lambda family
k139_8734525	Viruses; dsDNA viruses, no RNA stage; Caudovirales; environmental samples; uncultured Caudovirales phage;	k139_8734525_3	765910.MARPU_09550	3.5e-33	149.1													1MWMB@1224,1S4MJ@1236,1X0RU@135613,COG4653@1,COG4653@2	S	Phage capsid family
k139_8734525	Viruses; dsDNA viruses, no RNA stage; Caudovirales; environmental samples; uncultured Caudovirales phage;	k139_8734525_4	225937.HP15_670	1.1e-53	217.2													1MWMB@1224,1S4MJ@1236,COG4653@1,COG4653@2	S	Phage capsid family
k139_8734525	Viruses; dsDNA viruses, no RNA stage; Caudovirales; environmental samples; uncultured Caudovirales phage;	k139_8734525_1	1125863.JAFN01000001_gene3547	1.1e-12	80.1													1NFFY@1224,2E13U@1,2WTCY@28221,32WJ6@2,42Y14@68525
k139_6823277	Viruses; unclassified bacterial viruses;	k139_6823277_2	1529058.A0A076GBC9_9CAUD	3.5e-129	468.8													4QGAG@10239,4QNFP@10744,4QUA4@28883
k139_7104011	Viruses; dsDNA viruses, no RNA stage; Caudovirales; Siphoviridae; Guernseyvirinae; K1gvirus;	k139_7104011_4	1242969.ATCC51562_1602	6.6e-12	78.2				ko:K10906					ko00000,ko01000,ko03400				1PMHG@1224,2DBI5@1,2YN9T@29547,2Z9EN@2,42PJZ@68525	L	PDDEXK-like domain of unknown function (DUF3799)
k139_7104011	Viruses; dsDNA viruses, no RNA stage; Caudovirales; Siphoviridae; Guernseyvirinae; K1gvirus;	k139_7104011_1	1340827.S5YLC4_9CAUD	1.5e-11	76.3													4QAIU@10239,4QKM7@10699,4QPDE@28883,4QUQC@35237	S	HNH endonuclease
k139_7104011	Viruses; dsDNA viruses, no RNA stage; Caudovirales; Siphoviridae; Guernseyvirinae; K1gvirus;	k139_7104011_2	1094558.ME5_00026	3.6e-13	82.4													1REZE@1224,2C2XN@1,2U8HW@28211,32GT6@2	S	PFAM ERF family protein
k139_7104011	Viruses; dsDNA viruses, no RNA stage; Caudovirales; Siphoviridae; Guernseyvirinae; K1gvirus;	k139_7104011_12	945083.W0LM09_9CAUD	7.4e-76	291.2													4QAIJ@10239,4QM02@10699,4QPXI@28883,4QVZ9@35237	S	C-5 cytosine-specific DNA methylase
k139_9950664	Viruses; dsDNA viruses, no RNA stage; Mimiviridae; unclassified Mimiviridae; Klosneuvirinae; Klosneuvirus; Klosneuvirus KNV1;	k139_9950664_2	212035.YL417_MIMIV	7.6e-33	147.9													4QHNW@10239,4QXTR@35237
k139_6915398	Viruses; dsDNA viruses, no RNA stage; Caudovirales; Siphoviridae; unclassified Siphoviridae; Vibrio phage 2E1;	k139_6915398_1	1327982.S0A2L1_9CAUD	1.9e-07	60.8													4QAIJ@10239,4QM02@10699,4QPXI@28883,4QVZ9@35237	S	C-5 cytosine-specific DNA methylase
k139_6915398	Viruses; dsDNA viruses, no RNA stage; Caudovirales; Siphoviridae; unclassified Siphoviridae; Vibrio phage 2E1;	k139_6915398_4	1129794.C427_2411	1.7e-23	115.9													1NCMU@1224,1SBMP@1236,2DNGS@1,32XES@2	S	Holin of 3TMs, for gene-transfer release
k139_6915398	Viruses; dsDNA viruses, no RNA stage; Caudovirales; Siphoviridae; unclassified Siphoviridae; Vibrio phage 2E1;	k139_6915398_5	1217810.I7FWL0_9CAUD	7.4e-25	119.8													4QB6G@10239,4QNR7@10744,4QQS8@28883,4QVYX@35237	S	Peptidase M15
k139_7699000	Viruses; dsDNA viruses, no RNA stage; Caudovirales; Podoviridae; unclassified Podoviridae; Pseudoalteromonas phage RIO-1;	k139_7699000_2	1161935.H9D1F0_9CAUD	3.3e-51	208.8													4QFN3@10239,4QNXC@10744,4QQ4M@28883,4QZSZ@35237	S	catalytic activity
k139_7699000	Viruses; dsDNA viruses, no RNA stage; Caudovirales; Podoviridae; unclassified Podoviridae; Pseudoalteromonas phage RIO-1;	k139_7699000_1	1161935.H9D1E9_9CAUD	1.5e-18	99.4													4QGEN@10239,4QNPR@10744,4QT52@28883,4QYRB@35237
k139_2018625	Viruses; environmental samples; uncultured Mediterranean phage uvMED;	k139_2018625_1	1283077.M1HLI2_9CAUD	9.9e-47	194.5													4QC24@10239,4QP0N@10744,4QRZK@28883,4QZPR@35237
k139_8262690	Viruses; dsDNA viruses, no RNA stage; Caudovirales; Siphoviridae; Pa6virus; Propionibacterium virus SKKY; Propionibacterium phage SKKY;	k139_8262690_2	504553.F4MIK7_9CAUD	5e-48	196.8													4QBMM@10239,4QMA3@10699,4QPIA@28883,4QUYD@35237
k139_11909137	Viruses; dsDNA viruses, no RNA stage; Mimiviridae; unclassified Mimiviridae; Klosneuvirinae; Hokovirus; Hokovirus HKV1;	k139_11909137_1	693272.E3T596_CROVB	8.7e-62	244.6		GO:0005575,GO:0032991											4QDCP@10239,4QVJZ@35237	S	DNA gyrase B
k139_2097444	Viruses; dsDNA viruses, no RNA stage; Caudovirales; Siphoviridae; unclassified Siphoviridae; Siphoviridae sp.;	k139_2097444_3	1327971.R9ZYK2_9CAUD	3.4e-41	174.9													4QCM7@10239,4QPQ5@28883,4QVN1@35237	S	RNA ligase
k139_12078887	Viruses; dsDNA viruses, no RNA stage; Caudovirales; Siphoviridae; Yuavirus;	k139_12078887_3	279383.Q5DN91_9CAUD	7.2e-65	253.8		GO:0001959,GO:0001960,GO:0003674,GO:0003824,GO:0004748,GO:0005575,GO:0008150,GO:0008152,GO:0009966,GO:0009968,GO:0010646,GO:0010648,GO:0010803,GO:0010804,GO:0016491,GO:0016725,GO:0016728,GO:0018995,GO:0023051,GO:0023057,GO:0030430,GO:0033643,GO:0033646,GO:0043656,GO:0043657,GO:0044215,GO:0044216,GO:0044217,GO:0048519,GO:0048523,GO:0048583,GO:0048585,GO:0050789,GO:0050794,GO:0055114,GO:0060759,GO:…											4QAXQ@10239,4QM52@10699,4QRFY@28883,4QUSY@35237	S	ribonucleoside-diphosphate reductase activity, thioredoxin disulfide as acceptor
k139_9219392	Viruses; environmental samples; uncultured marine virus;	k139_9219392_2	1379270.AUXF01000003_gene3669	1.3e-13	84													1ZUXW@142182,2F5SD@1,33YB8@2
k139_1017406	Viruses; environmental samples; uncultured Mediterranean phage uvMED;	k139_1017406_1	314265.R2601_22821	1.1e-16	93.6	ycbK		3.2.1.17	ko:K01185,ko:K02395,ko:K03791,ko:K17733					ko00000,ko01000,ko01002,ko01011,ko02035		GH19		1NFKU@1224,2U1H4@28211,COG3108@1,COG3108@2,COG5283@1,COG5283@2	G	COG5283 Phage-related tail protein
k139_12715005	Viruses; dsDNA viruses, no RNA stage; Caudovirales; Myoviridae; unclassified Myoviridae; Shewanella phage SppYZU01;	k139_12715005_1	1236000.L0AQS0_9CAUD	5.8e-07	61.2													4QD70@10239,4QI1M@10662,4QSYE@28883,4QX04@35237
k139_4573867	Viruses; dsDNA viruses, no RNA stage; Caudovirales; Siphoviridae; unclassified Siphoviridae; Ralstonia phage DU_RP_II;	k139_4573867_1	572265.HDEF_2004	1.2e-20	106.7													1QEBA@1224,1RSK2@1236,COG2887@1,COG2887@2	L	Protein of unknown function (DUF2800)
k139_4573867	Viruses; dsDNA viruses, no RNA stage; Caudovirales; Siphoviridae; unclassified Siphoviridae; Ralstonia phage DU_RP_II;	k139_4573867_3	1211115.ALIQ01000188_gene622	8.5e-35	154.1	polA_1		2.7.7.7	ko:K02334,ko:K02335	ko00230,ko00240,ko01100,ko03030,ko03410,ko03420,ko03440,map00230,map00240,map01100,map03030,map03410,map03420,map03440		R00375,R00376,R00377,R00378	RC02795	ko00000,ko00001,ko01000,ko03032,ko03400				1MWX7@1224,2UNT9@28211,COG0749@1,COG0749@2	L	COG0749 DNA polymerase I - 3'-5' exonuclease and polymerase domains
k139_4573867	Viruses; dsDNA viruses, no RNA stage; Caudovirales; Siphoviridae; unclassified Siphoviridae; Ralstonia phage DU_RP_II;	k139_4573867_2	1501230.ET33_26560	1.3e-12	80.1													1TRF9@1239,26VXB@186822,28J2E@1,2Z8YX@2,4HHVK@91061	S	Protein of unknown function (DUF2815)
k139_6958755	Viruses; environmental samples; uncultured Mediterranean phage uvMED;	k139_6958755_1	1123401.JHYQ01000002_gene2719	3.6e-25	123.6				ko:K06919					ko00000				1R4EA@1224,1RPWD@1236,COG3598@1,COG3598@2	L	AAA domain
k139_6958755	Viruses; environmental samples; uncultured Mediterranean phage uvMED;	k139_6958755_3	666684.AfiDRAFT_2694	3.1e-18	98.2													1RI7A@1224,2UA0H@28211,3K123@41294,COG1961@1,COG1961@2	L	Resolvase, N terminal domain
k139_2730851	Viruses;	k139_2730851_1	109478.XP_005874350.1	4.9e-37	161													38GIZ@33154,3BMWT@33208,3CTK8@33213,3JN6G@40674,48A4V@7711,48V4Y@7742,4M31P@9397,COG2801@1,KOG0017@2759	L	Gag P30 core shell protein
k139_4628365	Viruses; environmental samples; uncultured environmental isolates; uncultured Mediterranean phage uvDeep-CGR2-KM19-C37;	k139_4628365_1	756272.Plabr_0218	8.5e-63	248.1													2J33S@203682,COG5511@1,COG5511@2	S	Phage portal protein, lambda family
k139_11904957	Viruses; dsDNA viruses, no RNA stage; Caudovirales; Myoviridae; unclassified Myoviridae;	k139_11904957_2	1147094.H6X3R5_9CAUD	1.1e-77	297		GO:0003674,GO:0003824,GO:0004518,GO:0004519,GO:0004520,GO:0004521,GO:0004523,GO:0004527,GO:0004536,GO:0004540,GO:0006139,GO:0006259,GO:0006725,GO:0006807,GO:0008150,GO:0008152,GO:0008409,GO:0009987,GO:0016070,GO:0016787,GO:0016788,GO:0016888,GO:0016891,GO:0016893,GO:0017108,GO:0034641,GO:0043170,GO:0044237,GO:0044238,GO:0044260,GO:0046483,GO:0048256,GO:0071704,GO:0090304,GO:0090305,GO:0090501,GO:…											4QAM2@10239,4QIRV@10662,4QPGK@28883,4QV3W@35237	S	5'-3' exonuclease, N-terminal resolvase-like domain
k139_6295065	Viruses; dsDNA viruses, no RNA stage; Caudovirales; Myoviridae;	k139_6295065_3	1283076.M1I7R1_9CAUD	3.2e-11	75.9													4QBKS@10239,4QIYJ@10662,4QPK5@28883,4QV8M@35237	S	Base plate wedge protein 53
k139_6295065	Viruses; dsDNA viruses, no RNA stage; Caudovirales; Myoviridae;	k139_6295065_5	879630.E1A287_9CAUD	2.2e-42	180.6		GO:0003674,GO:0003796,GO:0003824,GO:0004553,GO:0005488,GO:0005515,GO:0005575,GO:0008150,GO:0009405,GO:0009987,GO:0016043,GO:0016787,GO:0016798,GO:0019012,GO:0022607,GO:0033922,GO:0042802,GO:0043933,GO:0044085,GO:0044403,GO:0044409,GO:0044411,GO:0044419,GO:0044423,GO:0051259,GO:0051260,GO:0051701,GO:0051704,GO:0051828,GO:0051830,GO:0061783,GO:0065003,GO:0070206,GO:0070207,GO:0071840,GO:0085027,GO:…											4QCR0@10239,4QI4N@10662,4QPFK@28883,4QVAV@35237	S	Gp5 N-terminal OB domain
k139_6295065	Viruses; dsDNA viruses, no RNA stage; Caudovirales; Myoviridae;	k139_6295065_1	1340810.V5URY9_9CAUD	2e-31	141.7													4QDXQ@10239,4QIMB@10662,4QQF2@28883,4QV9C@35237
k139_6295065	Viruses; dsDNA viruses, no RNA stage; Caudovirales; Myoviridae;	k139_6295065_2	1283076.M1IDA1_9CAUD	1e-24	121.3		GO:0005575,GO:0019012,GO:0044423,GO:0098015,GO:0098025											4QAKW@10239,4QI33@10662,4QPSV@28883,4QX74@35237
k139_6295065	Viruses; dsDNA viruses, no RNA stage; Caudovirales; Myoviridae;	k139_6295065_4	1283076.M1HLP2_9CAUD	8.1e-24	118.6													4QDKY@10239,4QJ57@10662,4QTV7@28883,4QZDY@35237
k139_8203165	Viruses; environmental samples; uncultured Mediterranean phage uvMED;	k139_8203165_2	768066.HELO_2646	3.1e-25	121.7													1R2FH@1224,1RN1F@1236,COG4626@1,COG4626@2	F	Terminase
k139_8203165	Viruses; environmental samples; uncultured Mediterranean phage uvMED;	k139_8203165_3	439235.Dalk_3968	5.9e-64	251.1													1R049@1224,42UYF@68525,COG5323@1,COG5323@2	S	Terminase RNaseH-like domain
k139_9892	Viruses; unclassified bacterial viruses;	k139_9892_1	1117958.PE143B_0129285	1.6e-18	99.8													COG1403@1,COG1403@2	V	endonuclease activity
k139_1918963	Viruses; dsDNA viruses, no RNA stage; Caudovirales; Myoviridae; Vequintavirinae; Cr3virus;	k139_1918963_3	656519.Halsa_1820	3.4e-57	229.6	dnaE		2.7.7.7	ko:K02337	ko00230,ko00240,ko01100,ko03030,ko03430,ko03440,map00230,map00240,map01100,map03030,map03430,map03440	M00260	R00375,R00376,R00377,R00378	RC02795	ko00000,ko00001,ko00002,ko01000,ko03032,ko03400				1TPYG@1239,247U0@186801,3WA77@53433,COG0587@1,COG0587@2	L	DNA polymerase III alpha subunit
k139_1918963	Viruses; dsDNA viruses, no RNA stage; Caudovirales; Myoviridae; Vequintavirinae; Cr3virus;	k139_1918963_1	373994.Riv7116_4540	7.6e-21	107.1				ko:K07074					ko00000				1G2ZU@1117,1HKI8@1161,COG3541@1,COG3541@2	S	nucleotidyltransferase
k139_4453178	Viruses; dsDNA viruses, no RNA stage; Caudovirales; Siphoviridae; unclassified Siphoviridae; Corynebacterium phage IME1320_01;	k139_4453178_4	1203632.HMPREF1300_00905	5.9e-51	206.8													22NQI@1653,2GWGD@201174,COG2856@1,COG2856@2	E	IrrE N-terminal-like domain
k139_4453178	Viruses; dsDNA viruses, no RNA stage; Caudovirales; Siphoviridae; unclassified Siphoviridae; Corynebacterium phage IME1320_01;	k139_4453178_2	1121370.AQUY01000001_gene1022	1.6e-49	203.8													22RHK@1653,2GISN@201174,COG0582@1,COG0582@2	L	Belongs to the 'phage' integrase family
k139_4453178	Viruses; dsDNA viruses, no RNA stage; Caudovirales; Siphoviridae; unclassified Siphoviridae; Corynebacterium phage IME1320_01;	k139_4453178_1	1203632.HMPREF1300_00761	3.6e-28	130.2	lpqB	GO:0005575,GO:0005576,GO:0005618,GO:0005623,GO:0005886,GO:0008150,GO:0016020,GO:0030312,GO:0040007,GO:0044464,GO:0071944											22JTJ@1653,2GJ5Y@201174,COG5401@1,COG5401@2	S	Lipoprotein LpqB
k139_4453178	Viruses; dsDNA viruses, no RNA stage; Caudovirales; Siphoviridae; unclassified Siphoviridae; Corynebacterium phage IME1320_01;	k139_4453178_3	558173.CDOO_08730	3.6e-17	95.1													22R19@1653,2AYDM@1,2HSIZ@201174,31QGH@2
k139_4453178	Viruses; dsDNA viruses, no RNA stage; Caudovirales; Siphoviridae; unclassified Siphoviridae; Corynebacterium phage IME1320_01;	k139_4453178_5	156978.CIMIT_05545	5.1e-55	220.7													22P4R@1653,2BEGN@1,2HE02@201174,3287Z@2
k139_2944867	Viruses; dsDNA viruses, no RNA stage; Caudovirales; Siphoviridae; unclassified Siphoviridae; Pseudoalteromonas phage DW;	k139_2944867_2	1336233.JAEH01000014_gene3518	2.5e-11	75.1													1NE62@1224,1S9QW@1236,2QD1R@267890,COG1403@1,COG1403@2	L	HNH nucleases
k139_2944867	Viruses; dsDNA viruses, no RNA stage; Caudovirales; Siphoviridae; unclassified Siphoviridae; Pseudoalteromonas phage DW;	k139_2944867_5	1176423.I6R9Z4_9VIRU	3.4e-38	164.5		GO:0001906,GO:0001907,GO:0003674,GO:0003824,GO:0005575,GO:0008150,GO:0008745,GO:0016032,GO:0016787,GO:0016810,GO:0016811,GO:0019012,GO:0019028,GO:0019048,GO:0019058,GO:0019076,GO:0031640,GO:0032897,GO:0035821,GO:0035890,GO:0035891,GO:0039633,GO:0040011,GO:0043900,GO:0043901,GO:0043903,GO:0044003,GO:0044004,GO:0044364,GO:0044403,GO:0044419,GO:0044423,GO:0044659,GO:0044661,GO:0046782,GO:0048519,GO:…											4QAK6@10239,4QUP9@35237	S	N-acetylmuramoyl-L-alanine amidase activity
k139_1425025	Viruses; environmental samples; uncultured Mediterranean phage;	k139_1425025_3	384765.SIAM614_04950	2.3e-85	322.4	soj1			ko:K03496,ko:K12055					ko00000,ko02044,ko03036,ko04812	3.A.7.11.1			1N449@1224,2UEVC@28211,COG1192@1,COG1192@2	D	Cobyrinic acid a,c-diamide synthase
k139_1425025	Viruses; environmental samples; uncultured Mediterranean phage;	k139_1425025_4	580331.Thit_1395	3e-104	386	pacB												1TQWH@1239,24A8I@186801,42HVJ@68295,COG0507@1,COG0507@2	L	A helicase nuclease that prepares dsDNA breaks (DSB) for recombinational DNA repair. Binds to DSBs and unwinds DNA via a highly rapid and processive ATP-dependent bidirectional helicase activity. Unwinds dsDNA until it encounters a Chi (crossover hotspot instigator) sequence from the 3' direction. Cuts ssDNA a few nucleotides 3' to the Chi site. The properties and activities of the enzyme are cha…
k139_1425025	Viruses; environmental samples; uncultured Mediterranean phage;	k139_1425025_6	644966.Tmar_0037	4.9e-40	172.2	gp34												1TP8B@1239,2497C@186801,3WDGF@538999,COG2369@1,COG2369@2,COG4695@1,COG4695@2	S	Phage portal protein
k139_1425025	Viruses; environmental samples; uncultured Mediterranean phage;	k139_1425025_2	571.MC52_17700	5.8e-07	60.8													1N6YJ@1224,1SDQP@1236,2E7SA@1,3327H@2
k139_9067426	Viruses; dsDNA viruses, no RNA stage; Caudovirales; Siphoviridae; unclassified Siphoviridae; Pseudoalteromonas phage H105/1;	k139_9067426_3	1536592.A0A088FB29_9VIRU	3.4e-82	311.6													4QB5I@10239	S	N-methyltransferase activity
k139_182490	Viruses; dsDNA viruses, no RNA stage; Caudovirales; Podoviridae; Vp5virus;	k139_182490_6	260827.Q6R6A4_9CAUD	2.2e-114	419.5													4QB5I@10239,4QPQ9@28883,4QUT2@35237	S	N-methyltransferase activity
k139_182490	Viruses; dsDNA viruses, no RNA stage; Caudovirales; Podoviridae; Vp5virus;	k139_182490_11	260827.Q6R6A6_9CAUD	1.6e-51	209.9		GO:0003674,GO:0003824,GO:0003887,GO:0004518,GO:0004527,GO:0006139,GO:0006259,GO:0006725,GO:0006807,GO:0008150,GO:0008152,GO:0008408,GO:0009058,GO:0009059,GO:0009987,GO:0016740,GO:0016772,GO:0016779,GO:0016787,GO:0016788,GO:0018130,GO:0019438,GO:0034061,GO:0034641,GO:0034645,GO:0034654,GO:0043170,GO:0044237,GO:0044238,GO:0044249,GO:0044260,GO:0044271,GO:0046483,GO:0071704,GO:0071897,GO:0090304,GO:…											4QAKM@10239,4QPEF@28883,4QUU7@35237	S	DNA polymerase family A
k139_182490	Viruses; dsDNA viruses, no RNA stage; Caudovirales; Podoviridae; Vp5virus;	k139_182490_9	1238190.AMQY01000021_gene1602	1.6e-23	116.7													1NW0J@1224,1SP1F@1236,2F37P@1,33W26@2
k139_7600746	Viruses; dsDNA viruses, no RNA stage; Mimiviridae; unclassified Mimiviridae; Terrestrivirus sp.;	k139_7600746_2	212035.YR368_MIMIV	5.7e-18	97.4													4QB94@10239,4QVJI@35237	S	Erv1 / Alr family
k139_7600746	Viruses; dsDNA viruses, no RNA stage; Mimiviridae; unclassified Mimiviridae; Terrestrivirus sp.;	k139_7600746_6	212035.YL371_MIMIV	7.7e-24	116.7		GO:0008150,GO:0010941,GO:0016032,GO:0019048,GO:0019050,GO:0019054,GO:0033668,GO:0035821,GO:0039526,GO:0042981,GO:0043067,GO:0043069,GO:0044003,GO:0044068,GO:0044403,GO:0044419,GO:0044531,GO:0044532,GO:0048519,GO:0048523,GO:0050789,GO:0050794,GO:0051701,GO:0051704,GO:0051817,GO:0052040,GO:0052041,GO:0052150,GO:0052248,GO:0052433,GO:0052490,GO:0060548,GO:0065007											4QB1T@10239,4QUVA@35237	S	aspartic-type endopeptidase activity
k139_7600746	Viruses; dsDNA viruses, no RNA stage; Mimiviridae; unclassified Mimiviridae; Terrestrivirus sp.;	k139_7600746_5	120017.I2FVD5	3.3e-28	132.9	PTC2	GO:0000075,GO:0000077,GO:0000079,GO:0000173,GO:0000188,GO:0001932,GO:0001933,GO:0003674,GO:0003824,GO:0004721,GO:0004722,GO:0005575,GO:0005622,GO:0005623,GO:0005634,GO:0005737,GO:0006464,GO:0006469,GO:0006470,GO:0006793,GO:0006796,GO:0006807,GO:0006950,GO:0006970,GO:0006974,GO:0006986,GO:0007154,GO:0007165,GO:0007231,GO:0008150,GO:0008152,GO:0009628,GO:0009892,GO:0009966,GO:0009968,GO:0009987,GO:…	3.1.3.16	ko:K14803					ko00000,ko01000,ko01009,ko03009				39J7S@33154,3N13B@452284,3NUIN@4751,3UZ2D@5204,COG0631@1,KOG0698@2759	T	Sigma factor PP2C-like phosphatases
k139_508452	Viruses; unclassified bacterial viruses;	k139_508452_1	1529058.A0A076GBC9_9CAUD	1.3e-110	406.8													4QGAG@10239,4QNFP@10744,4QUA4@28883
k139_9081976	Viruses; dsDNA viruses, no RNA stage; Caudovirales; Myoviridae; unclassified Myoviridae; Shewanella phage SppYZU01;	k139_9081976_1	10689.H9C0B4_BPCPT	1.3e-08	65.1													4QB5I@10239,4QPQ9@28883,4QUT2@35237	S	N-methyltransferase activity
k139_9081976	Viruses; dsDNA viruses, no RNA stage; Caudovirales; Myoviridae; unclassified Myoviridae; Shewanella phage SppYZU01;	k139_9081976_4	1325372.N0DP98_9CAUD	5.7e-08	63.9													4QC5D@10239,4QIJW@10662,4QPVU@28883,4QVY9@35237	S	Protein of unknown function (DUF2800)
k139_5703478	Viruses; dsDNA viruses, no RNA stage; Caudovirales; Myoviridae; Bc431virus; Bacillus virus Bc431; Bacillus phage vB_BceM_Bc431v3;	k139_5703478_4	1129192.A0A0E3D9F2_9CAUD	3.3e-43	181.4													4QDSJ@10239,4QKBQ@10662,4QSQW@28883
k139_4406760	Viruses; dsDNA viruses, no RNA stage; Caudovirales; Myoviridae; unclassified Myoviridae;	k139_4406760_1	1493510.A0A0E3ICC5_9CAUD	2.3e-58	233.4		GO:0003674,GO:0003824,GO:0003887,GO:0004518,GO:0004519,GO:0004521,GO:0004523,GO:0004527,GO:0004540,GO:0005575,GO:0006139,GO:0006259,GO:0006725,GO:0006807,GO:0008150,GO:0008152,GO:0008408,GO:0008409,GO:0009058,GO:0009059,GO:0009987,GO:0016032,GO:0016070,GO:0016740,GO:0016772,GO:0016779,GO:0016787,GO:0016788,GO:0016891,GO:0016893,GO:0018130,GO:0018995,GO:0019058,GO:0019079,GO:0019438,GO:0033643,GO:…											4QB40@10239,4QHVQ@10662,4QPWY@28883	S	nucleotide binding
k139_10726180	Viruses; dsDNA viruses, no RNA stage; Mimiviridae; unclassified Mimiviridae; Klosneuvirinae; Klosneuvirus; Klosneuvirus KNV1;	k139_10726180_1	212035.RPO1_MIMIV	4.3e-97	362.1		GO:0008150,GO:0016032,GO:0019080,GO:0019083,GO:0039695,GO:0044403,GO:0044419,GO:0051704											4QARB@10239,4QV3H@35237	S	RNA polymerase Rpb1, domain 3
k139_4921994	Viruses; environmental samples; uncultured Mediterranean phage uvMED;	k139_4921994_2	1322246.BN4_12406	1.4e-20	108.2	plyA3			ko:K12547					ko00000				1PGI5@1224,2MAEU@213115,2X046@28221,435Q3@68525,COG5434@1,COG5434@2	M	Belongs to the glycosyl hydrolase 28 family
k139_8905917	Viruses; unclassified bacterial viruses; Vibrio phage 1.213.O._10N.222.54.F10;	k139_8905917_1	1211035.CD30_13045	1.1e-35	156.4			2.1.1.72	ko:K07319					ko00000,ko01000,ko02048				1TPHP@1239,4HC9M@91061,COG0863@1,COG0863@2,COG1475@1,COG1475@2	KL	Belongs to the N(4) N(6)-methyltransferase family
k139_10459586	Viruses; unclassified bacterial viruses; Vibrio phage Athena1;	k139_10459586_1	469660.A8HP85_9CAUD	4.2e-29	134													4QB0C@10239,4QPK3@28883,4QW7S@35237	S	Endodeoxyribonuclease RusA
k139_3196360	Viruses; dsDNA viruses, no RNA stage; Caudovirales; Siphoviridae; unclassified Siphoviridae; Streptomyces phage Mildred21;	k139_3196360_1	1183438.GKIL_2486	1.3e-16	94													298HN@1,2ZVNP@2
k139_11479514	Viruses; dsDNA viruses, no RNA stage; Caudovirales; Siphoviridae; unclassified Siphoviridae;	k139_11479514_1	1458711.X2KSR0_9CAUD	7.4e-96	357.5													4QCZC@10239,4QM07@10699,4QRH3@28883,4QX3V@35237	S	Bacterial DNA polymerase III alpha subunit
k139_8121603	Viruses; unclassified bacterial viruses; Microcystis phage Me-ZS1;	k139_8121603_4	1220714.L7TMZ3_9CAUD	1.4e-30	139.4													4QBB2@10239,4QJ7W@10662,4QRAZ@28883,4QWCF@35237	S	6-pyruvoyl tetrahydropterin synthase
k139_9848608	Viruses; dsDNA viruses, no RNA stage; Caudovirales; Siphoviridae; Yuavirus;	k139_9848608_3	462590.A9J587_BPPYU	1.5e-52	212.6		GO:0005575,GO:0019012,GO:0019028,GO:0044423											4QAK6@10239,4QKP8@10699,4QPBY@28883,4QUP9@35237	S	peptidase activity
k139_289682	Viruses; dsDNA viruses, no RNA stage; Phycodnaviridae; unclassified Phycodnaviridae; Chrysochromulina ericina virus;	k139_289682_2	7897.ENSLACP00000021838	2.1e-08	66.2		GO:0003674,GO:0003824,GO:0004062,GO:0005575,GO:0005622,GO:0005623,GO:0005737,GO:0005829,GO:0006790,GO:0008146,GO:0008150,GO:0008152,GO:0009987,GO:0016740,GO:0016782,GO:0034930,GO:0044237,GO:0044424,GO:0044444,GO:0044464,GO:0051923	2.8.2.1,2.8.2.2,2.8.2.3,2.8.2.4	ko:K01014,ko:K01015,ko:K01016,ko:K01025,ko:K16949	ko00140,ko05204,map00140,map05204		R00629,R01242,R01861,R02350,R03405,R08977,R08978	RC00007,RC00128,RC00231,RC00341,RC00610	ko00000,ko00001,ko01000				394HT@33154,3BI89@33208,3CWR8@33213,483TN@7711,48V69@7742,KOG1584@1,KOG1584@2759	S	Belongs to the sulfotransferase 1 family
k139_289682	Viruses; dsDNA viruses, no RNA stage; Phycodnaviridae; unclassified Phycodnaviridae; Chrysochromulina ericina virus;	k139_289682_1	1123360.thalar_01042	7.4e-20	103.6													1QVW0@1224,28H8X@1,2U16Q@28211,2Z7KQ@2
k139_5225505	Viruses; environmental samples; uncultured marine virus;	k139_5225505_2	753084.F4YCP4_9CAUD	1.8e-15	89.4													4QAIK@10239,4QKT0@10699,4QPEB@28883,4QUPH@35237	S	Recombination endonuclease VII
k139_10430238	Viruses; dsDNA viruses, no RNA stage; Caudovirales; Podoviridae; Autographivirinae; unclassified Autographivirinae; Podovirus Lau218;	k139_10430238_1	936154.STP_0862	1.4e-13	84.3													1TPFZ@1239,4H9YP@91061,COG0553@1,COG0553@2	L	SNF2 family
k139_10430238	Viruses; dsDNA viruses, no RNA stage; Caudovirales; Podoviridae; Autographivirinae; unclassified Autographivirinae; Podovirus Lau218;	k139_10430238_7	1121456.ATVA01000013_gene939	1.5e-11	77.4													1QX2F@1224,2M948@213115,2WJND@28221,42PXE@68525,COG2887@1,COG2887@2	L	AAA domain
k139_10430238	Viruses; dsDNA viruses, no RNA stage; Caudovirales; Podoviridae; Autographivirinae; unclassified Autographivirinae; Podovirus Lau218;	k139_10430238_11	867902.Ornrh_0645	2.1e-35	157.5	polA	GO:0003674,GO:0003824,GO:0003887,GO:0004518,GO:0004527,GO:0005575,GO:0005622,GO:0005623,GO:0005737,GO:0006139,GO:0006259,GO:0006260,GO:0006261,GO:0006281,GO:0006725,GO:0006807,GO:0006950,GO:0006974,GO:0008150,GO:0008152,GO:0008409,GO:0009058,GO:0009059,GO:0009987,GO:0016740,GO:0016772,GO:0016779,GO:0016787,GO:0016788,GO:0018130,GO:0019438,GO:0033554,GO:0034061,GO:0034641,GO:0034645,GO:0034654,GO:…	2.7.7.7	ko:K02335	ko00230,ko00240,ko01100,ko03030,ko03410,ko03420,ko03440,map00230,map00240,map01100,map03030,map03410,map03420,map03440		R00375,R00376,R00377,R00378	RC02795	ko00000,ko00001,ko01000,ko03032,ko03400				1HXMT@117743,4NDVA@976,COG0258@1,COG0258@2,COG0749@1,COG0749@2	L	In addition to polymerase activity, this DNA polymerase exhibits 5'-3' exonuclease activity
k139_10430238	Viruses; dsDNA viruses, no RNA stage; Caudovirales; Podoviridae; Autographivirinae; unclassified Autographivirinae; Podovirus Lau218;	k139_10430238_6	444876.E3SQL7_9CAUD	3.2e-38	165.6		GO:0003674,GO:0003824,GO:0004518,GO:0004519,GO:0004520,GO:0004521,GO:0004523,GO:0004527,GO:0004536,GO:0004540,GO:0006139,GO:0006259,GO:0006725,GO:0006807,GO:0008150,GO:0008152,GO:0008409,GO:0009987,GO:0016070,GO:0016787,GO:0016788,GO:0016888,GO:0016891,GO:0016893,GO:0017108,GO:0034641,GO:0043170,GO:0044237,GO:0044238,GO:0044260,GO:0046483,GO:0048256,GO:0071704,GO:0090304,GO:0090305,GO:0090501,GO:…											4QAM2@10239,4QPGK@28883,4QV3W@35237	S	catalytic activity
k139_1054964	Viruses; unclassified bacterial viruses; environmental samples;	k139_1054964_1	679926.Mpet_2297	8.7e-11	73.6			2.1.1.113	ko:K00590					ko00000,ko01000,ko02048				2Y00D@28890,COG0863@1,arCOG00115@2157	L	modification methylase
k139_4386059	Viruses; environmental samples; uncultured Mediterranean phage uvMED;	k139_4386059_1	445696.E3SSW8_9CAUD	1.9e-44	186.4		GO:0005575,GO:0019012											4QBAK@10239,4QIQI@10662,4QQBQ@28883,4QY34@35237	S	Bacteriophage T4-like capsid assembly protein (Gp20)
k139_10644828	Viruses; environmental samples; uncultured Mediterranean phage;	k139_10644828_2	1283077.M1HLI2_9CAUD	6.9e-107	395.2													4QC24@10239,4QP0N@10744,4QRZK@28883,4QZPR@35237
k139_1731398	Viruses; environmental samples; uncultured virus;	k139_1731398_1	1452718.JBOY01000082_gene2135	1.7e-84	319.3	rtpR		1.1.98.6,1.17.4.1	ko:K00525,ko:K21636	ko00230,ko00240,ko01100,map00230,map00240,map01100	M00053	R02017,R02018,R02019,R02024,R11633,R11634,R11635,R11636	RC00613	ko00000,ko00001,ko00002,ko01000,ko03400				1N0E3@1224,COG0209@1,COG0209@2	F	Ribonucleotide reductase, barrel domain
k139_1731398	Viruses; environmental samples; uncultured virus;	k139_1731398_3	1124991.MU9_1929	5.8e-15	88.6													1RBVD@1224,1S39D@1236,COG2304@1,COG2304@2	S	von Willebrand factor (vWF) type A domain
k139_9194790	Viruses; dsDNA viruses, no RNA stage; Mimiviridae; unclassified Mimiviridae; Klosneuvirinae; Klosneuvirus; Klosneuvirus KNV1;	k139_9194790_1	529818.AMSG_10786T0	1.1e-22	114.4			2.7.1.137	ko:K00914	ko00562,ko01100,ko04070,ko04136,ko04138,ko04140,ko04145,ko04371,ko05152,ko05167,map00562,map01100,map04070,map04136,map04138,map04140,map04145,map04371,map05152,map05167		R03362	RC00002,RC00078	ko00000,ko00001,ko01000,ko04131				COG5032@1,KOG0906@2759	BDLTU	phosphatidylinositol kinase activity
k139_7117119	Viruses; dsDNA viruses, no RNA stage; Caudovirales; Siphoviridae; Yuavirus;	k139_7117119_2	462590.A9J587_BPPYU	1.2e-92	346.7		GO:0005575,GO:0019012,GO:0019028,GO:0044423											4QAK6@10239,4QKP8@10699,4QPBY@28883,4QUP9@35237	S	peptidase activity
k139_8082026	Viruses; dsDNA viruses, no RNA stage; Caudovirales; Myoviridae; Cp51virus;	k139_8082026_3	1391188.A0A068EU49_9CAUD	3.1e-40	172.2													4QBA2@10239,4QIA3@10662,4QPPI@28883,4QV98@35237	S	Thymidylate synthase
k139_850739	Viruses; dsDNA viruses, no RNA stage; Caudovirales; Myoviridae;	k139_850739_1	1264700.L0MYI2_9CAUD	1.5e-106	392.9													4QB5I@10239,4QI9F@10662,4QPQ9@28883,4QUT2@35237	S	Type III restriction enzyme, res subunit
k139_5228023	Viruses; environmental samples; uncultured environmental isolates; uncultured Mediterranean phage uvDeep-CGR2-AD3-C76;	k139_5228023_2	1187851.A33M_3329	2.6e-61	242.7													1R8XM@1224,2C5GI@1,2TUME@28211,2Z8C1@2	S	P22 coat protein - gene protein 5
k139_9589817	Viruses; dsDNA viruses, no RNA stage; Caudovirales; Siphoviridae; unclassified Siphoviridae; Ralstonia phage DU_RP_II;	k139_9589817_1	1211115.ALIQ01000188_gene642	2.4e-18	99.8				ko:K06919					ko00000				1PVAP@1224,2V9QH@28211,3NCJZ@45404,COG3598@1,COG3598@2	L	AAA domain
k139_9589817	Viruses; dsDNA viruses, no RNA stage; Caudovirales; Siphoviridae; unclassified Siphoviridae; Ralstonia phage DU_RP_II;	k139_9589817_2	1211115.ALIQ01000188_gene622	1.2e-123	450.7	polA_1		2.7.7.7	ko:K02334,ko:K02335	ko00230,ko00240,ko01100,ko03030,ko03410,ko03420,ko03440,map00230,map00240,map01100,map03030,map03410,map03420,map03440		R00375,R00376,R00377,R00378	RC02795	ko00000,ko00001,ko01000,ko03032,ko03400				1MWX7@1224,2UNT9@28211,COG0749@1,COG0749@2	L	COG0749 DNA polymerase I - 3'-5' exonuclease and polymerase domains
k139_9589817	Viruses; dsDNA viruses, no RNA stage; Caudovirales; Siphoviridae; unclassified Siphoviridae; Ralstonia phage DU_RP_II;	k139_9589817_4	1211115.ALIQ01000188_gene629	2e-34	152.9													1QEBA@1224,2UANR@28211,COG2887@1,COG2887@2	L	Protein of unknown function (DUF2800)
k139_9589817	Viruses; dsDNA viruses, no RNA stage; Caudovirales; Siphoviridae; unclassified Siphoviridae; Ralstonia phage DU_RP_II;	k139_9589817_3	1567012.A0A0A7RVM4_9VIRU	1.2e-16	93.6													4QBNJ@10239
k139_5470012	Viruses; dsDNA viruses, no RNA stage; Mimiviridae; unclassified Mimiviridae; Klosneuvirinae; Klosneuvirus; Klosneuvirus KNV1;	k139_5470012_1	345201.VF184_IIV3	1.4e-09	70.9		GO:0003674,GO:0003824,GO:0003896,GO:0003899,GO:0006139,GO:0006259,GO:0006260,GO:0006261,GO:0006269,GO:0006725,GO:0006807,GO:0008150,GO:0008152,GO:0009058,GO:0009059,GO:0009987,GO:0016032,GO:0016070,GO:0016462,GO:0016740,GO:0016772,GO:0016779,GO:0016787,GO:0016817,GO:0016818,GO:0017111,GO:0018130,GO:0019058,GO:0019079,GO:0019438,GO:0032774,GO:0034062,GO:0034641,GO:0034645,GO:0034654,GO:0039693,GO:…											4QAY9@10239,4QV7W@35237	S	D5 N terminal like
k139_6494486	Viruses; dsDNA viruses, no RNA stage; Caudovirales; Myoviridae; unclassified Myoviridae; Synechococcus phage S-CRM01;	k139_6494486_1	530564.Psta_0572	3.7e-66	259.2			3.2.1.4,3.4.24.40	ko:K01179,ko:K01406,ko:K07004	ko00500,ko01100,ko01503,map00500,map01100,map01503		R06200,R11307,R11308		ko00000,ko00001,ko01000,ko01002		GH5,GH9		2IY9M@203682,COG2931@1,COG2931@2	Q	DNA RNA non-specific endonuclease
k139_5443741	Viruses; environmental samples; uncultured Mediterranean phage uvMED;	k139_5443741_2	1238450.VIBNISOn1_1190023	2.8e-20	106.3													1NZ0D@1224,2F6W9@1,33ZCB@2
k139_4879212	Viruses; environmental samples; uncultured Mediterranean phage uvMED;	k139_4879212_2	1480731.X2KT53_9CAUD	1.6e-54	219.5													4QAIK@10239,4QNC3@10744,4QPEB@28883,4QUPH@35237	S	endonuclease activity
k139_9241977	Viruses; dsDNA viruses, no RNA stage; Caudovirales; Siphoviridae; unclassified Siphoviridae; Clavibacter phage CN1A;	k139_9241977_2	1288079.AUKN01000006_gene3165	1.2e-31	142.9													2EGA5@1,2GSDD@201174,33A1Y@2	S	HNH endonuclease
k139_5379283	Viruses; dsDNA viruses, no RNA stage; Caudovirales; Siphoviridae; unclassified Siphoviridae; Pseudomonas phage KPP23;	k139_5379283_1	1589747.A0A0B5A4I4_9CAUD	3.3e-52	212.6		GO:0003674,GO:0003824,GO:0003887,GO:0004518,GO:0004527,GO:0006139,GO:0006259,GO:0006725,GO:0006807,GO:0008150,GO:0008152,GO:0008408,GO:0009058,GO:0009059,GO:0009987,GO:0016740,GO:0016772,GO:0016779,GO:0016787,GO:0016788,GO:0018130,GO:0019438,GO:0034061,GO:0034641,GO:0034645,GO:0034654,GO:0043170,GO:0044237,GO:0044238,GO:0044249,GO:0044260,GO:0044271,GO:0046483,GO:0071704,GO:0071897,GO:0090304,GO:…											4QAKM@10239,4QKNE@10699,4QPEF@28883	S	DNA polymerase family A
k139_9013723	Viruses; environmental samples; uncultured Mediterranean phage uvMED;	k139_9013723_1	1121286.AUMT01000001_gene51	2.2e-13	83.6	xkdO												1I134@117743,4NKDN@976,COG5280@1,COG5280@2	D	Phage tail tape measure protein, TP901 family
k139_4319831	Viruses; dsDNA viruses, no RNA stage; Caudovirales; Myoviridae; unclassified Myoviridae; Bacillus phage vB_BceM-HSE3;	k139_4319831_1	207559.Dde_0931	2.4e-22	113.2				ko:K06907					ko00000				1MX89@1224,2MAK0@213115,2WKMQ@28221,42QD3@68525,COG3497@1,COG3497@2	S	Phage tail sheath C-terminal domain
k139_7999743	Viruses; environmental samples; uncultured Mediterranean phage uvMED;	k139_7999743_7	1169152.AXVD01000057_gene1002	2e-14	85.5			2.1.1.45	ko:K00560	ko00240,ko00670,ko01100,ko01523,map00240,map00670,map01100,map01523	M00053	R02101	RC00219,RC00332	ko00000,ko00001,ko00002,ko01000				2GKY0@201174,4G5DA@85025,COG0207@1,COG0207@2	F	Thymidylate synthase
k139_5297442	Viruses; dsDNA viruses, no RNA stage; Phycodnaviridae; Chlorovirus; unclassified Chlorovirus;	k139_5297442_1	944480.ATUV01000001_gene1744	3.8e-13	81.6	ruvB	GO:0006950,GO:0006974,GO:0007154,GO:0008150,GO:0009432,GO:0009605,GO:0009987,GO:0009991,GO:0031668,GO:0033554,GO:0050896,GO:0051716,GO:0071496	3.6.4.12	ko:K03551	ko03440,map03440				ko00000,ko00001,ko01000,ko03400				1MU38@1224,2M6MT@213113,2WJ2Q@28221,42M99@68525,COG2255@1,COG2255@2	L	The RuvA-RuvB complex in the presence of ATP renatures cruciform structure in supercoiled DNA with palindromic sequence, indicating that it may promote strand exchange reactions in homologous recombination. RuvAB is a helicase that mediates the Holliday junction migration by localized denaturation and reannealing
k139_5297442	Viruses; dsDNA viruses, no RNA stage; Phycodnaviridae; Chlorovirus; unclassified Chlorovirus;	k139_5297442_4	720555.BATR1942_09715	1.6e-14	87													COG1423@1,COG1423@2	L	RNA ligase
k139_5297442	Viruses; dsDNA viruses, no RNA stage; Phycodnaviridae; Chlorovirus; unclassified Chlorovirus;	k139_5297442_11	1026955.F5B464_9CAUD	3.1e-54	218.8		GO:0005575,GO:0018995,GO:0030430,GO:0033643,GO:0033646,GO:0043656,GO:0043657,GO:0044215,GO:0044216,GO:0044217											4QAUT@10239,4QIGV@10662,4QQ7X@28883,4QVIM@35237	S	DNA ligase (ATP) activity
k139_5297442	Viruses; dsDNA viruses, no RNA stage; Phycodnaviridae; Chlorovirus; unclassified Chlorovirus;	k139_5297442_10	1123296.JQKE01000047_gene754	3.2e-18	98.6													1NJFA@1224,28N8K@1,2VYXH@28216,33GQ1@2
k139_11618467	Viruses; dsDNA viruses, no RNA stage; Mimiviridae; unclassified Mimiviridae; Homavirus sp.;	k139_11618467_1	1474867.A0A076FFW1_9PHYC	5.8e-13	81.3													4QCG1@10239,4QXUJ@35237	L	Proliferating cell nuclear antigen, C-terminal domain
k139_11618467	Viruses; dsDNA viruses, no RNA stage; Mimiviridae; unclassified Mimiviridae; Homavirus sp.;	k139_11618467_2	693272.E3T4Y5_CROVB	8.1e-09	66.6													4QD7D@10239,4QVZU@35237
k139_2880975	Viruses; environmental samples; uncultured Mediterranean phage uvMED;	k139_2880975_2	1283076.M1I7S7_9CAUD	1.2e-17	97.8		GO:0005575,GO:0019012,GO:0044423,GO:0098015,GO:0098025											4QB1K@10239,4QI9B@10662,4QPBK@28883,4QUUK@35237	S	Gene 25-like lysozyme
k139_2880975	Viruses; environmental samples; uncultured Mediterranean phage uvMED;	k139_2880975_3	1357714.A0A067XR41_9CAUD	3.1e-38	165.6													4QF7I@10239,4QKJH@10662,4QT9A@28883,4QYCA@35237
k139_7456305	Viruses; dsDNA viruses, no RNA stage; Caudovirales; Podoviridae; Autographivirinae; Kp32virus; unclassified Kp32virus; Klebsiella phage vB_KpnP_IME321;	k139_7456305_1	532077.B3VCY2_9CAUD	0	1712.6		GO:0008150,GO:0016032,GO:0019080,GO:0019083,GO:0039695,GO:0044403,GO:0044419,GO:0051704											4QBMV@10239,4QNK5@10744,4QQ7Y@28883,4QUU6@35237	S	DNA-directed RNA polymerase activity
k139_7456305	Viruses; dsDNA viruses, no RNA stage; Caudovirales; Podoviridae; Autographivirinae; Kp32virus; unclassified Kp32virus; Klebsiella phage vB_KpnP_IME321;	k139_7456305_2	532077.B3VCY1_9CAUD	4.4e-167	594													4QD0W@10239,4QNWX@10744,4QT9R@28883,4QX2P@35237	S	kinase activity
k139_7456305	Viruses; dsDNA viruses, no RNA stage; Caudovirales; Podoviridae; Autographivirinae; Kp32virus; unclassified Kp32virus; Klebsiella phage vB_KpnP_IME321;	k139_7456305_6	1572754.A0A0D3QHF9_9CAUD	2.1e-28	132.1													4QC8Q@10239,4QNTS@10744,4QQU7@28883	S	hydrolase activity
k139_7456305	Viruses; dsDNA viruses, no RNA stage; Caudovirales; Podoviridae; Autographivirinae; Kp32virus; unclassified Kp32virus; Klebsiella phage vB_KpnP_IME321;	k139_7456305_8	1041524.F8R4U1_9CAUD	2.4e-225	787.7													4QF7H@10239,4QNXE@10744,4QQTS@28883,4R06M@35237	S	endonuclease activity
k139_7456305	Viruses; dsDNA viruses, no RNA stage; Caudovirales; Podoviridae; Autographivirinae; Kp32virus; unclassified Kp32virus; Klebsiella phage vB_KpnP_IME321;	k139_7456305_4	1041524.F8R4P9_9CAUD	1e-27	128.6													4QGHI@10239,4QNKR@10744,4QT4Z@28883,4QVHJ@35237
k139_7456305	Viruses; dsDNA viruses, no RNA stage; Caudovirales; Podoviridae; Autographivirinae; Kp32virus; unclassified Kp32virus; Klebsiella phage vB_KpnP_IME321;	k139_7456305_7	1041524.F8R4U3_9CAUD	2.6e-15	87													4QG5V@10239,4QP0E@10744,4QPWH@28883,4QX4E@35237
k139_3637149	Viruses; unclassified bacterial viruses; Vibrio phage 1.191.O._10N.286.52.B4;	k139_3637149_2	257310.BB2205	3.8e-31	141.4													1NA3X@1224,2VWX0@28216,COG2197@1,COG2197@2	KT	phage-related functions and prophages
k139_8069018	Viruses; unclassified bacterial viruses; Vibrio phage 1.063.O._10N.261.45.C7;	k139_8069018_1	279383.Q5DNA0_9CAUD	2.4e-75	289.3													4QB9T@10239,4QN2W@10699,4QQR9@28883,4R0FI@35237
k139_605662	Viruses; unclassified viruses; Virus Rctr197k;	k139_605662_3	1084719.G3MB97_9CAUD	5.2e-29	135.2													4QAK6@10239,4QJPJ@10662,4QPBY@28883,4QUP9@35237	S	N-acetylmuramoyl-L-alanine amidase activity
k139_1521999	Viruses; environmental samples; uncultured Mediterranean phage uvMED;	k139_1521999_2	1380394.JADL01000008_gene3764	1.5e-66	260													1R5DD@1224,28PTM@1,2TVG7@28211,2ZCEU@2	S	Family of unknown function (DUF5309)
k139_11827904	Viruses; environmental samples; uncultured Mediterranean phage uvMED;	k139_11827904_2	1493507.A0A0E3HQQ6_9CAUD	6.2e-10	73.2													4QFPG@10239,4QS3K@28883,4QWZI@35237
k139_10023817	Viruses; dsDNA viruses, no RNA stage; Caudovirales; Myoviridae; unclassified Myoviridae; Agrobacterium phage Atu_ph07;	k139_10023817_5	101510.RHA1_ro01428	4.1e-25	121.3													2GYWG@201174,4G243@85025,COG1403@1,COG1403@2	L	HNH nucleases
k139_7999320	Viruses; dsDNA viruses, no RNA stage; Mimiviridae; unclassified Mimiviridae; Klosneuvirinae; Catovirus; Catovirus CTV1;	k139_7999320_1	212035.CAPS2_MIMIV	9.2e-81	307.8		GO:0005575,GO:0019012											4QAX7@10239,4QXNA@35237	S	Large eukaryotic DNA virus major capsid protein
k139_6245418	Viruses; unclassified bacterial viruses;	k139_6245418_3	945713.IALB_0090	4.3e-31	141.4													COG4383@1,COG4383@2	L	Mu-like prophage protein gp29
k139_6245418	Viruses; unclassified bacterial viruses;	k139_6245418_1	1219077.VAZ01S_047_00010	8.1e-09	66.6													1PBCR@1224,1SVIN@1236,2E60A@1,330PQ@2
k139_3244652	Viruses; environmental samples; uncultured virus;	k139_3244652_1	1452718.JBOY01000082_gene2135	5.7e-55	220.7	rtpR		1.1.98.6,1.17.4.1	ko:K00525,ko:K21636	ko00230,ko00240,ko01100,map00230,map00240,map01100	M00053	R02017,R02018,R02019,R02024,R11633,R11634,R11635,R11636	RC00613	ko00000,ko00001,ko00002,ko01000,ko03400				1N0E3@1224,COG0209@1,COG0209@2	F	Ribonucleotide reductase, barrel domain
k139_5296639	Viruses; unclassified bacterial viruses; Alteromonas phage PB15;	k139_5296639_1	1122599.AUGR01000011_gene4011	4.6e-40	172.6			4.2.2.1	ko:K01727					ko00000,ko01000		PL8		1QZAD@1224,1RYP3@1236,1XMG9@135619,COG1196@1,COG1196@2,COG5283@1,COG5283@2	D	nuclear chromosome segregation
k139_4309138	Viruses; dsDNA viruses, no RNA stage; Caudovirales; Siphoviridae; Pa6virus;	k139_4309138_1	504553.F4MIJ3_9CAUD	8.6e-215	752.7													4QBV3@10239,4QKW5@10699,4QPPJ@28883,4QW0W@35237	S	Phage Terminase
k139_4123616	Viruses; dsDNA viruses, no RNA stage; Mimiviridae; unclassified Mimiviridae; Klosneuvirinae; Indivirus; Indivirus ILV1;	k139_4123616_1	212035.CAPS1_MIMIV	2.5e-74	286.2		GO:0005575,GO:0019012											4QAX7@10239,4QXNA@35237	S	Large eukaryotic DNA virus major capsid protein
k139_7559414	Viruses; dsDNA viruses, no RNA stage; Caudovirales; Podoviridae; Prtbvirus;	k139_7559414_1	1133293.H2EIA1_9CAUD	6.5e-14	83.2													4QBIH@10239,4QPU0@28883,4QVPB@35237	S	recombinase activity
k139_6408160	Viruses; environmental samples; uncultured environmental isolates; uncultured Mediterranean phage uvDeep-CGR2-KM21-C345;	k139_6408160_2	1527515.A0A088FB58_9CAUD	1.1e-09	71.2													4QAK6@10239,4QKKV@10699,4QPBY@28883	S	peptidoglycan catabolic process
k139_9497327	Viruses; dsDNA viruses, no RNA stage; Caudovirales; Siphoviridae; unclassified Siphoviridae; Enterococcus phage phiSHEF4;	k139_9497327_1	749413.E5DV63_9VIRU	7.2e-17	94													4QAIU@10239,4QUQC@35237	S	HNH endonuclease
k139_9497327	Viruses; dsDNA viruses, no RNA stage; Caudovirales; Siphoviridae; unclassified Siphoviridae; Enterococcus phage phiSHEF4;	k139_9497327_3	40373.F991_00517	4.4e-19	100.9													1N749@1224,1SSCS@1236,2FB2D@1,34392@2
k139_11574569	Viruses; unclassified bacterial viruses;	k139_11574569_2	588581.Cpap_1283	2.6e-16	92.4													1W6YJ@1239,24P7D@186801,COG3935@1,COG3935@2	L	DnaD domain protein
k139_11574569	Viruses; unclassified bacterial viruses;	k139_11574569_1	1327970.R9ZXR7_9CAUD	7e-66	257.3													4QAXN@10239,4QM0D@10699,4QPV1@28883,4QVNW@35237	S	D12 class N6 adenine-specific DNA methyltransferase
k139_1247223	Viruses; dsDNA viruses, no RNA stage; Caudovirales; Siphoviridae; Cba181virus; Cellulophaga virus Cba181; Cellulophaga phage phi18:1;	k139_1247223_2	1235788.C802_00061	1e-55	223.8			2.1.1.37	ko:K00558,ko:K17398	ko00270,ko01100,ko05206,map00270,map01100,map05206	M00035	R04858	RC00003,RC00332	ko00000,ko00001,ko00002,ko01000,ko02048,ko03032,ko03036				4NVMZ@976,COG0270@1,COG0270@2	L	C-5 cytosine-specific DNA methylase
k139_4312460	Viruses; environmental samples; uncultured Mediterranean phage uvMED;	k139_4312460_3	634500.EbC_31800	3.7e-21	107.1													1NNYY@1224,1RMDR@1236,2C377@1,2Z7II@2	S	P22 coat protein - gene protein 5
k139_7511084	Viruses; environmental samples; uncultured environmental isolates; uncultured Mediterranean phage uvDeep-CGR2-KM21-C338;	k139_7511084_3	67267.JNXT01000054_gene2979	3e-47	194.9													COG4653@1,COG4653@2	G	Phage capsid family
k139_11058474	Viruses; dsDNA viruses, no RNA stage; Phycodnaviridae; Prasinovirus; unclassified Prasinovirus; Yellowstone lake phycodnavirus 1;	k139_11058474_2	1283340.Q6WI94_BPKVM	4.9e-32	145.2		GO:0005575,GO:0018995,GO:0030430,GO:0033643,GO:0033646,GO:0043656,GO:0043657,GO:0044215,GO:0044216,GO:0044217											4QAUT@10239,4QIGV@10662,4QQ7X@28883,4QVIM@35237	S	DNA ligase (ATP) activity
k139_3571428	Viruses; dsDNA viruses, no RNA stage; Caudovirales; Siphoviridae; unclassified Siphoviridae;	k139_3571428_1	1166018.FAES_4458	2.5e-16	90.9	pseT		6.5.1.3	ko:K14680					ko00000,ko01000				47N2C@768503,4NIPE@976,COG4639@1,COG4639@2	S	AAA domain
k139_7114984	Viruses; dsDNA viruses, no RNA stage; Caudovirales; Siphoviridae; Np1virus;	k139_7114984_1	716928.AJQT01000109_gene1192	7.1e-74	284.3													1PUNX@1224,2U5KJ@28211,COG2369@1,COG2369@2	S	Phage Mu protein F like protein
k139_911228	Viruses; unclassified bacterial viruses;	k139_911228_1	948071.S4S2F7_9CAUD	2.6e-29	136.7		GO:0003674,GO:0003824,GO:0003887,GO:0004518,GO:0004527,GO:0006139,GO:0006259,GO:0006725,GO:0006807,GO:0008150,GO:0008152,GO:0008408,GO:0009058,GO:0009059,GO:0009987,GO:0016740,GO:0016772,GO:0016779,GO:0016787,GO:0016788,GO:0018130,GO:0019438,GO:0034061,GO:0034641,GO:0034645,GO:0034654,GO:0043170,GO:0044237,GO:0044238,GO:0044249,GO:0044260,GO:0044271,GO:0046483,GO:0071704,GO:0071897,GO:0090304,GO:…											4QAKM@10239,4QNER@10744,4QPEF@28883,4QUU7@35237	S	DNA polymerase family A
k139_397323	Viruses; dsDNA viruses, no RNA stage; Caudovirales; Podoviridae; unclassified Podoviridae; Ralstonia phage GP4;	k139_397323_1	305700.B447_10643	2.9e-30	138.7													1NA3X@1224,2VW90@28216,COG2197@1,COG2197@2	KT	HNH endonuclease
k139_397323	Viruses; dsDNA viruses, no RNA stage; Caudovirales; Podoviridae; unclassified Podoviridae; Ralstonia phage GP4;	k139_397323_2	1247024.JRLH01000004_gene2230	2.8e-09	68.6													1N1AU@1224,1SNCF@1236,2E1TC@1,32X37@2	S	Psort location Cytoplasmic, score 8.96
k139_8965752	Viruses; environmental samples; uncultured Mediterranean phage;	k139_8965752_2	856793.MICA_1841	6.5e-53	214.5													1QH9A@1224,28HS3@1,2TVB0@28211,2Z7ZE@2,4BR65@82117
k139_2854994	Viruses; dsDNA viruses, no RNA stage; Caudovirales; Siphoviridae; L5virus;	k139_2854994_4	216594.MMAR_3906	2.2e-20	105.9													COG2197@1,COG2197@2	K	response regulator
k139_2854994	Viruses; dsDNA viruses, no RNA stage; Caudovirales; Siphoviridae; L5virus;	k139_2854994_7	264462.Bd2050	1.4e-16	94													1Q6PJ@1224,2WY0C@28221,433I6@68525,COG0627@1,COG0627@2	S	Putative esterase
k139_11891019	Viruses; dsDNA viruses, no RNA stage; Mimiviridae; unclassified Mimiviridae; Homavirus sp.;	k139_11891019_1	192875.XP_004365833.1	4.4e-74	285	RFC3	GO:0000166,GO:0000228,GO:0000278,GO:0000785,GO:0000790,GO:0000819,GO:0003674,GO:0003676,GO:0003677,GO:0003824,GO:0005488,GO:0005524,GO:0005575,GO:0005622,GO:0005623,GO:0005634,GO:0005657,GO:0005663,GO:0005694,GO:0005737,GO:0005829,GO:0006139,GO:0006259,GO:0006260,GO:0006261,GO:0006271,GO:0006272,GO:0006281,GO:0006298,GO:0006725,GO:0006807,GO:0006950,GO:0006974,GO:0006996,GO:0007049,GO:0007059,GO:…		ko:K07915,ko:K10756	ko03030,ko03420,ko03430,map03030,map03420,map03430	M00289,M00295			ko00000,ko00001,ko00002,ko03032,ko03036,ko03400,ko04031				38D9K@33154,COG0470@1,KOG0990@2759	L	DNA replication
k139_4384141	Viruses; dsDNA viruses, no RNA stage; Mimiviridae; unclassified Mimiviridae; Homavirus sp.;	k139_4384141_1	10506.Q98459_PBCV1	1.4e-08	67													4QF41@10239,4QVHW@35237
k139_4639354	Viruses; dsDNA viruses, no RNA stage; Caudovirales; Podoviridae; Autographivirinae; Sp6virus; unclassified Sp6likevirus;	k139_4639354_2	411154.GFO_2468	6.9e-22	110.2													2CGYE@1,3355Z@2
k139_10227895	Viruses; unclassified bacterial viruses; Vibrio phage 1.206.O._10N.222.51.B10;	k139_10227895_3	1391647.AVSV01000022_gene2547	4.4e-07	61.2													1VKPB@1239,24VKR@186801,2EGZP@1,33ART@2,36P8M@31979	S	YopX protein
k139_10551748	Viruses; environmental samples; uncultured Mediterranean phage uvMED;	k139_10551748_2	1329516.JPST01000005_gene1303	3.2e-74	285.4			2.1.1.113,2.1.1.72	ko:K00571,ko:K00590					ko00000,ko01000,ko02048				1UWKM@1239,27D8U@186824,4IC4N@91061,COG0863@1,COG0863@2	L	DNA methylase
k139_10551748	Viruses; environmental samples; uncultured Mediterranean phage uvMED;	k139_10551748_1	575540.Isop_2452	1.8e-49	203.4													2IXN3@203682,COG5525@1,COG5525@2	S	Phage terminase large subunit (GpA)
k139_1502072	Viruses; dsDNA viruses, no RNA stage; Caudovirales; Myoviridae; unclassified Myoviridae;	k139_1502072_2	1458860.A0A088C507_9CAUD	9.8e-09	66.2													4QFRT@10239,4QHZN@10662,4QTJ1@28883,4QUWP@35237
k139_4173633	Viruses; dsDNA viruses, no RNA stage; Mimiviridae; unclassified Mimiviridae; Terrestrivirus sp.;	k139_4173633_2	1041607.K0KE87	4.9e-11	75.1	SDT1	GO:0003674,GO:0003824,GO:0005575,GO:0005622,GO:0005623,GO:0005634,GO:0005737,GO:0006139,GO:0006206,GO:0006725,GO:0006753,GO:0006793,GO:0006796,GO:0006807,GO:0006950,GO:0007154,GO:0008150,GO:0008152,GO:0008252,GO:0008253,GO:0009056,GO:0009058,GO:0009112,GO:0009117,GO:0009166,GO:0009267,GO:0009605,GO:0009987,GO:0009991,GO:0016036,GO:0016311,GO:0016787,GO:0016788,GO:0016791,GO:0018130,GO:0019438,GO:…		ko:K07025,ko:K18551	ko00760,map00760		R02323,R03346	RC00017	ko00000,ko00001,ko01000				38HP9@33154,3NZRZ@4751,3QM6C@4890,3RTFG@4891,COG1011@1,KOG3109@2759	S	to Saccharomyces cerevisiae PHM8 (YER037W) and SDT1 (YGL224C)
k139_2335818	Viruses; dsDNA viruses, no RNA stage; Caudovirales; Myoviridae; unclassified Myoviridae; Shewanella phage SppYZU01;	k139_2335818_1	1045858.Bint_1518	1.3e-43	183.7													COG4386@1,COG4386@2
k139_10279981	Viruses; environmental samples; uncultured Mediterranean phage uvMED;	k139_10279981_2	1500386.A0A060AFF3_9CAUD	5.9e-20	104.4													4QAIU@10239,4QKM7@10699,4QPDE@28883	S	HNH endonuclease
k139_10279981	Viruses; environmental samples; uncultured Mediterranean phage uvMED;	k139_10279981_3	1322246.BN4_12408	7e-20	103.2													1MW9X@1224,28I8X@1,2M8HG@213115,2WTW4@28221,2Z8BQ@2,42Z58@68525
k139_10727173	Viruses; unclassified bacterial viruses;	k139_10727173_3	1045858.Bint_1533	2.8e-96	359.4	JD73_18735												COG5511@1,COG5511@2	F	Phage portal protein, lambda family
k139_526680	Viruses; environmental samples; uncultured Mediterranean phage uvMED;	k139_526680_2	1449126.JQKL01000046_gene2076	1.7e-25	123.6													28NGF@1,2ZBII@2
k139_6563152	Viruses; environmental samples; uncultured marine virus;	k139_6563152_2	1051673.G0YQ56_9CAUD	4.1e-27	127.9													4QASP@10239,4QNQ0@10744,4QR4Z@28883,4QVR8@35237	S	deoxyribonuclease IV (phage-T4-induced) activity
k139_6563152	Viruses; environmental samples; uncultured marine virus;	k139_6563152_3	1121459.AQXE01000001_gene2769	5e-27	128.3													1RJUP@1224,2AFZH@1,2MDNE@213115,2WTYW@28221,3163D@2,42ZBP@68525
k139_9563101	Viruses; dsDNA viruses, no RNA stage; Caudovirales; Myoviridae; Tevenvirinae; unclassified Tevenvirinae; Aeromonas phage Ah1;	k139_9563101_2	1267535.KB906767_gene4575	9.4e-80	303.5													2C4HH@1,33XVS@2
k139_455155	Viruses; dsDNA viruses, no RNA stage; Caudovirales; Siphoviridae; Xp10virus; Xanthomonas virus Xp10;	k139_455155_4	1437329.A0A0A8KWP2_9CAUD	5.5e-79	301.6		GO:0008150,GO:0016032,GO:0019080,GO:0019083,GO:0039695,GO:0044403,GO:0044419,GO:0051704											4QBMV@10239,4QNK5@10744,4QQ7Y@28883,4QUU6@35237	S	DNA-directed RNA polymerase activity
k139_2378622	Viruses; dsDNA viruses, no RNA stage; Caudovirales; Siphoviridae; unclassified Siphoviridae;	k139_2378622_1	260827.Q6R6A4_9CAUD	2.7e-37	162.5													4QB5I@10239,4QPQ9@28883,4QUT2@35237	S	N-methyltransferase activity
k139_2378622	Viruses; dsDNA viruses, no RNA stage; Caudovirales; Siphoviridae; unclassified Siphoviridae;	k139_2378622_4	1452718.JBOY01000021_gene711	3.6e-11	74.3													1NW0J@1224,1SP1F@1236,2F37P@1,33W26@2
k139_1059758	Viruses; environmental samples; uncultured virus;	k139_1059758_7	1210908.HSB1_16580	1.3e-34	154.5	uvrD		3.6.4.12	ko:K03657	ko03420,ko03430,map03420,map03430				ko00000,ko00001,ko01000,ko03400				23S3W@183963,2XUH7@28890,COG0210@1,arCOG00797@2157	L	COG0210 Superfamily I DNA and RNA helicases
k139_1059758	Viruses; environmental samples; uncultured virus;	k139_1059758_6	856793.MICA_280	4.2e-36	159.5	XK27_08510			ko:K06919					ko00000				1MV7I@1224,2TRS2@28211,COG3378@1,COG3378@2,COG4951@1,COG4951@2	O	Phage plasmid primase P4 family
k139_1059758	Viruses; environmental samples; uncultured virus;	k139_1059758_1	1538804.A0A088F6T3_9CAUD	1.8e-84	320.1		GO:0003674,GO:0003824,GO:0003887,GO:0004518,GO:0004527,GO:0006139,GO:0006259,GO:0006725,GO:0006807,GO:0008150,GO:0008152,GO:0008408,GO:0009058,GO:0009059,GO:0009987,GO:0016740,GO:0016772,GO:0016779,GO:0016787,GO:0016788,GO:0018130,GO:0019438,GO:0034061,GO:0034641,GO:0034645,GO:0034654,GO:0043170,GO:0044237,GO:0044238,GO:0044249,GO:0044260,GO:0044271,GO:0046483,GO:0071704,GO:0071897,GO:0090304,GO:…											4QAKM@10239,4QKNE@10699,4QPEF@28883	S	DNA polymerase family A
k139_1059758	Viruses; environmental samples; uncultured virus;	k139_1059758_8	1548905.A0A0A1IVR2_9CAUD	4e-76	292.4													4QB5I@10239,4QKRP@10699,4QPQ9@28883	S	helicase activity
k139_1059758	Viruses; environmental samples; uncultured virus;	k139_1059758_3	279383.Q5DN97_9CAUD	2.6e-12	78.2													4QGKG@10239,4QMBG@10699,4QQQR@28883,4QXQA@35237
k139_1059758	Viruses; environmental samples; uncultured virus;	k139_1059758_4	1548905.A0A0A1IWY7_9CAUD	2.8e-14	85.5													4QEKD@10239,4QN8Y@10699,4QQVS@28883
k139_1059758	Viruses; environmental samples; uncultured virus;	k139_1059758_5	1548905.A0A0A1IUL4_9CAUD	3.7e-28	132.1													4QCW5@10239,4QKSV@10699,4QQVP@28883
k139_7003905	Viruses; dsDNA viruses, no RNA stage; Caudovirales; Myoviridae; Pbunavirus; unclassified Pbunavirus; Xanthomonas phage Carpasina;	k139_7003905_1	1458861.A0A088C3T8_9CAUD	2.2e-17	95.5													4QAT6@10239,4QI4D@10662,4QQ31@28883,4QW12@35237	S	Protein of unknown function (DUF4054)
k139_7003905	Viruses; dsDNA viruses, no RNA stage; Caudovirales; Myoviridae; Pbunavirus; unclassified Pbunavirus; Xanthomonas phage Carpasina;	k139_7003905_3	882378.RBRH_01208	9.4e-85	320.5													1KANV@119060,1ND5Q@1224,2W9JC@28216,COG4834@1,COG4834@2	S	Protein conserved in bacteria
k139_7003905	Viruses; dsDNA viruses, no RNA stage; Caudovirales; Myoviridae; Pbunavirus; unclassified Pbunavirus; Xanthomonas phage Carpasina;	k139_7003905_2	882378.RBRH_01207	6.3e-10	70.5													1RJY3@1224,2B3SX@1,31WGI@2
k139_7401989	Viruses; dsDNA viruses, no RNA stage; Caudovirales; Podoviridae; unclassified Podoviridae; EBPR podovirus 2;	k139_7401989_6	1121921.KB898707_gene962	1.1e-12	78.2	ydiP		2.1.1.37	ko:K00558	ko00270,ko01100,ko05206,map00270,map01100,map05206	M00035	R04858	RC00003,RC00332	ko00000,ko00001,ko00002,ko01000,ko02048,ko03032,ko03036				1NPQG@1224,1S07Q@1236,COG0270@1,COG0270@2	L	C-5 cytosine-specific DNA methylase
k139_7157281	Viruses; unclassified bacterial viruses; Vibrio phage 2.275.O._10N.286.54.E11;	k139_7157281_1	1555202.A0A097EYG4_9CAUD	1.1e-27	131.3													4QCRR@10239,4QKF0@10662,4QTSD@28883
k139_1479061	Viruses; environmental samples; uncultured Mediterranean phage uvMED;	k139_1479061_1	45351.EDO44253	2.3e-25	123.6	GP2	GO:0000922,GO:0001655,GO:0001656,GO:0001822,GO:0002251,GO:0002376,GO:0002385,GO:0002386,GO:0002404,GO:0002406,GO:0002412,GO:0003008,GO:0003674,GO:0003823,GO:0005488,GO:0005575,GO:0005576,GO:0005615,GO:0005622,GO:0005623,GO:0005737,GO:0005794,GO:0005796,GO:0005819,GO:0005856,GO:0005886,GO:0005929,GO:0006810,GO:0006928,GO:0006950,GO:0006952,GO:0006955,GO:0006968,GO:0007155,GO:0007157,GO:0007159,GO:…		ko:K18273,ko:K18274,ko:K19899					ko00000,ko00537,ko04147				28KQA@1,2QT6B@2759	S	thick ascending limb development
k139_9022945	Viruses; dsDNA viruses, no RNA stage; Caudovirales; Myoviridae; unclassified Myoviridae; Shewanella phage SppYZU01;	k139_9022945_3	10689.H9C0B4_BPCPT	1.8e-120	439.9													4QB5I@10239,4QPQ9@28883,4QUT2@35237	S	N-methyltransferase activity
k139_10557402	Viruses; unclassified bacterial viruses; Alteromonas phage ZP6;	k139_10557402_1	1238190.AMQY01000021_gene1602	6e-30	137.9													1NW0J@1224,1SP1F@1236,2F37P@1,33W26@2
k139_2495433	Viruses; unclassified bacterial viruses; Synechococcus phage S-H1;	k139_2495433_2	1504822.CCNO01000015_gene594	4e-82	312.4													COG0553@1,COG0553@2,COG0863@1,COG0863@2	L	N-4 methylation of cytosine
k139_2495433	Viruses; unclassified bacterial viruses; Synechococcus phage S-H1;	k139_2495433_1	1047013.AQSP01000097_gene1953	6.4e-08	63.5													COG0642@1,COG0642@2,COG2205@2	T	PhoQ Sensor
k139_2283383	Viruses; dsDNA viruses, no RNA stage; Caudovirales; Podoviridae; unassigned Podoviridae; Vibrio virus VpV262;	k139_2283383_2	948071.S4S2F7_9CAUD	3.4e-23	115.9		GO:0003674,GO:0003824,GO:0003887,GO:0004518,GO:0004527,GO:0006139,GO:0006259,GO:0006725,GO:0006807,GO:0008150,GO:0008152,GO:0008408,GO:0009058,GO:0009059,GO:0009987,GO:0016740,GO:0016772,GO:0016779,GO:0016787,GO:0016788,GO:0018130,GO:0019438,GO:0034061,GO:0034641,GO:0034645,GO:0034654,GO:0043170,GO:0044237,GO:0044238,GO:0044249,GO:0044260,GO:0044271,GO:0046483,GO:0071704,GO:0071897,GO:0090304,GO:…											4QAKM@10239,4QNER@10744,4QPEF@28883,4QUU7@35237	S	DNA polymerase family A
k139_1619544	Viruses; environmental samples; uncultured environmental isolates; uncultured Mediterranean phage uvDeep-CGR1-KM17-C101;	k139_1619544_8	1357400.HMPREF2086_01502	2.9e-76	292			2.1.1.113,2.1.1.72	ko:K00571,ko:K00590					ko00000,ko01000,ko02048				1R7RV@1224,42NFT@68525,COG0863@1,COG0863@2	L	Belongs to the N(4) N(6)-methyltransferase family
k139_1619544	Viruses; environmental samples; uncultured environmental isolates; uncultured Mediterranean phage uvDeep-CGR1-KM17-C101;	k139_1619544_2	1072685.IX83_07155	4.6e-10	70.1													2EJST@1,33DHF@2	S	Helix-turn-helix domain
k139_1619544	Viruses; environmental samples; uncultured environmental isolates; uncultured Mediterranean phage uvDeep-CGR1-KM17-C101;	k139_1619544_12	313606.M23134_03011	1.2e-10	73.6													2C49K@1,33DZU@2,4P7B8@976	S	Helix-turn-helix domain
k139_1619544	Viruses; environmental samples; uncultured environmental isolates; uncultured Mediterranean phage uvDeep-CGR1-KM17-C101;	k139_1619544_6	742766.HMPREF9455_03847	2.5e-26	124.8													2FEP9@1,346NK@2
k139_11927383	Viruses; dsDNA viruses, no RNA stage; Caudovirales; Siphoviridae; unclassified Siphoviridae; Synechococcus virus S-ESS1;	k139_11927383_2	742723.HMPREF9477_01425	9.3e-37	160.2													1TSJV@1239,248X5@186801,27KVV@186928,COG4725@1,COG4725@2	KT	MT-A70
k139_6070517	Viruses; dsDNA viruses, no RNA stage; Caudovirales; Myoviridae; unclassified Myoviridae; Aeromonas phage pAh6-C;	k139_6070517_2	1082931.KKY_722	1.8e-30	140.2				ko:K06904					ko00000				1NQP7@1224,2UQRP@28211,COG3740@1,COG3740@2	S	Caudovirus prohead serine protease
k139_6070517	Viruses; dsDNA viruses, no RNA stage; Caudovirales; Myoviridae; unclassified Myoviridae; Aeromonas phage pAh6-C;	k139_6070517_4	1505227.A0A076GAF9_9CAUD	5e-19	100.5													4QGQX@10239,4QQ2D@28883
k139_12651060	Viruses; environmental samples; uncultured Mediterranean phage uvMED;	k139_12651060_1	136084.Q9G0F4_9CAUD	8.5e-10	70.5													4QE6E@10239,4QTFG@28883,4QV23@35237	S	protein dimerization activity
k139_12651060	Viruses; environmental samples; uncultured Mediterranean phage uvMED;	k139_12651060_2	1197951.I6R9K8_9CAUD	5.2e-93	347.8													4QFIC@10239,4QTVA@28883,4QXG2@35237
k139_12651060	Viruses; environmental samples; uncultured Mediterranean phage uvMED;	k139_12651060_4	1298858.AUEL01000009_gene4340	6.5e-10	70.9													1N213@1224,2CDSP@1,2UFIC@28211,32RYD@2
k139_677264	Viruses; environmental samples; uncultured Mediterranean phage uvMED;	k139_677264_2	188350.Q8H9S1_9CAUD	3.4e-24	118.6													4QAK6@10239,4QNEJ@10744,4QRSI@28883	S	Pfam:DUF5309
k139_677264	Viruses; environmental samples; uncultured Mediterranean phage uvMED;	k139_677264_1	1524880.A0A076G697_9VIRU	3.3e-16	92.4													4QD1M@10239
k139_5307299	Viruses; dsDNA viruses, no RNA stage; Caudovirales; Siphoviridae; unclassified Siphoviridae; Vibrio phage VpKK5;	k139_5307299_1	1121921.KB898706_gene3013	1.1e-32	146.4	polB		2.7.7.7	ko:K02336,ko:K06877,ko:K07501					ko00000,ko01000,ko03400				1QVMG@1224,1T2EP@1236,COG0417@1,COG0417@2	L	Predicted 3'-5' exonuclease related to the exonuclease domain of PolB
k139_5307299	Viruses; dsDNA viruses, no RNA stage; Caudovirales; Siphoviridae; unclassified Siphoviridae; Vibrio phage VpKK5;	k139_5307299_2	1538804.A0A088F7W8_9CAUD	9.4e-83	313.5													4QAR1@10239,4QPJE@28883	S	ATPase activity
k139_6343871	Viruses; dsDNA viruses, no RNA stage; Caudovirales; Siphoviridae; unclassified Siphoviridae; Sinorhizobium phage phiM5;	k139_6343871_5	1230476.C207_01166	4.3e-14	83.6													1R5DD@1224,28PTM@1,2TVG7@28211,2ZCEU@2,3JU4C@41294	S	Family of unknown function (DUF5309)
k139_6343871	Viruses; dsDNA viruses, no RNA stage; Caudovirales; Siphoviridae; unclassified Siphoviridae; Sinorhizobium phage phiM5;	k139_6343871_1	1524880.A0A076G7N6_9VIRU	5.2e-53	215.7													4QAUF@10239
k139_9678423	Viruses; dsDNA viruses, no RNA stage; Caudovirales; Myoviridae; unclassified Myoviridae; Shewanella phage SppYZU01;	k139_9678423_1	1120963.KB894518_gene2794	5.2e-31	141	polA_1		2.7.7.7	ko:K02334,ko:K02335	ko00230,ko00240,ko01100,ko03030,ko03410,ko03420,ko03440,map00230,map00240,map01100,map03030,map03410,map03420,map03440		R00375,R00376,R00377,R00378	RC02795	ko00000,ko00001,ko01000,ko03032,ko03400				1MWX7@1224,1S0Q1@1236,COG0749@1,COG0749@2	L	ORF located using Glimmer RBSfinder
k139_5848233	Viruses; unclassified bacterial viruses; Vibrio phage 1.232.O._10N.261.51.E11;	k139_5848233_2	1156919.QWC_31814	2.6e-26	125.2													1PWGW@1224,2WC1D@28216,3T885@506,COG2197@1,COG2197@2	KT	response regulator
k139_5848233	Viruses; unclassified bacterial viruses; Vibrio phage 1.232.O._10N.261.51.E11;	k139_5848233_1	1168281.I3PUX4_9CAUD	6.2e-07	61.2		GO:0003674,GO:0005488,GO:0005515,GO:0005575,GO:0008150,GO:0009987,GO:0016032,GO:0016043,GO:0019012,GO:0019028,GO:0019030,GO:0019058,GO:0019068,GO:0019069,GO:0019075,GO:0022607,GO:0039620,GO:0042802,GO:0042803,GO:0044085,GO:0044403,GO:0044419,GO:0044423,GO:0046729,GO:0046797,GO:0046983,GO:0051704,GO:0071840											4QBD3@10239,4QNJ0@10744,4QQ7Z@28883,4QXFU@35237	S	P22 coat protein - gene protein 5
k139_8380754	Viruses; environmental samples; uncultured Mediterranean phage uvMED;	k139_8380754_2	1133293.H2EIC0_9CAUD	2.8e-11	76.6													4QAK6@10239,4QPID@28883,4QXWJ@35237	S	N-acetylmuramoyl-L-alanine amidase activity
k139_9883001	Viruses; unclassified bacterial viruses; Vibrio phage 1.265.O._10N.286.52.F6;	k139_9883001_1	1168289.AJKI01000067_gene1520	7.3e-09	67.4													2DR0R@1,339PV@2,4NXN2@976
k139_1054393	Viruses; environmental samples; uncultured Mediterranean phage uvMED;	k139_1054393_2	272942.RCAP_rcc01575	2.8e-58	233	dnaB		3.6.4.12	ko:K02314	ko03030,ko04112,map03030,map04112				ko00000,ko00001,ko01000,ko03032				1FC9M@1060,1MUG9@1224,2TSF9@28211,COG0305@1,COG0305@2	L	it exhibits DNA-dependent ATPase activity and contains distinct active sites for ATP binding, DNA binding, and interaction with DnaC protein, primase, and other prepriming proteins
k139_1054393	Viruses; environmental samples; uncultured Mediterranean phage uvMED;	k139_1054393_3	1166948.JPZL01000002_gene1802	7.4e-53	214.2			2.1.1.113,2.1.1.72	ko:K00571,ko:K00590					ko00000,ko01000,ko02048				1MY4G@1224,1RQHA@1236,COG0863@1,COG0863@2	L	Belongs to the N(4) N(6)-methyltransferase family
k139_10910355	Viruses; dsDNA viruses, no RNA stage; Caudovirales; Myoviridae; unclassified Myoviridae; Synechococcus phage S-SSM7;	k139_10910355_2	445686.E3SL30_9CAUD	1.1e-65	255.8													4QDY3@10239,4QJBZ@10662,4QSTC@28883,4QW8X@35237
k139_3396916	Viruses; dsDNA viruses, no RNA stage; Caudovirales; Siphoviridae; unclassified Siphoviridae; Stenotrophomonas phage vB_SmaS_DLP_5;	k139_3396916_1	187944.H8YJB1_9CAUD	9.9e-88	330.5													4QGMJ@10239,4QM5B@10699,4QSYG@28883,4QX02@35237
k139_5379048	Viruses; dsDNA viruses, no RNA stage; Caudovirales; Podoviridae; Autographivirinae; unclassified Autographivirinae; Aquamicrobium phage P14;	k139_5379048_2	1204516.I6WC01_9CAUD	7e-73	280.8													4QARC@10239,4QIV1@10662,4QPDS@28883,4QV4E@35237	S	nucleic acid binding
k139_2798154	Viruses; dsDNA viruses, no RNA stage; Mimiviridae; unclassified Mimiviridae;	k139_2798154_1	212035.YR354_MIMIV	5.8e-52	212.6		GO:0003674,GO:0003824,GO:0004518,GO:0004519,GO:0004520,GO:0004527,GO:0004529,GO:0004536,GO:0006139,GO:0006259,GO:0006725,GO:0006807,GO:0008150,GO:0008152,GO:0009987,GO:0016787,GO:0016788,GO:0034641,GO:0043170,GO:0044237,GO:0044238,GO:0044260,GO:0046483,GO:0071704,GO:0090304,GO:0090305,GO:0140097,GO:1901360											4QCB0@10239,4QX81@35237	S	induction by virus of catabolism of host mRNA
k139_2399422	Viruses; dsDNA viruses, no RNA stage; Caudovirales; Siphoviridae; Yuavirus;	k139_2399422_2	1380355.JNIJ01000076_gene4200	1.9e-27	129.4				ko:K10873	ko03440,map03440				ko00000,ko00001,ko03400				1QWK7@1224,2U07V@28211,3JU49@41294,COG5055@1,COG5055@2	L	Protein of unknown function (DUF968)
k139_2399422	Viruses; dsDNA viruses, no RNA stage; Caudovirales; Siphoviridae; Yuavirus;	k139_2399422_1	462590.A9J533_BPPYU	1.9e-106	392.9													4QB9Y@10239,4QKUM@10699,4QPTT@28883,4QWGZ@35237	S	hydrolase activity, acting on acid anhydrides
k139_9082281	Viruses; dsDNA viruses, no RNA stage; Caudovirales; Podoviridae; unclassified Podoviridae; Pseudoalteromonas virus vB_PspP-H6/1;	k139_9082281_2	1121921.KB898706_gene3042	5.9e-40	171.4													1QE0C@1224,1RZ22@1236,28J9D@1,2Z94E@2	S	P22 coat protein - gene protein 5
k139_1936507	Viruses; dsDNA viruses, no RNA stage; Mimiviridae; unclassified Mimiviridae; Klosneuvirinae; Catovirus; Catovirus CTV1;	k139_1936507_3	746697.Aeqsu_1982	3.8e-28	132.9													COG4935@1,COG4935@2	O	Belongs to the peptidase S8 family
k139_1936507	Viruses; dsDNA viruses, no RNA stage; Mimiviridae; unclassified Mimiviridae; Klosneuvirinae; Catovirus; Catovirus CTV1;	k139_1936507_4	765420.OSCT_0768	1.6e-19	103.2													2GB82@200795,377IZ@32061,COG5295@1,COG5295@2	UW	Hep Hag repeat protein
k139_4086065	Viruses; dsDNA viruses, no RNA stage; Caudovirales; Siphoviridae; P12024virus; Nonlabens virus P12024L; Nonlabens phage P12024L;	k139_4086065_1	1125725.HMPREF1325_1312	6.2e-15	86.7			2.1.1.72	ko:K00571					ko00000,ko01000,ko02048				COG0863@1,COG0863@2	L	N-4 methylation of cytosine
k139_12168272	Viruses; dsDNA viruses, no RNA stage; Caudovirales; Podoviridae; unclassified Podoviridae; Pseudoalteromonas virus vB_PspP-H6/1;	k139_12168272_2	1526550.A0A088F6W1_9VIRU	1.5e-28	134													4QAK6@10239	S	N-acetylmuramoyl-L-alanine amidase activity
k139_12168272	Viruses; dsDNA viruses, no RNA stage; Caudovirales; Podoviridae; unclassified Podoviridae; Pseudoalteromonas virus vB_PspP-H6/1;	k139_12168272_1	1121921.KB898706_gene3051	5.7e-07	62.4													1N6B8@1224,1SB8F@1236,2DPZ4@1,32UN5@2
k139_3753297	Viruses; dsDNA viruses, no RNA stage; Caudovirales; Myoviridae; Eucampyvirinae; Cp220virus;	k139_3753297_1	722417.D5GUZ7_9CAUD	8.6e-42	177.2		GO:0005575,GO:0032991											4QDCP@10239,4QICM@10662,4QRD1@28883,4QVJZ@35237	S	DNA gyrase B
k139_2901493	Viruses; dsDNA viruses, no RNA stage; Caudovirales; Myoviridae; environmental samples; Myoviridae environmental samples;	k139_2901493_1	869662.M4PMC6_9CAUD	2.2e-14	86.7		GO:0005575,GO:0019012,GO:0019028,GO:0044423											4QAJ5@10239,4QHUT@10662,4QPY5@28883,4QUS9@35237	S	Major capsid protein Gp23
k139_2901493	Viruses; dsDNA viruses, no RNA stage; Caudovirales; Myoviridae; environmental samples; Myoviridae environmental samples;	k139_2901493_2	445686.E3SL64_9CAUD	1.8e-16	94.4													4QAWI@10239,4QINW@10662,4QPUX@28883,4QW40@35237	S	Pfam:Peptidase_S77
k139_5321293	Viruses; environmental samples; uncultured Mediterranean phage uvMED;	k139_5321293_1	1380390.JIAT01000009_gene574	9e-12	76.6													2GISC@201174,4CRDG@84995,COG0553@1,COG0553@2	L	SNF2 family N-terminal domain
k139_5321293	Viruses; environmental samples; uncultured Mediterranean phage uvMED;	k139_5321293_2	1121406.JAEX01000043_gene720	1.4e-11	77													1PQZ7@1224,28MT0@1,2M7XE@213115,2WJAS@28221,2ZB1B@2,42Q3X@68525
k139_1777810	Viruses; dsDNA viruses, no RNA stage; Caudovirales; Siphoviridae; unclassified Siphoviridae; Marinobacter phage PS6;	k139_1777810_1	66692.ABC1368	7.6e-32	145.6				ko:K06919					ko00000				1TQP9@1239,1ZEU3@1386,4HBTB@91061,COG3378@1,COG3378@2,COG4983@1,COG4983@2	S	D5 N terminal like
k139_7734189	Viruses; dsDNA viruses, no RNA stage; Caudovirales; Myoviridae; unclassified Myoviridae; Vibrio phage phi16;	k139_7734189_2	207597.Q8H9M4_9CAUD	3.3e-38	166		GO:0008150,GO:0016032,GO:0019058,GO:0019068,GO:0044403,GO:0044419,GO:0051704,GO:0098003											4QAK6@10239,4QHYN@10662,4QPBY@28883,4QUP9@35237	S	amidase activity
k139_112596	Viruses; environmental samples; uncultured Mediterranean phage uvMED;	k139_112596_2	658401.C7F4B8_9CAUD	9.1e-11	73.9													4QH5W@10239,4QN2T@10699,4QQD8@28883,4QYFG@35237
k139_8450135	Viruses; dsDNA viruses, no RNA stage; Caudovirales; Podoviridae; Autographivirinae; unclassified Autographivirinae; Yersinia phage vB_YenP_ISAO8;	k139_8450135_2	1220601.L7TJ79_9CAUD	1.4e-98	366.7		GO:0005575,GO:0008150,GO:0016032,GO:0019012,GO:0019028,GO:0019058,GO:0019068,GO:0019072,GO:0019073,GO:0032991,GO:0044403,GO:0044419,GO:0044423,GO:0046798,GO:0051704											4QCM5@10239,4QQFH@28883,4QVZY@35237	S	Bacteriophage head to tail connecting protein
k139_7628735	Viruses; unclassified bacterial viruses;	k139_7628735_1	1121921.KB898706_gene3040	2.4e-37	162.9													1MUN2@1224,1RQIP@1236,28JKJ@1,2Z9DD@2	S	Phage P22-like portal protein
k139_7628735	Viruses; unclassified bacterial viruses;	k139_7628735_2	1414766.A0A0A0P0H4_9VIRU	1.7e-47	196.8													4QFZG@10239	S	Phage terminase large subunit
k139_8979703	Viruses; dsDNA viruses, no RNA stage; Caudovirales; Podoviridae; Picovirinae; P68virus; unclassified P68virus;	k139_8979703_2	204086.Q859L5_BP44A	3.9e-30	137.9													4QH00@10239,4QNTZ@10744,4QT9D@28883,4QY2T@35237
k139_9100748	Viruses; environmental samples; uncultured environmental isolates; uncultured Mediterranean phage uvDeep-CGR2-KM21-C345;	k139_9100748_1	1527515.A0A088FB58_9CAUD	2.8e-08	67													4QAK6@10239,4QKKV@10699,4QPBY@28883	S	peptidoglycan catabolic process
k139_12074502	Viruses; ssDNA viruses; Microviridae; unclassified Microviridae; Microviridae sp.;	k139_12074502_1	1385658.U5KNR1_9VIRU	4.4e-53	214.5													4QFB7@10239,4QP4A@10841,4QUN2@29258	L	endonuclease activity
k139_12074502	Viruses; ssDNA viruses; Microviridae; unclassified Microviridae; Microviridae sp.;	k139_12074502_4	1986029.Q9MBM6_9VIRU	1.1e-09	69.7													4QDBB@10239,4QP4D@10841,4QUM0@29258	S	Chlamydia-phage Chp2 scaffold (Chlamy_scaf)
k139_8433746	Viruses; environmental samples; uncultured Mediterranean phage uvMED;	k139_8433746_1	1273711.A0A096VKG4_9CAUD	2.5e-11	75.9		GO:0003674,GO:0003824,GO:0004553,GO:0005575,GO:0008150,GO:0009605,GO:0009607,GO:0016032,GO:0016787,GO:0016798,GO:0019012,GO:0019048,GO:0019049,GO:0019058,GO:0019062,GO:0022610,GO:0035821,GO:0043207,GO:0044003,GO:0044403,GO:0044406,GO:0044409,GO:0044411,GO:0044413,GO:0044415,GO:0044419,GO:0044423,GO:0044650,GO:0050896,GO:0051701,GO:0051704,GO:0051707,GO:0051817,GO:0051828,GO:0051830,GO:0051832,GO:…											4QAK6@10239,4QNBD@10744,4QPBY@28883,4QUP9@35237	S	outer membrane
k139_8433746	Viruses; environmental samples; uncultured Mediterranean phage uvMED;	k139_8433746_2	1000565.METUNv1_02782	2.3e-23	114.8													1MZVF@1224,2VUS5@28216,COG1403@1,COG1403@2	V	COG1403 Restriction endonuclease
k139_3375945	Viruses; dsDNA viruses, no RNA stage; Caudovirales; Podoviridae; Autographivirinae; unclassified Autographivirinae; Synechococcus phage S-CBP42;	k139_3375945_3	546273.VEIDISOL_00707	4.6e-12	77													1U4VG@1239,29XKP@1,30JBV@2,4H69V@909932	S	Protein of unknwon function (DUF3310)
k139_9344433	Viruses; environmental samples; uncultured Mediterranean phage uvMED;	k139_9344433_1	1121121.KB894304_gene3371	3.1e-20	106.3													1UHQM@1239,274AS@186822,4HGW7@91061,COG5283@1,COG5283@2	S	Phage-related minor tail protein
k139_8674237	Viruses; dsDNA viruses, no RNA stage; Caudovirales; Siphoviridae; T5virus;	k139_8674237_2	991905.SL003B_3335	1.4e-22	113.2	cwlJ		3.5.1.28	ko:K01449			R04112	RC00064,RC00141	ko00000,ko01000				1MWX3@1224,2TT15@28211,4BR2X@82117,COG3773@1,COG3773@2	M	Cell Wall Hydrolase
k139_8674237	Viruses; dsDNA viruses, no RNA stage; Caudovirales; Siphoviridae; T5virus;	k139_8674237_3	1219045.BV98_001405	1.2e-07	62.4													1R37H@1224,2D94Q@1,2TZZ1@28211,32TSM@2
k139_12077728	Viruses; dsDNA viruses, no RNA stage; Caudovirales; Podoviridae; unclassified Podoviridae; Rhodoferax phage P26218;	k139_12077728_2	1121921.KB898706_gene3045	2.5e-62	246.5													1R5CR@1224,1SCPR@1236,28MJ5@1,2ZAVR@2	S	Phage stabilisation protein
k139_7174091	Viruses; unclassified bacterial viruses; Bradyrhizobium phage BDU-MI-1;	k139_7174091_1	768066.HELO_2115	1.1e-10	71.6													1NA3X@1224,COG2197@1,COG2197@2	KT	HNH endonuclease
k139_12326969	Viruses; dsDNA viruses, no RNA stage; Caudovirales; Myoviridae; unclassified Myoviridae; Pelagibacter phage HTVC008M;	k139_12326969_1	1283076.M1HLR9_9CAUD	7.1e-10	72.4													4QAK6@10239,4QI82@10662,4QPBY@28883,4QUP9@35237	S	virus tail, fiber
k139_3187296	Viruses; environmental samples; uncultured Mediterranean phage uvMED;	k139_3187296_2	1097668.BYI23_B004690	1.7e-25	123.6													1R9A9@1224,28JRN@1,2W185@28216,2Z9H7@2
k139_8205517	Viruses; dsDNA viruses, no RNA stage; unclassified dsDNA phages; Methylophilales phage HIM624-A;	k139_8205517_2	1430331.EP10_10445	1.7e-34	152.1													1VBUA@1239,4HMXV@91061,COG3405@1,COG3405@2	G	Belongs to the glycosyl hydrolase 8 (cellulase D) family
k139_1663854	Viruses; dsDNA viruses, no RNA stage; Caudovirales; Siphoviridae; Phicbkvirus;	k139_1663854_2	1205680.CAKO01000036_gene406	4.2e-32	144.4				ko:K03791					ko00000		GH19		1N1HE@1224,2UFZF@28211,COG3108@1,COG3108@2	S	Peptidase M15A
k139_1663854	Viruses; dsDNA viruses, no RNA stage; Caudovirales; Siphoviridae; Phicbkvirus;	k139_1663854_3	1204537.J3SVU8_9CAUD	5.4e-62	244.2		GO:0003674,GO:0003796,GO:0003824,GO:0004553,GO:0016787,GO:0016798,GO:0061783											4QAVB@10239,4QM0Q@10699,4QPIJ@28883,4QVA0@35237	S	Phage lysozyme
k139_11423394	Viruses; environmental samples; uncultured Mediterranean phage uvMED;	k139_11423394_1	870187.Thini_1532	1.5e-06	61.6													COG2911@1,COG2911@2	S	protein secretion
k139_10137836	Viruses; dsDNA viruses, no RNA stage; Caudovirales; Podoviridae; Autographivirinae; unclassified Autographivirinae; Cyanophage 9515-10a;	k139_10137836_4	444875.E3SMF7_9CAUD	8.7e-11	74.7		GO:0003674,GO:0003824,GO:0004553,GO:0005575,GO:0008150,GO:0009605,GO:0009607,GO:0016032,GO:0016787,GO:0016798,GO:0019012,GO:0019048,GO:0019049,GO:0019058,GO:0019062,GO:0022610,GO:0035821,GO:0043207,GO:0044003,GO:0044403,GO:0044406,GO:0044409,GO:0044411,GO:0044413,GO:0044415,GO:0044419,GO:0044423,GO:0044650,GO:0050896,GO:0051701,GO:0051704,GO:0051707,GO:0051817,GO:0051828,GO:0051830,GO:0051832,GO:…											4QAK6@10239,4QNBD@10744,4QPBY@28883,4QUP9@35237	S	outer membrane
k139_9699832	Viruses; dsDNA viruses, no RNA stage; Mimiviridae; unclassified Mimiviridae; Klosneuvirinae; Indivirus; Indivirus ILV1;	k139_9699832_2	212035.MUTSL_MIMIV	2.1e-59	236.1													4QGNM@10239,4QZPU@35237	L	mismatched DNA binding
k139_185209	Viruses; dsDNA viruses, no RNA stage; Mimiviridae;	k139_185209_1	1121912.AUHD01000005_gene1732	1.2e-37	163.7	racX		5.1.1.13	ko:K01779	ko00250,ko01054,map00250,map01054		R00491	RC00302	ko00000,ko00001,ko01000				1I412@117743,4NQSH@976,COG1794@1,COG1794@2	M	Asp/Glu/Hydantoin racemase
k139_2813434	Viruses; environmental samples; uncultured Mediterranean phage uvMED;	k139_2813434_1	525904.Tter_0355	6.7e-19	100.5	xbaIM		2.1.1.72	ko:K00571,ko:K07316					ko00000,ko01000,ko02048				2NP0F@2323,COG2189@1,COG2189@2	L	PFAM DNA methylase N-4 N-6
k139_2813434	Viruses; environmental samples; uncultured Mediterranean phage uvMED;	k139_2813434_2	382359.Q0QZ66_BPSYS	3.8e-29	134.4		GO:0008150,GO:0016032,GO:0019058,GO:0019079,GO:0039686,GO:0039693,GO:0044403,GO:0044419,GO:0051704											4QBC7@10239,4QIH8@10662,4QPGT@28883,4QUQW@35237	S	Pfam:Phage_clamp_A
k139_2813434	Viruses; environmental samples; uncultured Mediterranean phage uvMED;	k139_2813434_3	444859.E3SIG9_9CAUD	3.7e-43	181													4QBKQ@10239,4QIAS@10662,4QQM7@28883,4QVKF@35237	S	Bacteriophage translational regulator
k139_7495598	Viruses; environmental samples; uncultured environmental isolates; uncultured Mediterranean phage uvDeep-CGR2-AD3-C191;	k139_7495598_3	686578.AFFX01000004_gene3939	1.2e-25	123.2													1R2FH@1224,1RN1F@1236,COG4626@1,COG4626@2	F	Terminase
k139_7495598	Viruses; environmental samples; uncultured environmental isolates; uncultured Mediterranean phage uvDeep-CGR2-AD3-C191;	k139_7495598_1	1283077.M1INZ1_9CAUD	3.3e-103	382.5		GO:0005575,GO:0008150,GO:0016032,GO:0019012,GO:0019028,GO:0019058,GO:0019068,GO:0019072,GO:0019073,GO:0032991,GO:0044403,GO:0044419,GO:0044423,GO:0046798,GO:0051704											4QCM5@10239,4QNDH@10744,4QQFH@28883,4QVZY@35237	S	Bacteriophage head to tail connecting protein
k139_1230512	Viruses; unclassified bacterial viruses; Synechococcus phage S-H1;	k139_1230512_1	1134912.AJTV01000086_gene14	1.5e-45	190.7													COG3378@1,COG3378@2	KL	Phage plasmid primase P4 family
k139_1230512	Viruses; unclassified bacterial viruses; Synechococcus phage S-H1;	k139_1230512_2	1380355.JNIJ01000009_gene1635	2.6e-73	282	top6B		5.99.1.3	ko:K03167					ko00000,ko01000,ko03032				COG1389@1,COG1389@2	L	DNA topoisomerase II activity
k139_6677444	Viruses; dsDNA viruses, no RNA stage; Mimiviridae; unclassified Mimiviridae; Edafosvirus sp.;	k139_6677444_1	212035.YR338_MIMIV	2.3e-42	180.3													4QHP7@10239,4QXA7@35237
k139_5251320	Viruses; environmental samples; uncultured Mediterranean phage uvMED;	k139_5251320_6	344747.PM8797T_23851	6.3e-31	141	mobA		2.7.7.77	ko:K03752	ko00790,ko01100,map00790,map01100		R11581		ko00000,ko00001,ko01000				2J0AI@203682,COG0746@1,COG0746@2	H	Transfers a GMP moiety from GTP to Mo-molybdopterin (Mo- MPT) cofactor (Moco or molybdenum cofactor) to form Mo- molybdopterin guanine dinucleotide (Mo-MGD) cofactor
k139_10813334	Viruses; dsDNA viruses, no RNA stage; Caudovirales; Podoviridae; unclassified Podoviridae;	k139_10813334_3	1197951.I6R9K8_9CAUD	1.3e-13	81.6													4QFIC@10239,4QTVA@28883,4QXG2@35237
k139_3036925	Viruses; dsDNA viruses, no RNA stage; Caudovirales; Siphoviridae; unclassified Siphoviridae; Freshwater phage uvFW-CGR-AMD-COM-C203;	k139_3036925_1	1120973.AQXL01000096_gene3002	1.2e-26	126.7													1TSMG@1239,279IG@186823,4HBFH@91061,COG5362@1,COG5362@2,COG5410@1,COG5410@2	S	Terminase RNaseH-like domain
k139_3036925	Viruses; dsDNA viruses, no RNA stage; Caudovirales; Siphoviridae; unclassified Siphoviridae; Freshwater phage uvFW-CGR-AMD-COM-C203;	k139_3036925_2	498761.HM1_0049	1.1e-68	266.9													1TS7T@1239,24CCB@186801,COG4383@1,COG4383@2	S	Mu-like prophage protein gp29
k139_5353334	Viruses; dsDNA viruses, no RNA stage; Mimiviridae; unclassified Mimiviridae; Klosneuvirinae; Indivirus; Indivirus ILV1;	k139_5353334_1	212035.TOP2_MIMIV	6e-107	394.8		GO:0005575,GO:0032991											4QDCP@10239,4QVJZ@35237	S	DNA gyrase B
k139_8451068	Viruses; dsDNA viruses, no RNA stage; Caudovirales; Siphoviridae; unclassified Siphoviridae; Flavobacterium phage 11b;	k139_8451068_3	485918.Cpin_3879	7e-98	364													4PN7V@976,COG1783@1,COG1783@2	S	Terminase-like family
k139_9134040	Viruses; dsDNA viruses, no RNA stage; Caudovirales; Siphoviridae; Arquatrovirinae; Likavirus; Streptomyces virus Hydra; Streptomyces phage Hydra;	k139_9134040_2	953739.SVEN_2147	1.9e-31	142.5													2EGA5@1,2GSDD@201174,33A1Y@2	S	HNH endonuclease
k139_9134040	Viruses; dsDNA viruses, no RNA stage; Caudovirales; Siphoviridae; Arquatrovirinae; Likavirus; Streptomyces virus Hydra; Streptomyces phage Hydra;	k139_9134040_4	1205680.CAKO01000006_gene3229	1.5e-23	116.7													1N8CG@1224,2C9JF@1,2UNF7@28211,32RPD@2	S	ERF superfamily
k139_9134040	Viruses; dsDNA viruses, no RNA stage; Caudovirales; Siphoviridae; Arquatrovirinae; Likavirus; Streptomyces virus Hydra; Streptomyces phage Hydra;	k139_9134040_3	227086.JGI_V11_89492	1e-11	76.3	PSP3												2ESE1@1,2SUZT@2759
k139_8162212	Viruses; dsDNA viruses, no RNA stage; Caudovirales; Siphoviridae; unclassified Siphoviridae; Rhizobium phage vB_RglS_P106B;	k139_8162212_1	1458697.W6EKH2_9CAUD	7.8e-209	733.4													4QAW1@10239,4QKSZ@10699,4QR8A@28883,4QWUW@35237	S	nucleic acid binding
k139_9536191	Viruses; unclassified bacterial viruses; environmental samples; uncultured cyanophage;	k139_9536191_3	1283076.M1I7U4_9CAUD	4.1e-93	348.6		GO:0005575,GO:0019012											4QBAK@10239,4QIQI@10662,4QQBQ@28883,4QY34@35237	S	Bacteriophage T4-like capsid assembly protein (Gp20)
k139_11312650	Viruses; dsDNA viruses, no RNA stage; Caudovirales; Myoviridae; unclassified Myoviridae; Lake Baikal phage Baikal-20-5m-C28;	k139_11312650_2	293178.A8R982_9CAUD	3.3e-18	99.4													4QFV7@10239,4QIND@10662,4QPPE@28883,4QZSJ@35237
k139_7941130	Viruses; environmental samples; uncultured Mediterranean phage uvMED;	k139_7941130_1	1166948.JPZL01000002_gene1802	1.7e-77	296.2			2.1.1.113,2.1.1.72	ko:K00571,ko:K00590					ko00000,ko01000,ko02048				1MY4G@1224,1RQHA@1236,COG0863@1,COG0863@2	L	Belongs to the N(4) N(6)-methyltransferase family
k139_7941130	Viruses; environmental samples; uncultured Mediterranean phage uvMED;	k139_7941130_2	1444310.JANV01000205_gene631	5.8e-08	64.3													COG3440@1,COG3440@2	V	regulation of methylation-dependent chromatin silencing
k139_8892180	Viruses; environmental samples; uncultured virus;	k139_8892180_2	1287276.X752_13960	2.5e-07	62.8													1Q8H9@1224,2BQYK@1,2UW7C@28211,32JVV@2
k139_6206751	Viruses; unclassified bacterial viruses; unidentified phage;	k139_6206751_1	397291.C804_02041	7.7e-07	60.1	Pnkp												1V3QX@1239,24NUB@186801,27NI7@186928,COG4639@1,COG4639@2	S	AAA domain
k139_6206751	Viruses; unclassified bacterial viruses; unidentified phage;	k139_6206751_3	1084719.G3MAB9_9CAUD	3.6e-47	195.3													4QFGJ@10239,4QIHG@10662,4QTCF@28883,4R0A2@35237	S	tRNA guanylyltransferase activity
k139_7790074	Viruses; environmental samples; uncultured Mediterranean phage uvMED;	k139_7790074_3	879630.E1A1X2_9CAUD	1.3e-64	253.4													4QF57@10239,4QIC6@10662,4QSP7@28883,4QVID@35237
k139_4817218	Viruses; dsDNA viruses, no RNA stage; Caudovirales; Myoviridae; Wphvirus; Bacillus virus WPh; Bacillus phage W.Ph.;	k139_4817218_3	1406785.U5PTU0_9CAUD	9.1e-12	76.6													4QEYV@10239,4QIAG@10662,4QTQ6@28883,4QZ8I@35237
k139_11537850	Viruses; unclassified viruses; Virus Rctr197k;	k139_11537850_4	1211640.K4K5Z9_9CAUD	5e-24	117.9													4QF35@10239,4QPS1@28883
k139_6108769	Viruses; environmental samples; uncultured Mediterranean phage uvMED;	k139_6108769_1	870187.Thini_0719	7.3e-19	100.5													1R40R@1224,1RPEA@1236,4612W@72273,COG2369@1,COG2369@2	S	PFAM Phage Mu protein F like protein
k139_6108769	Viruses; environmental samples; uncultured Mediterranean phage uvMED;	k139_6108769_2	457424.BFAG_01454	4.3e-08	64.7	S												2FPDA@200643,4NX4J@976,COG5005@1,COG5005@2	S	Phage virion morphogenesis
k139_7144734	Viruses;	k139_7144734_1	1052684.PPM_2649	2.2e-32	146.4				ko:K06909					ko00000				1TQNK@1239,26WPR@186822,4HDES@91061,COG4373@1,COG4373@2	S	Mu-like prophage FluMu protein gp28
k139_6351404	Viruses; dsDNA viruses, no RNA stage; Mimiviridae; unclassified Mimiviridae; Klosneuvirinae; Klosneuvirus; Klosneuvirus KNV1;	k139_6351404_1	3712.Bo4g142620.1	6.2e-229	800.8	IleS	GO:0003674,GO:0003824,GO:0004812,GO:0004822,GO:0005488,GO:0005515,GO:0005575,GO:0005622,GO:0005623,GO:0005737,GO:0005829,GO:0006082,GO:0006139,GO:0006399,GO:0006412,GO:0006418,GO:0006428,GO:0006518,GO:0006520,GO:0006725,GO:0006807,GO:0008150,GO:0008152,GO:0009058,GO:0009059,GO:0009987,GO:0010467,GO:0016070,GO:0016874,GO:0016875,GO:0017101,GO:0019538,GO:0019752,GO:0019899,GO:0032991,GO:0034641,GO:…	6.1.1.5	ko:K01870	ko00970,map00970	M00359,M00360	R03656	RC00055,RC00523	ko00000,ko00001,ko00002,ko01000,ko01007,ko03016			iRC1080.CRv4_Au5_s16_g6096_t1	37HS0@33090,3G889@35493,3HQ32@3699,COG0060@1,KOG0434@2759	J	Belongs to the class-I aminoacyl-tRNA synthetase family
k139_63180	Viruses; dsDNA viruses, no RNA stage; Caudovirales; Myoviridae;	k139_63180_1	1217710.F969_01400	8.9e-14	84				ko:K19505,ko:K21885					ko00000,ko03000				1N0B6@1224,1S9GJ@1236,3NINY@468,COG0640@1,COG0640@2	K	Helix-turn-helix domain
k139_63180	Viruses; dsDNA viruses, no RNA stage; Caudovirales; Myoviridae;	k139_63180_3	1536592.A0A088FB29_9VIRU	7.1e-83	313.9													4QB5I@10239	S	N-methyltransferase activity
k139_63180	Viruses; dsDNA viruses, no RNA stage; Caudovirales; Myoviridae;	k139_63180_2	1127514.H9C0S5_9CAUD	1.7e-38	166													4QB1W@10239,4QPYX@28883,4QYJ1@35237
k139_9643530	Viruses; dsDNA viruses, no RNA stage; Mimiviridae; unclassified Mimiviridae; Hyperionvirus sp.;	k139_9643530_1	109760.SPPG_09169T0	2.2e-13	83.6													2DKYR@1,2S63V@2759,3A7H5@33154,3P555@4751	S	Spizellomyces punctatus DAOM BR117
k139_8300491	Viruses; dsDNA viruses, no RNA stage; Caudovirales; Siphoviridae; unclassified Siphoviridae; Cellulophaga phage phi10:1;	k139_8300491_5	1327981.S0A1N4_9CAUD	3.6e-146	525													4QFGZ@10239,4QMRF@10699,4QPY9@28883,4QY9R@35237	S	Phage terminase large subunit
k139_10722872	Viruses; dsDNA viruses, no RNA stage; Caudovirales; Myoviridae;	k139_10722872_4	1262539.V9M052_9CAUD	5.7e-54	218.4		GO:0003674,GO:0003796,GO:0003824,GO:0004553,GO:0005488,GO:0005515,GO:0005575,GO:0008150,GO:0009405,GO:0009987,GO:0016043,GO:0016787,GO:0016798,GO:0019012,GO:0022607,GO:0033922,GO:0042802,GO:0043933,GO:0044085,GO:0044403,GO:0044409,GO:0044411,GO:0044419,GO:0044423,GO:0051259,GO:0051260,GO:0051701,GO:0051704,GO:0051828,GO:0051830,GO:0061783,GO:0065003,GO:0070206,GO:0070207,GO:0071840,GO:0085027,GO:…											4QCR0@10239,4QI4N@10662,4QPFK@28883,4QVAV@35237	S	Gp5 N-terminal OB domain
k139_8490808	Viruses; environmental samples; uncultured Mediterranean phage uvMED;	k139_8490808_2	758.BBIX01000009_gene1627	3.7e-27	128.3													1NZM3@1224,1SQ2M@1236,2B9XI@1,323AV@2	G	Protein of unknown function (DUF1071)
k139_8490808	Viruses; environmental samples; uncultured Mediterranean phage uvMED;	k139_8490808_3	431943.CKL_3298	1.1e-16	93.2													1VC9N@1239,24MU7@186801,2E5K5@1,330BC@2,36K12@31979	S	Siphovirus Gp157
k139_3324243	Viruses; dsDNA viruses, no RNA stage; Caudovirales; Podoviridae; unclassified Podoviridae; Cellulophaga phage phi38:1;	k139_3324243_4	929704.Myrod_0709	1.2e-14	87.4													2F4A1@1,33X0P@2,4P3HE@976
k139_4979221	Viruses; unclassified bacterial viruses; Vibrio phage 1.121.O._10N.286.46.C4;	k139_4979221_1	633149.Bresu_1402	9.1e-38	163.7	Z012_12330			ko:K02395,ko:K03791,ko:K17733					ko00000,ko01000,ko01002,ko01011,ko02035		GH19		1RICX@1224,2KJH3@204458,2UDAG@28211,COG3108@1,COG3108@2	S	D-alanyl-D-alanine carboxypeptidase
k139_4979221	Viruses; unclassified bacterial viruses; Vibrio phage 1.121.O._10N.286.46.C4;	k139_4979221_2	1211640.K4JSE6_9CAUD	8.7e-70	270.8													4QB9T@10239,4QN2W@10699,4QQR9@28883,4R0FI@35237
k139_4118740	Viruses; dsDNA viruses, no RNA stage; Caudovirales; Myoviridae; Tevenvirinae; unclassified Tevenvirinae; Synechococcus phage ACG-2014f;	k139_4118740_9	382359.Q0QZ41_BPSYS	1.2e-26	126.7													4QDUC@10239,4QJ6D@10662,4QR22@28883,4QV7K@35237	S	transferase activity
k139_4118740	Viruses; dsDNA viruses, no RNA stage; Caudovirales; Myoviridae; Tevenvirinae; unclassified Tevenvirinae; Synechococcus phage ACG-2014f;	k139_4118740_4	582744.Msip34_2031	1.7e-09	69.3			2.1.1.72	ko:K03427					ko00000,ko01000,ko02048				1NN38@1224,2VNIU@28216,COG0286@1,COG0286@2	V	site-specific DNA-methyltransferase (adenine-specific) activity
k139_4118740	Viruses; dsDNA viruses, no RNA stage; Caudovirales; Myoviridae; Tevenvirinae; unclassified Tevenvirinae; Synechococcus phage ACG-2014f;	k139_4118740_5	59919.PMM1841	4.8e-08	65.9			2.1.1.72,3.1.21.4	ko:K00571,ko:K01155,ko:K03427					ko00000,ko01000,ko02048				COG0286@1,COG0286@2	V	site-specific DNA-methyltransferase (adenine-specific) activity
k139_6514109	Viruses; unclassified bacterial viruses; Microcystis phage Me-ZS1;	k139_6514109_4	460265.Mnod_6264	2.4e-70	272.3	queC		6.3.4.20	ko:K06920	ko00790,ko01100,map00790,map01100		R09978	RC00959	ko00000,ko00001,ko01000,ko03016				1JXA2@119045,1MU5V@1224,2TU7F@28211,COG0603@1,COG0603@2	F	Catalyzes the ATP-dependent conversion of 7-carboxy-7- deazaguanine (CDG) to 7-cyano-7-deazaguanine (preQ(0))
k139_6514109	Viruses; unclassified bacterial viruses; Microcystis phage Me-ZS1;	k139_6514109_5	1515615.HQ41_08855	1.6e-48	199.1	queD		4.1.2.50,4.2.3.12	ko:K01737	ko00790,ko01100,map00790,map01100	M00842,M00843	R04286,R09959	RC01117,RC02846,RC02847	ko00000,ko00001,ko00002,ko01000,ko03016				22Z05@171551,2FSF1@200643,4PIUG@976,COG0720@1,COG0720@2	H	6-pyruvoyl tetrahydrobiopterin synthase
k139_6514109	Viruses; unclassified bacterial viruses; Microcystis phage Me-ZS1;	k139_6514109_3	1540098.A0A0A0RTJ1_9CAUD	3e-59	235.3													4QCT7@10239,4QKS9@10699,4QPFU@28883	S	iron-sulfur cluster binding
k139_6514109	Viruses; unclassified bacterial viruses; Microcystis phage Me-ZS1;	k139_6514109_6	1538804.A0A088F7Y4_9CAUD	1.1e-73	283.5													4QH75@10239,4QKSF@10699,4QQZ4@28883	S	GTP cyclohydrolase I activity
k139_6514109	Viruses; unclassified bacterial viruses; Microcystis phage Me-ZS1;	k139_6514109_2	1538804.A0A088F6P8_9CAUD	2e-12	78.6													4QDEN@10239,4QKQB@10699,4QQNS@28883
k139_4494066	Viruses; environmental samples; uncultured marine virus;	k139_4494066_1	570952.ATVH01000019_gene764	7.8e-22	110.9													1Q5UJ@1224,2AG7K@1,2JXW8@204441,2VC4W@28211,316CP@2
k139_12248231	Viruses;	k139_12248231_1	228277.Q7ZGS3_9RETR	9.3e-60	236.9		GO:0003674,GO:0003676,GO:0003677,GO:0003824,GO:0003964,GO:0004175,GO:0004190,GO:0004518,GO:0004519,GO:0004520,GO:0004536,GO:0005488,GO:0005515,GO:0005575,GO:0006139,GO:0006259,GO:0006278,GO:0006308,GO:0006412,GO:0006414,GO:0006417,GO:0006451,GO:0006508,GO:0006518,GO:0006725,GO:0006807,GO:0008150,GO:0008152,GO:0008233,GO:0008907,GO:0009056,GO:0009057,GO:0009058,GO:0009059,GO:0009889,GO:0009987,GO:…											4QAR6@10239,4QP7M@11632,4R0PM@35268	J	ribonuclease H activity
k139_11082252	Viruses; environmental samples; uncultured environmental isolates; uncultured phage MedDCM-OCT-S05-C139;	k139_11082252_4	1123508.JH636439_gene1914	1.2e-23	116.3													2EIU9@1,33CJK@2
k139_6169483	Viruses; dsDNA viruses, no RNA stage; Caudovirales; Siphoviridae; Sfi11virus; unclassified Sfi11virus;	k139_6169483_2	1073999.BN137_1198	5.1e-76	291.6													1PK58@1224,1RYHG@1236,COG0468@1,COG0468@2	L	AAA domain
k139_6169483	Viruses; dsDNA viruses, no RNA stage; Caudovirales; Siphoviridae; Sfi11virus; unclassified Sfi11virus;	k139_6169483_3	202954.BBNK01000010_gene1431	2e-16	91.3													28XW5@1,2ZJSF@2
k139_8894007	Viruses; environmental samples; uncultured Mediterranean phage uvMED;	k139_8894007_3	178901.AmDm5_1921	2.2e-59	236.1													1NKZK@1224,2JSYH@204441,2U0EG@28211,COG5362@1,COG5362@2,COG5410@1,COG5410@2	S	Terminase RNaseH-like domain
k139_10092575	Viruses; dsDNA viruses, no RNA stage; Mimiviridae; unclassified Mimiviridae; Klosneuvirinae; Catovirus; Catovirus CTV1;	k139_10092575_1	212035.MUTSL_MIMIV	3.9e-79	302													4QGNM@10239,4QZPU@35237	L	mismatched DNA binding
k139_4572437	Viruses; dsDNA viruses, no RNA stage; Caudovirales; Podoviridae; Autographivirinae; T7virus;	k139_4572437_1	10760.Y77_BPT7	3.1e-22	111.7													4QAIU@10239,4QNBQ@10744,4QPDE@28883,4QUQC@35237	S	HNH endonuclease
k139_4572437	Viruses; dsDNA viruses, no RNA stage; Caudovirales; Podoviridae; Autographivirinae; T7virus;	k139_4572437_3	1123020.AUIE01000007_gene3280	2.6e-08	65.1													1QF4A@1224,1TC6W@1236,1YJZ4@136841,2AIJ7@1,3191B@2	S	Domain of unknown function (DUF4406)
k139_3424791	Viruses; environmental samples; uncultured environmental isolates; uncultured Mediterranean phage uvDeep-CGR0-KM14-C182;	k139_3424791_2	485916.Dtox_3913	3.2e-25	122.5													1URXQ@1239,259VG@186801,263Q9@186807,2BCCI@1,325XX@2	S	Putative amidoligase enzyme
k139_3985536	Viruses; dsDNA viruses, no RNA stage; Caudovirales; Myoviridae; M12virus;	k139_3985536_1	445696.E3SSX5_9CAUD	4e-11	74.7													4QAQQ@10239,4QIBM@10662,4QPBX@28883,4QVZX@35237	S	T4-like virus tail tube protein gp19
k139_12458398	Viruses; dsDNA viruses, no RNA stage; Caudovirales; Siphoviridae; unclassified Siphoviridae; Streptomyces phage Ibantik;	k139_12458398_2	369723.Strop_0517	1.3e-50	206.5													2EES9@1,2H5MY@201174,338JX@2	L	RNase_H superfamily
k139_6838703	Viruses; unclassified bacterial viruses;	k139_6838703_3	1123278.KB893477_gene3608	1.4e-35	156.8			2.1.1.72,3.1.21.3	ko:K01154,ko:K03933,ko:K07316					ko00000,ko01000,ko02048		AA10,CBM73		COG2189@1,COG2189@2	L	Belongs to the N(4) N(6)-methyltransferase family
k139_6838703	Viruses; unclassified bacterial viruses;	k139_6838703_2	207954.MED92_14553	2.1e-14	86.3													1Q4IY@1224,1RZHE@1236,1XJ6Z@135619,28H65@1,2Z7IN@2
k139_3108455	Viruses; dsDNA viruses, no RNA stage; Caudovirales; Siphoviridae; L5virus;	k139_3108455_3	13690.CP98_03170	2.7e-51	208.8			2.1.1.37	ko:K00558	ko00270,ko01100,ko05206,map00270,map01100,map05206	M00035	R04858	RC00003,RC00332	ko00000,ko00001,ko00002,ko01000,ko02048,ko03032,ko03036				COG0270@1,COG0270@2	L	DNA (cytosine-5-)-methyltransferase activity
k139_8448052	Viruses; environmental samples; uncultured Mediterranean phage uvMED;	k139_8448052_2	688245.CtCNB1_2993	1.4e-11	77.8													1N7MG@1224,2E8SI@1,2W67P@28216,3333B@2
k139_8074967	Viruses; dsDNA viruses, no RNA stage; Caudovirales; Siphoviridae; P12024virus;	k139_8074967_2	1327990.S0A059_9CAUD	1.1e-59	236.9													4QAIK@10239,4QNC3@10744,4QPEB@28883,4QUPH@35237	S	endonuclease activity
k139_11057097	Viruses; dsDNA viruses, no RNA stage; Caudovirales; Myoviridae; Tevenvirinae; unclassified Tevenvirinae;	k139_11057097_3	1283076.M1ICW4_9CAUD	7e-14	85.1													4QDUC@10239,4QJ6D@10662,4QR22@28883,4QV7K@35237	S	transferase activity
k139_5577852	Viruses; dsDNA viruses, no RNA stage; Caudovirales; Podoviridae; unassigned Podoviridae; Cellulophaga phage phi19:3;	k139_5577852_3	749413.E5DV63_9VIRU	1.5e-17	95.9													4QAIU@10239,4QUQC@35237	S	HNH endonuclease
k139_12524983	Viruses; dsDNA viruses, no RNA stage; Caudovirales; Podoviridae; unclassified Podoviridae; Thalassomonas phage BA3;	k139_12524983_3	469660.A8HP23_9CAUD	2.3e-50	204.9		GO:0001906,GO:0001907,GO:0003674,GO:0003824,GO:0005575,GO:0008150,GO:0008745,GO:0016032,GO:0016787,GO:0016810,GO:0016811,GO:0019012,GO:0019028,GO:0019048,GO:0019058,GO:0019076,GO:0031640,GO:0032897,GO:0035821,GO:0035890,GO:0035891,GO:0039633,GO:0040011,GO:0043900,GO:0043901,GO:0043903,GO:0044003,GO:0044004,GO:0044364,GO:0044403,GO:0044419,GO:0044423,GO:0044659,GO:0044661,GO:0046782,GO:0048519,GO:…											4QAK6@10239,4QNX8@10744,4QPBY@28883,4QUP9@35237	S	N-acetylmuramoyl-L-alanine amidase activity
k139_9748574	Viruses; dsDNA viruses, no RNA stage; unclassified dsDNA phages; Methylophilales phage HIM624-A;	k139_9748574_3	369723.Strop_0517	2.6e-55	222.2													2EES9@1,2H5MY@201174,338JX@2	L	RNase_H superfamily
k139_6631548	Viruses; dsDNA viruses, no RNA stage; Caudovirales; Siphoviridae; unclassified Siphoviridae; Gordonia phage Bibwit;	k139_6631548_1	1348663.KCH_15020	3.7e-24	117.9													2EGA5@1,2GSDD@201174,33A1Y@2	S	HNH endonuclease
k139_8723955	Viruses; dsDNA viruses, no RNA stage; Caudovirales; Siphoviridae; unclassified Siphoviridae; Pseudoalteromonas phage H105/1;	k139_8723955_2	1527515.A0A088F780_9CAUD	2e-148	532.3													4QFZI@10239,4QMR2@10699,4QPD8@28883	S	Pfam:Terminase_6C
k139_1548254	Viruses; dsDNA viruses, no RNA stage; Caudovirales; Siphoviridae; unclassified Siphoviridae; Aphanizomenon phage vB_AphaS-CL131;	k139_1548254_2	626887.J057_01715	3.1e-170	605.1													1R90H@1224,COG5362@1,COG5362@2	L	TIGRFAM Phage
k139_9289289	Viruses; environmental samples; uncultured environmental isolates; uncultured Mediterranean phage uvDeep-CGR0-KM14-C182;	k139_9289289_1	86416.Clopa_1908	7.3e-11	74.7													1VAT4@1239,24H6B@186801,36IGP@31979,COG3953@1,COG3953@2,COG5412@1,COG5412@2	D	Transglycosylase SLT domain
k139_8835516	Viruses; dsDNA viruses, no RNA stage; Caudovirales; Myoviridae; unclassified Myoviridae; Shewanella phage SppYZU01;	k139_8835516_1	1045858.Bint_1533	5.3e-30	138.3	JD73_18735												COG5511@1,COG5511@2	F	Phage portal protein, lambda family
k139_8835516	Viruses; dsDNA viruses, no RNA stage; Caudovirales; Myoviridae; unclassified Myoviridae; Shewanella phage SppYZU01;	k139_8835516_3	755732.Fluta_0539	1.9e-07	63.9													COG3209@1,COG3209@2	M	self proteolysis
k139_8835516	Viruses; dsDNA viruses, no RNA stage; Caudovirales; Myoviridae; unclassified Myoviridae; Shewanella phage SppYZU01;	k139_8835516_4	1411123.JQNH01000001_gene2982	6.3e-10	70.9	sppA			ko:K04773					ko00000,ko01000,ko01002				1QGPW@1224,2TUGQ@28211,COG0616@1,COG0616@2	OU	periplasmic serine proteases (ClpP class)
k139_530099	Viruses; environmental samples; uncultured Mediterranean phage uvMED;	k139_530099_1	1283077.M1HLI2_9CAUD	9.2e-55	221.1													4QC24@10239,4QP0N@10744,4QRZK@28883,4QZPR@35237
k139_1246447	Viruses; unclassified bacterial viruses;	k139_1246447_3	1217652.F954_01169	9.1e-22	110.2													1P4U6@1224,1SUV8@1236,3NP9A@468,COG1917@1,COG1917@2	S	Cupin 2, conserved barrel domain protein
k139_1246447	Viruses; unclassified bacterial viruses;	k139_1246447_4	1112216.JH594425_gene1957	6.6e-08	63.2													1PZ9T@1224,2BHYZ@1,2KB8W@204457,2V3ER@28211,32C3A@2
k139_12072749	Viruses; dsDNA viruses, no RNA stage; Caudovirales; Podoviridae; unclassified Podoviridae; Podoviridae sp.;	k139_12072749_1	1161935.H9D1G9_9CAUD	4e-41	174.9													4QAIV@10239,4QNFF@10744,4QSMH@28883,4QYFZ@35237
k139_2411078	Viruses; dsDNA viruses, no RNA stage; Phycodnaviridae; unclassified Phycodnaviridae; Chrysochromulina ericina virus;	k139_2411078_1	1236000.L0ASJ4_9CAUD	4.2e-47	196.4													4QB5I@10239,4QI9F@10662,4QPQ9@28883,4QUT2@35237	S	Type III restriction enzyme, res subunit
k139_11643503	Viruses; dsDNA viruses, no RNA stage; Caudovirales; Myoviridae; unclassified Myoviridae; Cellulophaga phage phiSM;	k139_11643503_3	1380355.JNIJ01000009_gene1635	3.7e-66	258.8	top6B		5.99.1.3	ko:K03167					ko00000,ko01000,ko03032				COG1389@1,COG1389@2	L	DNA topoisomerase II activity
k139_11643503	Viruses; dsDNA viruses, no RNA stage; Caudovirales; Myoviridae; unclassified Myoviridae; Cellulophaga phage phiSM;	k139_11643503_4	1166018.FAES_1856	2.5e-43	182.2			2.1.1.37	ko:K00558	ko00270,ko01100,ko05206,map00270,map01100,map05206	M00035	R04858	RC00003,RC00332	ko00000,ko00001,ko00002,ko01000,ko02048,ko03032,ko03036				4P3WE@976,COG0270@1,COG0270@2	L	C-5 cytosine-specific DNA methylase
k139_11643503	Viruses; dsDNA viruses, no RNA stage; Caudovirales; Myoviridae; unclassified Myoviridae; Cellulophaga phage phiSM;	k139_11643503_1	1485544.JQKP01000008_gene1673	1.2e-11	76.3				ko:K07451					ko00000,ko01000,ko02048				COG1403@1,COG1403@2	V	endonuclease activity
k139_12564827	Viruses; environmental samples; uncultured Mediterranean phage uvMED;	k139_12564827_4	160488.PP_2269	2.9e-23	114.4			3.5.1.28	ko:K01447			R04112	RC00064,RC00141	ko00000,ko01000				1N032@1224,1SA9C@1236,COG3023@1,COG3023@2	V	N-acetylmuramoyl-L-alanine amidase
k139_10700687	Viruses; dsDNA viruses, no RNA stage; Phycodnaviridae; Chlorovirus;	k139_10700687_2	498848.TaqDRAFT_3470	1.8e-93	349	fcl		1.1.1.271	ko:K02377,ko:K16554	ko00051,ko00520,ko01100,ko05111,map00051,map00520,map01100,map05111		R05692	RC01014	ko00000,ko00001,ko01000,ko02000	8.A.3.1			1WKZF@1297,COG0451@1,COG0451@2	GM	NAD dependent epimerase/dehydratase family
k139_10700687	Viruses; dsDNA viruses, no RNA stage; Phycodnaviridae; Chlorovirus;	k139_10700687_1	88036.EFJ08157	3.7e-12	76.6		GO:0003674,GO:0003824,GO:0005975,GO:0005996,GO:0006004,GO:0006005,GO:0006139,GO:0006725,GO:0006793,GO:0006807,GO:0008150,GO:0008152,GO:0009058,GO:0009225,GO:0009226,GO:0009987,GO:0016051,GO:0016491,GO:0016614,GO:0016616,GO:0018130,GO:0019318,GO:0019319,GO:0019438,GO:0034641,GO:0034654,GO:0042350,GO:0042353,GO:0042354,GO:0044237,GO:0044238,GO:0044249,GO:0044271,GO:0044281,GO:0044283,GO:0046364,GO:…	1.1.1.271	ko:K02377	ko00051,ko00520,ko01100,map00051,map00520,map01100		R05692	RC01014	ko00000,ko00001,ko01000				37MSP@33090,3GGUY@35493,COG0451@1,KOG1431@2759	GO	GDP-L-fucose synthase
k139_10700687	Viruses; dsDNA viruses, no RNA stage; Phycodnaviridae; Chlorovirus;	k139_10700687_3	555079.Toce_0510	6e-137	493.8	gmd	GO:0000271,GO:0003674,GO:0003824,GO:0005975,GO:0005976,GO:0006629,GO:0008150,GO:0008152,GO:0008446,GO:0008610,GO:0008653,GO:0009058,GO:0009059,GO:0009103,GO:0009987,GO:0016051,GO:0016829,GO:0016835,GO:0016836,GO:0033692,GO:0034637,GO:0034645,GO:0043170,GO:0044237,GO:0044238,GO:0044249,GO:0044255,GO:0044260,GO:0044262,GO:0044264,GO:0071704,GO:1901135,GO:1901137,GO:1901576,GO:1903509	4.2.1.47	ko:K01711	ko00051,ko00520,ko01100,map00051,map00520,map01100		R00888	RC00402	ko00000,ko00001,ko01000				1TQ9T@1239,24863@186801,42HYB@68295,COG1089@1,COG1089@2	M	Catalyzes the conversion of GDP-D-mannose to GDP-4- dehydro-6-deoxy-D-mannose
k139_5712003	Viruses; dsDNA viruses, no RNA stage; Caudovirales; Siphoviridae; unclassified Siphoviridae; Vibrio phage Ares1;	k139_5712003_4	469660.A8HNZ9_9CAUD	1.3e-26	126.3													4QAIU@10239,4QNBQ@10744,4QPDE@28883,4QUQC@35237	S	HNH endonuclease
k139_5712003	Viruses; dsDNA viruses, no RNA stage; Caudovirales; Siphoviridae; unclassified Siphoviridae; Vibrio phage Ares1;	k139_5712003_1	1458862.A0A088C4V4_9CAUD	1.5e-19	101.7													4QEQD@10239,4QRWN@28883,4QUS6@35237
k139_5712003	Viruses; dsDNA viruses, no RNA stage; Caudovirales; Siphoviridae; unclassified Siphoviridae; Vibrio phage Ares1;	k139_5712003_2	395492.Rleg2_2466	1e-14	86.7													1RGVN@1224,2CJKM@1,2UBK7@28211,314EI@2,4BJCA@82115
k139_3276704	Viruses; dsDNA viruses, no RNA stage; Caudovirales; Podoviridae; unclassified Podoviridae; Pseudoalteromonas virus vB_PspP-H6/1;	k139_3276704_1	1121921.KB898706_gene3045	1.9e-51	209.9													1R5CR@1224,1SCPR@1236,28MJ5@1,2ZAVR@2	S	Phage stabilisation protein
k139_5625151	Viruses; environmental samples; uncultured Mediterranean phage uvMED;	k139_5625151_4	1121904.ARBP01000010_gene2459	6.5e-28	131			3.5.1.28	ko:K01448	ko01503,map01503	M00727	R04112	RC00064,RC00141	ko00000,ko00001,ko00002,ko01000,ko01011,ko03036				4NR00@976,COG0860@1,COG0860@2	M	N-acetylmuramoyl-L-alanine amidase
k139_2198031	Viruses; dsDNA viruses, no RNA stage; Caudovirales; Myoviridae; unclassified Myoviridae; Synechococcus phage S-T4;	k139_2198031_3	1089551.KE386572_gene3511	1.1e-18	100.1	MA20_19930			ko:K07226					ko00000				1RFVC@1224,2TV14@28211,4BQKI@82117,COG0748@1,COG0748@2	P	Pyridoxamine 5'-phosphate oxidase
k139_2198031	Viruses; dsDNA viruses, no RNA stage; Caudovirales; Myoviridae; unclassified Myoviridae; Synechococcus phage S-T4;	k139_2198031_1	1079998.H8ZMS1_9CAUD	5e-37	160.6													4QAQV@10239,4QPCB@28883,4QUPK@35237	S	protein disulfide oxidoreductase activity
k139_2198031	Viruses; dsDNA viruses, no RNA stage; Caudovirales; Myoviridae; unclassified Myoviridae; Synechococcus phage S-T4;	k139_2198031_6	1141136.K4F6Z2_9CAUD	2.8e-19	102.1													4QCZC@10239,4QHVR@10662,4QRH3@28883,4QX3V@35237	S	Bacterial DNA polymerase III alpha subunit
k139_2198031	Viruses; dsDNA viruses, no RNA stage; Caudovirales; Myoviridae; unclassified Myoviridae; Synechococcus phage S-T4;	k139_2198031_8	1141136.K4F9M5_9CAUD	2.2e-11	75.1		GO:0008150,GO:0016032,GO:0019058,GO:0019068,GO:0019069,GO:0044403,GO:0044419,GO:0051704											4QAN5@10239,4QI9S@10662,4QPQZ@28883,4QUWI@35237	S	Chaperonin 10 Kd subunit
k139_9470416	Viruses; environmental samples; uncultured environmental isolates; uncultured Mediterranean phage uvDeep-CGR0-KM14-C182;	k139_9470416_1	365528.KB891217_gene1477	1.8e-28	134													2E3FN@1,32YEG@2	S	Phage portal protein, SPP1 Gp6-like
k139_503604	Viruses; unclassified bacterial viruses;	k139_503604_1	298386.PBPRB0577	2.5e-38	166.8													1R7CU@1224,1SKX7@1236,2DBPZ@1,2ZABJ@2
k139_112219	Viruses; dsDNA viruses, no RNA stage; Caudovirales; Siphoviridae; Arquatrovirinae; Likavirus;	k139_112219_2	269800.Tfu_0047	5.7e-37	161.4	dnaE	GO:0005575,GO:0005618,GO:0005623,GO:0005886,GO:0008150,GO:0016020,GO:0030312,GO:0040007,GO:0044464,GO:0071944	2.7.7.7	ko:K02337	ko00230,ko00240,ko01100,ko03030,ko03430,ko03440,map00230,map00240,map01100,map03030,map03430,map03440	M00260	R00375,R00376,R00377,R00378	RC02795	ko00000,ko00001,ko00002,ko01000,ko03032,ko03400				2GJ1P@201174,4ENB0@85012,COG0587@1,COG0587@2	L	Bacterial DNA polymerase III alpha subunit
k139_554323	Viruses; dsDNA viruses, no RNA stage; Caudovirales; Siphoviridae; unclassified Siphoviridae; Siphoviridae sp.;	k139_554323_1	1229485.AMYV01000030_gene1828	1e-25	122.5													1MW8S@1224,1SYQD@1236,COG5323@1,COG5323@2,COG5410@1,COG5410@2	S	Terminase RNaseH-like domain
k139_554323	Viruses; dsDNA viruses, no RNA stage; Caudovirales; Siphoviridae; unclassified Siphoviridae; Siphoviridae sp.;	k139_554323_2	1509405.GV67_05145	7e-11	73.2													1NHDG@1224,2EK5N@1,2UJBG@28211,33DW2@2,4BGB3@82115
k139_1649573	Viruses; environmental samples; uncultured Mediterranean phage uvMED;	k139_1649573_4	440250.A5HL26_9CAUD	4.7e-08	64.3		GO:0003674,GO:0005488,GO:0005515,GO:0005575,GO:0008150,GO:0009987,GO:0016032,GO:0016043,GO:0019012,GO:0019028,GO:0019030,GO:0019058,GO:0019068,GO:0019069,GO:0019075,GO:0022607,GO:0039620,GO:0042802,GO:0042803,GO:0044085,GO:0044403,GO:0044419,GO:0044423,GO:0046729,GO:0046797,GO:0046983,GO:0051704,GO:0071840											4QBD3@10239,4QNJ0@10744,4QQ7Z@28883,4QXFU@35237	S	P22 coat protein - gene protein 5
k139_12081431	Viruses; dsDNA viruses, no RNA stage; Caudovirales; Siphoviridae; unclassified Siphoviridae; Microbacterium phage Appa;	k139_12081431_1	1423758.BN55_01455	1.9e-17	95.9			2.1.1.72	ko:K07319					ko00000,ko01000,ko02048				1TPHP@1239,3F5AA@33958,4HC9M@91061,COG0863@1,COG0863@2,COG1475@1,COG1475@2	KL	DNA methylase
k139_12081431	Viruses; dsDNA viruses, no RNA stage; Caudovirales; Siphoviridae; unclassified Siphoviridae; Microbacterium phage Appa;	k139_12081431_2	663241.C9E2P8_9CAUD	2.8e-40	172.2													4QHN9@10239,4QMQQ@10699,4QU3Z@28883,4QX1H@35237
k139_4387350	Viruses; dsDNA viruses, no RNA stage; Caudovirales; Siphoviridae; unclassified Siphoviridae; Verrucomicrobia phage P8625;	k139_4387350_3	1122599.AUGR01000011_gene4011	5.6e-27	128.6			4.2.2.1	ko:K01727					ko00000,ko01000		PL8		1QZAD@1224,1RYP3@1236,1XMG9@135619,COG1196@1,COG1196@2,COG5283@1,COG5283@2	D	nuclear chromosome segregation
k139_11563069	Viruses; dsDNA viruses, no RNA stage; Caudovirales; Siphoviridae; unclassified Siphoviridae; Rhodococcus phage Grayson;	k139_11563069_2	1458863.A0A088C427_9CAUD	1.7e-32	145.2													4QCCA@10239,4QJ8G@10662,4QU0Q@28883,4QY28@35237
k139_3615573	Viruses; environmental samples; uncultured Mediterranean phage uvMED;	k139_3615573_14	1519464.HY22_07965	9.3e-65	253.4	rtpR		1.1.98.6,1.17.4.1	ko:K00525,ko:K21636	ko00230,ko00240,ko01100,map00230,map00240,map01100	M00053	R02017,R02018,R02019,R02024,R11633,R11634,R11635,R11636	RC00613	ko00000,ko00001,ko00002,ko01000,ko03400				COG0209@1,COG0209@2	F	ribonucleoside-diphosphate reductase activity
k139_3615573	Viruses; environmental samples; uncultured Mediterranean phage uvMED;	k139_3615573_11	369723.Strop_0517	8.4e-18	96.3													2EES9@1,2H5MY@201174,338JX@2	L	RNase_H superfamily
k139_3615573	Viruses; environmental samples; uncultured Mediterranean phage uvMED;	k139_3615573_10	1402875.U3TJZ9_9CAUD	1.1e-29	136.3													4QARC@10239,4QP0H@10744,4QPDS@28883,4QV4E@35237	S	nucleic acid binding
k139_3615573	Viruses; environmental samples; uncultured Mediterranean phage uvMED;	k139_3615573_12	208439.AJAP_27880	9.2e-16	89.7													2DTQ9@1,33M9R@2
k139_9503239	Viruses; dsDNA viruses, no RNA stage; Caudovirales; Podoviridae; Nonanavirus;	k139_9503239_2	1236000.L0ASY2_9CAUD	2.5e-38	166.4													4QC5D@10239,4QIJW@10662,4QPVU@28883,4QVY9@35237	S	Protein of unknown function (DUF2800)
k139_9503239	Viruses; dsDNA viruses, no RNA stage; Caudovirales; Podoviridae; Nonanavirus;	k139_9503239_1	1236000.L0AQZ6_9CAUD	8.9e-17	93.6													4QGI0@10239,4QHX8@10662,4QRQY@28883,4QZBH@35237
k139_7013915	Viruses; dsDNA viruses, no RNA stage; Caudovirales; Siphoviridae; unclassified Siphoviridae; Bacillus phage Mgbh1;	k139_7013915_1	1437882.AZRU01000042_gene4570	1.2e-11	77.4													1NARC@1224,COG3023@1,COG3023@2,COG3409@1,COG3409@2	MV	Ami_2
k139_9776517	Viruses; dsDNA viruses, no RNA stage; Caudovirales; Myoviridae; unclassified Myoviridae; Shewanella phage SppYZU01;	k139_9776517_1	1045858.Bint_1533	3.3e-66	259.2	JD73_18735												COG5511@1,COG5511@2	F	Phage portal protein, lambda family
k139_515418	Viruses; environmental samples; uncultured environmental isolates; uncultured Mediterranean phage uvDeep-CGR2-AD3-C76;	k139_515418_1	1120985.AUMI01000019_gene2246	1.7e-27	129.4	ydiP		2.1.1.37	ko:K00558	ko00270,ko01100,ko05206,map00270,map01100,map05206	M00035	R04858	RC00003,RC00332	ko00000,ko00001,ko00002,ko01000,ko02048,ko03032,ko03036				1TSNX@1239,4H4XT@909932,COG0270@1,COG0270@2	H	overlaps another CDS with the same product name
k139_4086938	Viruses; dsDNA viruses, no RNA stage; Caudovirales; Myoviridae; unclassified Myoviridae; Shewanella phage SppYZU01;	k139_4086938_1	1250232.JQNJ01000001_gene2908	4.9e-22	111.7													COG3299@1,COG3299@2	S	Baseplate J-like protein
k139_7660560	Viruses; dsDNA viruses, no RNA stage; Mimiviridae; unclassified Mimiviridae; Klosneuvirinae; Indivirus; Indivirus ILV1;	k139_7660560_1	7668.SPU_018320-tr	1.1e-27	131													39MT6@33154,3C0KC@33208,KOG1075@1,KOG1075@2759	S	Reverse transcriptase (RNA-dependent DNA polymerase)
k139_9079180	Viruses; dsDNA viruses, no RNA stage; Caudovirales; Podoviridae;	k139_9079180_1	352165.HMPREF7215_2566	1.8e-18	99.8	polA	GO:0003674,GO:0003824,GO:0003887,GO:0004518,GO:0004527,GO:0005575,GO:0005618,GO:0005622,GO:0005623,GO:0005737,GO:0005886,GO:0006139,GO:0006259,GO:0006260,GO:0006261,GO:0006281,GO:0006725,GO:0006807,GO:0006950,GO:0006974,GO:0008150,GO:0008152,GO:0008409,GO:0009058,GO:0009059,GO:0009987,GO:0016020,GO:0016740,GO:0016772,GO:0016779,GO:0016787,GO:0016788,GO:0018130,GO:0019438,GO:0030312,GO:0033554,GO:…	2.7.7.7	ko:K02335	ko00230,ko00240,ko01100,ko03030,ko03410,ko03420,ko03440,map00230,map00240,map01100,map03030,map03410,map03420,map03440		R00375,R00376,R00377,R00378	RC02795	ko00000,ko00001,ko01000,ko03032,ko03400				COG0258@1,COG0258@2	L	nuclease activity
k139_9079180	Viruses; dsDNA viruses, no RNA stage; Caudovirales; Podoviridae;	k139_9079180_3	342113.DM82_4348	9.7e-57	227.3			2.7.7.7	ko:K02335	ko00230,ko00240,ko01100,ko03030,ko03410,ko03420,ko03440,map00230,map00240,map01100,map03030,map03410,map03420,map03440		R00375,R00376,R00377,R00378	RC02795	ko00000,ko00001,ko01000,ko03032,ko03400				1P27P@1224,COG0749@1,COG0749@2	L	DNA polymerase family A
k139_827402	Viruses; dsDNA viruses, no RNA stage; Caudovirales; Siphoviridae;	k139_827402_3	1449126.JQKL01000003_gene1697	2.9e-15	87.8				ko:K07584					ko00000				COG2868@1,COG2868@2	J	Cysteine protease Prp
k139_4935635	Viruses; dsDNA viruses, no RNA stage; Caudovirales; Podoviridae; Autographivirinae; T7virus; unclassified T7virus;	k139_4935635_1	1204537.J3SKZ5_9CAUD	4.1e-70	271.2		GO:0003674,GO:0003824,GO:0003887,GO:0004518,GO:0004527,GO:0006139,GO:0006259,GO:0006725,GO:0006807,GO:0008150,GO:0008152,GO:0008408,GO:0009058,GO:0009059,GO:0009987,GO:0016740,GO:0016772,GO:0016779,GO:0016787,GO:0016788,GO:0018130,GO:0019438,GO:0034061,GO:0034641,GO:0034645,GO:0034654,GO:0043170,GO:0044237,GO:0044238,GO:0044249,GO:0044260,GO:0044271,GO:0046483,GO:0071704,GO:0071897,GO:0090304,GO:…											4QAKM@10239,4QKNE@10699,4QPEF@28883,4QUU7@35237	S	DNA polymerase family A
k139_5243894	Viruses; environmental samples; uncultured Mediterranean phage uvMED;	k139_5243894_1	1121456.ATVA01000014_gene632	2e-69	269.2													1RAGC@1224,2MCJK@213115,2WTUP@28221,42Z29@68525,COG1783@1,COG1783@2	S	phage Terminase large subunit
k139_6233504	Viruses; unclassified bacterial viruses;	k139_6233504_2	1327935.A0A060AMY0_9CAUD	2.8e-10	72.8		GO:0000270,GO:0001906,GO:0001907,GO:0003674,GO:0003796,GO:0003824,GO:0004553,GO:0005975,GO:0006022,GO:0006026,GO:0006027,GO:0006807,GO:0008150,GO:0008152,GO:0008933,GO:0009056,GO:0009057,GO:0009253,GO:0009605,GO:0009607,GO:0009617,GO:0016032,GO:0016052,GO:0016740,GO:0016757,GO:0016787,GO:0016798,GO:0019048,GO:0019058,GO:0019076,GO:0030203,GO:0031640,GO:0035821,GO:0035890,GO:0035891,GO:0039633,GO:…											4QAVB@10239,4QI48@10662,4QPIJ@28883,4QVA0@35237	S	defense response to bacterium
k139_6233504	Viruses; unclassified bacterial viruses;	k139_6233504_4	194802.Q8LT57_9CAUD	2e-137	496.9													4QGY5@10239,4QNGC@10744,4QSQN@28883,4QZJP@35237
k139_9748744	Viruses; environmental samples; uncultured Mediterranean phage uvMED;	k139_9748744_4	329254.Q2NPF7_9CAUD	5.5e-17	93.6													4QB0U@10239,4QR5X@28883,4QZQJ@35237
k139_4814369	Viruses; dsDNA viruses, no RNA stage; Mimiviridae; unclassified Mimiviridae;	k139_4814369_2	227086.JGI_V11_57499	4.3e-66	258.5	TOP2		5.99.1.3	ko:K03164	ko01524,map01524				ko00000,ko00001,ko01000,ko03032,ko03036				COG0187@1,KOG0355@2759	L	DNA topoisomerase type II (ATP-hydrolyzing) activity
k139_8311085	Viruses; unclassified bacterial viruses; Vibrio phage 1.009.O._10N.261.51.C9;	k139_8311085_1	1476902.A0A097P6S4_9CAUD	1.2e-33	150.6		GO:0000270,GO:0001906,GO:0001907,GO:0003674,GO:0003796,GO:0003824,GO:0004553,GO:0005575,GO:0005975,GO:0006022,GO:0006026,GO:0006027,GO:0006807,GO:0008150,GO:0008152,GO:0008745,GO:0009056,GO:0009057,GO:0009253,GO:0009605,GO:0009607,GO:0009617,GO:0016020,GO:0016032,GO:0016052,GO:0016787,GO:0016798,GO:0016810,GO:0016811,GO:0019012,GO:0019028,GO:0019048,GO:0019058,GO:0019076,GO:0030203,GO:0031640,GO:…											4QAK6@10239,4QHYN@10662,4QPBY@28883,4QUP9@35237	S	amidase activity
k139_7113453	Viruses; dsDNA viruses, no RNA stage; Caudovirales; Siphoviridae; Guernseyvirinae;	k139_7113453_1	1325372.N0DPB2_9CAUD	1.1e-10	73.2													4QDFX@10239,4QU7E@28883,4QYNB@35237
k139_32749	Viruses; environmental samples; uncultured virus;	k139_32749_1	948071.S4S2D9_9CAUD	5.4e-123	447.6		GO:0001959,GO:0001960,GO:0003674,GO:0003824,GO:0004748,GO:0005575,GO:0008150,GO:0008152,GO:0009966,GO:0009968,GO:0010646,GO:0010648,GO:0010803,GO:0010804,GO:0016491,GO:0016725,GO:0016728,GO:0018995,GO:0023051,GO:0023057,GO:0030430,GO:0033643,GO:0033646,GO:0043656,GO:0043657,GO:0044215,GO:0044216,GO:0044217,GO:0048519,GO:0048523,GO:0048583,GO:0048585,GO:0050789,GO:0050794,GO:0055114,GO:0060759,GO:…											4QAXQ@10239,4QNQ6@10744,4QRFY@28883,4QUSY@35237	S	ribonucleoside-triphosphate reductase activity
k139_10179054	Viruses; unclassified bacterial viruses;	k139_10179054_5	469660.A8HP77_9CAUD	8.5e-46	189.9													4QDSU@10239,4QNYV@10744,4QQ23@28883,4QUZQ@35237	S	Protein of unknown function (DUF1367)
k139_10179054	Viruses; unclassified bacterial viruses;	k139_10179054_2	1229760.K4I378_9CAUD	6.8e-13	80.1													4QG00@10239,4QTM4@28883,4QZDS@35237
k139_9660283	Viruses; dsDNA viruses, no RNA stage; Caudovirales; Myoviridae;	k139_9660283_1	1262539.V9LZ09_9CAUD	2.4e-42	178.7													4QBQP@10239,4QI36@10662,4QR5H@28883,4QXBG@35237	S	Bacteriophage protein GP30.3
k139_9660283	Viruses; dsDNA viruses, no RNA stage; Caudovirales; Myoviridae;	k139_9660283_2	1278073.MYSTI_03760	2e-32	145.6													2E0I8@1,2ZA1B@2	S	Domain of unknown function (DUF4343)
k139_2217221	Viruses; environmental samples; uncultured Mediterranean phage uvMED;	k139_2217221_1	1298858.AUEL01000009_gene4340	1.4e-09	69.3													1N213@1224,2CDSP@1,2UFIC@28211,32RYD@2
k139_2217221	Viruses; environmental samples; uncultured Mediterranean phage uvMED;	k139_2217221_2	1230476.C207_01168	7.4e-11	73.2													1NXYR@1224,29E7C@1,2UTKA@28211,3015C@2,3K4H5@41294
k139_3331412	Viruses; environmental samples; uncultured Mediterranean phage uvMED;	k139_3331412_2	742767.HMPREF9456_03404	2.7e-50	205.3	dcm		2.1.1.37	ko:K00558	ko00270,ko01100,ko05206,map00270,map01100,map05206	M00035	R04858	RC00003,RC00332	ko00000,ko00001,ko00002,ko01000,ko02048,ko03032,ko03036				4P351@976,COG0270@1,COG0270@2	L	DNA (cytosine-5-)-methyltransferase activity
k139_12488200	Viruses; dsDNA viruses, no RNA stage; Caudovirales; Podoviridae; Kf1virus; Edwardsiella virus KF1; Edwardsiella phage KF-1;	k139_12488200_3	1233488.S4T7Z9_9CAUD	2.9e-30	141													4QG3G@10239,4QNW8@10744,4QPZ8@28883,4R03C@35237	S	catalytic activity
k139_12488200	Viruses; dsDNA viruses, no RNA stage; Caudovirales; Podoviridae; Kf1virus; Edwardsiella virus KF1; Edwardsiella phage KF-1;	k139_12488200_2	1244856.K4PW82_9CAUD	6.2e-191	674.1													4QD6D@10239,4QP43@10744,4QUDK@28883,4QZFH@35237
k139_12488200	Viruses; dsDNA viruses, no RNA stage; Caudovirales; Podoviridae; Kf1virus; Edwardsiella virus KF1; Edwardsiella phage KF-1;	k139_12488200_5	991905.SL003B_4033	5.5e-08	65.1													1Q85B@1224,2AEK9@1,2VEB4@28211,314FX@2,4BRDR@82117
k139_11688566	Viruses; environmental samples; uncultured environmental isolates;	k139_11688566_1	441769.ABFU01000059_gene373	8e-08	65.1													COG5412@1,COG5412@2	N	phage tail tape measure protein
k139_7380483	Viruses; environmental samples; uncultured Mediterranean phage uvMED;	k139_7380483_3	1100790.H2ELW2_9CAUD	9.4e-52	210.3													4QAIK@10239,4QNC3@10744,4QPEB@28883,4QUPH@35237	S	endonuclease activity
k139_2504843	Viruses; dsDNA viruses, no RNA stage; Caudovirales; Podoviridae; unclassified Podoviridae; Vibrio phage VvAW1;	k139_2504843_3	156578.ATW7_08194	1.3e-08	65.5	acpP	GO:0000035,GO:0000036,GO:0003674,GO:0005488,GO:0005575,GO:0005622,GO:0005623,GO:0005737,GO:0005829,GO:0005975,GO:0006082,GO:0006629,GO:0006631,GO:0006633,GO:0006643,GO:0006644,GO:0006664,GO:0006793,GO:0006796,GO:0008150,GO:0008152,GO:0008289,GO:0008610,GO:0008654,GO:0009058,GO:0009245,GO:0009247,GO:0009311,GO:0009312,GO:0009987,GO:0016051,GO:0016053,GO:0019637,GO:0019752,GO:0019842,GO:0031177,GO:…		ko:K02078					ko00000,ko00001				1MZ4P@1224,1S8X4@1236,COG0236@1,COG0236@2	IQ	Carrier of the growing fatty acid chain in fatty acid biosynthesis
k139_2504843	Viruses; dsDNA viruses, no RNA stage; Caudovirales; Podoviridae; unclassified Podoviridae; Vibrio phage VvAW1;	k139_2504843_2	1168281.I3PUY3_9CAUD	5.8e-44	183.7													4QEFN@10239,4QNIQ@10744,4QTT5@28883,4QZ2Y@35237	S	D-alanyl-D-alanine carboxypeptidase
k139_12221939	Viruses; dsDNA viruses, no RNA stage; Caudovirales; Myoviridae; unclassified Myoviridae; Burkholderia phage BcepB1A;	k139_12221939_1	882378.RBRH_01212	1.3e-86	327				ko:K09961					ko00000				1K878@119060,1R48T@1224,2WG2D@28216,COG3567@1,COG3567@2	S	Protein of unknown function (DUF1073)
k139_5791827	Viruses; unclassified bacterial viruses; Vibrio phage 1.185.O._10N.286.49.C2;	k139_5791827_1	102129.Lepto7375DRAFT_7192	1e-17	98.2													COG0467@1,COG0467@2,COG1467@1,COG1467@2	L	DNA replication initiation
k139_9119765	Viruses; environmental samples; uncultured Mediterranean phage uvMED;	k139_9119765_1	1414766.A0A0A0P0H4_9VIRU	6.3e-52	211.5													4QFZG@10239	S	Phage terminase large subunit
k139_4615713	Viruses; dsDNA viruses, no RNA stage; Caudovirales; Siphoviridae; Wizardvirus;	k139_4615713_2	1040987.AZUY01000009_gene1186	3.1e-10	72.4													1NK1N@1224,COG3209@1,COG3209@2	M	COG3209 Rhs family protein
k139_4615713	Viruses; dsDNA viruses, no RNA stage; Caudovirales; Siphoviridae; Wizardvirus;	k139_4615713_3	743721.Psesu_1179	3.5e-10	70.9													1P21N@1224,2DSRK@1,33H6U@2
k139_720016	Viruses; dsDNA viruses, no RNA stage; Caudovirales; Siphoviridae; Omegavirus;	k139_720016_3	686439.D0U234_9CAUD	5.2e-24	117.5													4QAIU@10239,4QPDE@28883,4QUQC@35237	S	HNH endonuclease
k139_12066394	Viruses; dsDNA viruses, no RNA stage; Caudovirales; Siphoviridae; unclassified Siphoviridae; Phage 5P_3;	k139_12066394_2	1121289.JHVL01000007_gene2757	6.7e-17	94													1V0EC@1239,24GCB@186801,36I8M@31979,COG3747@1,COG3747@2	L	Phage terminase, small subunit
k139_6446432	Viruses; dsDNA viruses, no RNA stage; Mimiviridae; unclassified Mimiviridae; Klosneuvirinae; Klosneuvirus; Bodo saltans virus;	k139_6446432_3	212035.TBPL_MIMIV	4.6e-28	132.1													4QCQY@10239,4QVGM@35237	K	Transcription factor TFIID (or TATA-binding protein, TBP)
k139_6241716	Viruses; unclassified bacterial viruses;	k139_6241716_3	1217652.F954_02878	3.2e-22	111.7													1P4U6@1224,1SUV8@1236,3NP9A@468,COG1917@1,COG1917@2	S	Cupin 2, conserved barrel domain protein
k139_6241716	Viruses; unclassified bacterial viruses;	k139_6241716_4	1112216.JH594425_gene1957	6.7e-15	87.8													1PZ9T@1224,2BHYZ@1,2KB8W@204457,2V3ER@28211,32C3A@2
k139_525489	Viruses; environmental samples; uncultured marine virus;	k139_525489_1	1121898.Q766_16045	1.2e-12	80.5													1IAYI@117743,28NGR@1,2NVM6@237,2ZBIR@2,4NK19@976
k139_1953244	Viruses; dsDNA viruses, no RNA stage; Caudovirales; Podoviridae; unclassified Podoviridae; Citrobacter phage CVT22;	k139_1953244_1	1197951.I6S2A9_9CAUD	6.9e-48	197.6		GO:0005575,GO:0008150,GO:0016032,GO:0019012,GO:0019028,GO:0019058,GO:0019068,GO:0019072,GO:0019073,GO:0032991,GO:0044403,GO:0044419,GO:0044423,GO:0046798,GO:0051704											4QCM5@10239,4QQFH@28883,4QVZY@35237	S	Bacteriophage head to tail connecting protein
k139_1953244	Viruses; dsDNA viruses, no RNA stage; Caudovirales; Podoviridae; unclassified Podoviridae; Citrobacter phage CVT22;	k139_1953244_2	1197951.I6RT34_9CAUD	7.5e-166	590.5													4QGAG@10239,4QUA4@28883,4R0KB@35237
k139_9093530	Viruses; dsDNA viruses, no RNA stage; Caudovirales; Podoviridae; environmental samples; uncultured T7-like podovirus;	k139_9093530_1	563192.HMPREF0179_03457	7.5e-66	257.7													1P27P@1224,2MAPB@213115,2WTS1@28221,42YUP@68525,COG0749@1,COG0749@2	L	DNA polymerase A domain
k139_5237275	Viruses; unclassified bacterial viruses;	k139_5237275_1	1123279.ATUS01000005_gene3090	6.2e-11	73.6													1NJ4X@1224,1SGPV@1236,2EU17@1,33MI9@2
k139_5237275	Viruses; unclassified bacterial viruses;	k139_5237275_2	469660.A8HP60_9CAUD	5.1e-37	161.8													4QFEN@10239,4QSSU@28883,4QYS2@35237
k139_1822229	Viruses; dsDNA viruses, no RNA stage; Caudovirales; Myoviridae; unclassified Myoviridae; Shewanella phage SppYZU01;	k139_1822229_1	285514.JNWO01000071_gene4	3.2e-31	142.5	polA_1		2.7.7.7	ko:K02334,ko:K02335	ko00230,ko00240,ko01100,ko03030,ko03410,ko03420,ko03440,map00230,map00240,map01100,map03030,map03410,map03420,map03440		R00375,R00376,R00377,R00378	RC02795	ko00000,ko00001,ko01000,ko03032,ko03400				2IG0A@201174,COG0749@1,COG0749@2	L	DNA polymerase
k139_1822229	Viruses; dsDNA viruses, no RNA stage; Caudovirales; Myoviridae; unclassified Myoviridae; Shewanella phage SppYZU01;	k139_1822229_2	1236000.L0AQZ6_9CAUD	4.3e-08	64.3													4QGI0@10239,4QHX8@10662,4QRQY@28883,4QZBH@35237
k139_8165820	Viruses; dsDNA viruses, no RNA stage; Caudovirales; Siphoviridae; unclassified Siphoviridae; Vibrio phage VpKK5;	k139_8165820_1	1122599.AUGR01000011_gene4011	8.9e-15	88.2			4.2.2.1	ko:K01727					ko00000,ko01000		PL8		1QZAD@1224,1RYP3@1236,1XMG9@135619,COG1196@1,COG1196@2,COG5283@1,COG5283@2	D	nuclear chromosome segregation
k139_8722661	Viruses; dsDNA viruses, no RNA stage; Caudovirales; Siphoviridae; Arquatrovirinae; Likavirus; Streptomyces virus Hydra; Streptomyces phage Hydra;	k139_8722661_3	566461.SSFG_01034	1.8e-28	132.9													2EGA5@1,2GSDD@201174,33A1Y@2	S	HNH endonuclease
k139_9544484	Viruses; environmental samples; uncultured Mediterranean phage uvMED;	k139_9544484_2	160488.PP_2268	1.2e-22	112.8													1NCZR@1224,2E0FP@1,32W1T@2	L	Phage endonuclease I
k139_9544484	Viruses; environmental samples; uncultured Mediterranean phage uvMED;	k139_9544484_4	856793.MICA_369	2.5e-23	114.8	groS	GO:0003674,GO:0005488,GO:0005515,GO:0005575,GO:0005622,GO:0005623,GO:0005737,GO:0005829,GO:0006457,GO:0006458,GO:0006950,GO:0006986,GO:0008150,GO:0009266,GO:0009408,GO:0009628,GO:0009987,GO:0010033,GO:0016032,GO:0016465,GO:0019058,GO:0019068,GO:0032991,GO:0035966,GO:0042221,GO:0042802,GO:0043167,GO:0043169,GO:0044403,GO:0044419,GO:0044424,GO:0044444,GO:0044445,GO:0044464,GO:0046872,GO:0050896,GO:…		ko:K04078					ko00000,ko03029,ko03110				1MZ2X@1224,2U9AQ@28211,4BQMG@82117,COG0234@1,COG0234@2	O	Binds to Cpn60 in the presence of Mg-ATP and suppresses the ATPase activity of the latter
k139_4505274	Viruses; environmental samples; uncultured Mediterranean phage uvMED;	k139_4505274_1	1479238.JQMZ01000001_gene129	1.1e-17	95.5													1MVXW@1224,2TT3H@28211,43ZTM@69657,COG3926@1,COG3926@2	S	Glycosyl hydrolase 108
k139_4875533	Viruses; dsDNA viruses, no RNA stage; Caudovirales; Podoviridae; unclassified Podoviridae; Pseudoalteromonas virus vB_PspP-H6/1;	k139_4875533_1	1121921.KB898706_gene3042	1.3e-38	166.8													1QE0C@1224,1RZ22@1236,28J9D@1,2Z94E@2	S	P22 coat protein - gene protein 5
k139_667964	Viruses; environmental samples; uncultured environmental isolates; uncultured Mediterranean phage uvDeep-CGR0-AD1-C239;	k139_667964_1	1123508.JH636441_gene3582	3.8e-45	188													COG1783@1,COG1783@2	S	DNA packaging
k139_667964	Viruses; environmental samples; uncultured environmental isolates; uncultured Mediterranean phage uvDeep-CGR0-AD1-C239;	k139_667964_2	1082931.KKY_723	5.8e-126	457.6													1Q5SI@1224,2UQF2@28211,COG4695@1,COG4695@2	S	Phage portal protein
k139_9978398	Viruses; environmental samples; uncultured virus;	k139_9978398_1	1618242.A0A0C5IBR9_9CIRC	1.5e-28	133.7		GO:0008150,GO:0016032,GO:0019058,GO:0019079,GO:0039682,GO:0039684,GO:0039687,GO:0039693,GO:0044403,GO:0044419,GO:0051704											4QB1C@10239,4QUKV@29258	S	ATPase activity, uncoupled
k139_294054	Viruses; dsDNA viruses, no RNA stage; Caudovirales; Siphoviridae; unclassified Siphoviridae; Rhizobium phage vB_RglS_P106B;	k139_294054_1	1458697.W6EKI1_9CAUD	7.2e-132	477.2													4QB5I@10239,4QKRP@10699,4QPQ9@28883,4QUT2@35237	S	helicase activity
k139_294054	Viruses; dsDNA viruses, no RNA stage; Caudovirales; Siphoviridae; unclassified Siphoviridae; Rhizobium phage vB_RglS_P106B;	k139_294054_4	1458697.W6E8H1_9CAUD	5.3e-48	198													4QC5D@10239,4QPVU@28883,4QVY9@35237	S	Protein of unknown function (DUF2800)
k139_5607713	Viruses;	k139_5607713_1	1127514.H9C0R8_9CAUD	3e-32	144.4													4QBHS@10239,4QPT9@28883,4QUVV@35237	S	DNA metabolic process
k139_11641965	Viruses; unclassified bacterial viruses;	k139_11641965_1	492774.JQMB01000013_gene2936	6.6e-11	73.6													1RKX8@1224,2AXQF@1,2UJCZ@28211,31PR8@2
k139_11641965	Viruses; unclassified bacterial viruses;	k139_11641965_3	1122135.KB893135_gene602	2.7e-124	451.8													1PJBP@1224,28HXV@1,2U8DN@28211,2Z83C@2
k139_11641965	Viruses; unclassified bacterial viruses;	k139_11641965_4	1088721.NSU_0765	3.7e-10	70.5													1N6RV@1224,2ED07@1,2K6QR@204457,2UHR8@28211,336X6@2
k139_7736027	Viruses; environmental samples; uncultured marine virus;	k139_7736027_3	1123400.KB904772_gene3336	7e-28	131													1R52W@1224,1RRZS@1236,COG0175@1,COG0175@2	EH	COG0175 3'-phosphoadenosine 5'-phosphosulfate sulfotransferase (PAPS reductase) FAD synthetase and related enzymes
k139_7407008	Viruses; dsDNA viruses, no RNA stage; Caudovirales; Podoviridae; unclassified Podoviridae;	k139_7407008_1	1197951.I6S2A9_9CAUD	5.4e-123	448		GO:0005575,GO:0008150,GO:0016032,GO:0019012,GO:0019028,GO:0019058,GO:0019068,GO:0019072,GO:0019073,GO:0032991,GO:0044403,GO:0044419,GO:0044423,GO:0046798,GO:0051704											4QCM5@10239,4QQFH@28883,4QVZY@35237	S	Bacteriophage head to tail connecting protein
k139_8097864	Viruses; unclassified bacterial viruses; Vibrio phage 1.170.O._10N.261.52.C3;	k139_8097864_1	517433.PanABDRAFT_1938	2.7e-09	67.8	yjjV			ko:K03424					ko00000,ko01000				1MW5C@1224,1RP5T@1236,3VZ7A@53335,COG0084@1,COG0084@2	L	deoxyribonuclease
k139_8097864	Viruses; unclassified bacterial viruses; Vibrio phage 1.170.O._10N.261.52.C3;	k139_8097864_3	290317.Cpha266_2437	5.3e-32	145.6													1FDV6@1090,COG5617@1,COG5617@2	S	Psort location CytoplasmicMembrane, score
k139_2795187	Viruses; environmental samples; uncultured marine virus;	k139_2795187_1	1110502.TMO_0053	3.1e-60	239.2													1NBHR@1224,28HPK@1,2JQ8P@204441,2TT3N@28211,2Z7XJ@2	S	Bacteriophage head to tail connecting protein
k139_10077181	Viruses; dsDNA viruses, no RNA stage; Caudovirales; Podoviridae; Autographivirinae; unclassified Autographivirinae; Synechococcus phage S-CBP2;	k139_10077181_2	1436889.W6ASB5_9CAUD	1.1e-30	140.6													4QE8X@10239,4QNB2@10744,4QRJF@28883,4QYGD@35237	S	Phage phiEco32-like COOH.NH2 ligase-type 2
k139_10201557	Viruses; environmental samples; uncultured Mediterranean phage uvMED;	k139_10201557_2	644968.DFW101_3487	3e-13	82													1NGCE@1224,2AG31@1,3167H@2
k139_6299513	Viruses; dsDNA viruses, no RNA stage; Mimiviridae; unclassified Mimiviridae; Homavirus sp.;	k139_6299513_1	212035.YR530_MIMIV	5.2e-25	122.9													4QBY0@10239,4QW35@35237	S	AAA domain
k139_3743640	Viruses; environmental samples; uncultured Mediterranean phage uvMED;	k139_3743640_1	1197951.I6RT34_9CAUD	1.2e-07	64.7													4QGAG@10239,4QUA4@28883,4R0KB@35237
k139_1346393	Viruses; dsDNA viruses, no RNA stage; Caudovirales; Siphoviridae; Pamx74virus; Pseudomonas virus PaMx28; Pseudomonas phage PaMx28;	k139_1346393_2	856793.MICA_552	5.7e-10	70.9													1NIPJ@1224,2DR7P@1,2UKRJ@28211,33AK6@2,4BSX9@82117	S	Bacteriophage related domain of unknown function
k139_1346393	Viruses; dsDNA viruses, no RNA stage; Caudovirales; Siphoviridae; Pamx74virus; Pseudomonas virus PaMx28; Pseudomonas phage PaMx28;	k139_1346393_1	716928.AJQT01000109_gene1206	1.5e-14	86.3													1RAWH@1224,28RH4@1,2UWNZ@28211,2ZDW4@2,4BHND@82115
k139_1346393	Viruses; dsDNA viruses, no RNA stage; Caudovirales; Siphoviridae; Pamx74virus; Pseudomonas virus PaMx28; Pseudomonas phage PaMx28;	k139_1346393_3	716928.AJQT01000109_gene1208	6.5e-32	144.8													1RD2S@1224,2DIIY@1,2U8HK@28211,303ET@2
k139_2904771	Viruses; dsDNA viruses, no RNA stage; Caudovirales; Myoviridae; unclassified Myoviridae; Synechococcus phage S-CRM01;	k139_2904771_2	2074.JNYD01000022_gene1507	4.9e-16	90.1													2GYWG@201174,COG1403@1,COG1403@2	L	HNH endonuclease
k139_2199866	Viruses; environmental samples; uncultured Mediterranean phage uvMED;	k139_2199866_1	445685.E3SKG6_9CAUD	5.9e-11	75.5		GO:0005575,GO:0019012,GO:0019028,GO:0044423											4QAJ5@10239,4QHUT@10662,4QPY5@28883,4QUS9@35237	S	Major capsid protein Gp23
k139_5328149	Viruses; environmental samples; uncultured environmental isolates; uncultured Mediterranean phage uvDeep-CGR2-KM18-C269;	k139_5328149_2	1380355.JNIJ01000008_gene1979	1.7e-11	74.7	cfr9IM		2.1.1.113,2.1.1.72	ko:K00571,ko:K00590					ko00000,ko01000,ko02048				1MY4G@1224,2U1X0@28211,3K4CR@41294,COG0863@1,COG0863@2	L	DNA methylase
k139_5328149	Viruses; environmental samples; uncultured environmental isolates; uncultured Mediterranean phage uvDeep-CGR2-KM18-C269;	k139_5328149_1	1205680.CAKO01000042_gene5483	1e-36	160.6													1PVGW@1224,2U7F3@28211,COG0433@1,COG0433@2	S	COG0433 Predicted ATPase
k139_12563480	Viruses; dsDNA viruses, no RNA stage; Iridoviridae; Betairidovirinae; Iridovirus; unclassified Iridovirus; Invertebrate iridovirus 25;	k139_12563480_1	5691.AAZ11092	4e-44	185.7	RPOIILS		2.7.7.6	ko:K03006	ko00230,ko00240,ko01100,ko03020,ko05016,ko05168,ko05169,map00230,map00240,map01100,map03020,map05016,map05168,map05169	M00180	R00435,R00441,R00442,R00443	RC02795	br01611,ko00000,ko00001,ko00002,ko01000,ko03021,ko03400				3XSV4@5653,COG0086@1,KOG0260@2759	K	DNA-dependent RNA polymerase catalyzes the transcription of DNA into RNA using the four ribonucleoside triphosphates as substrates
k139_1985709	Viruses; environmental samples; uncultured Mediterranean phage;	k139_1985709_1	445688.E3SNN4_9CAUD	3e-184	651.7		GO:0003674,GO:0003824,GO:0004518,GO:0005575,GO:0006139,GO:0006725,GO:0006807,GO:0008150,GO:0008152,GO:0009987,GO:0016032,GO:0016043,GO:0016787,GO:0016788,GO:0019058,GO:0019068,GO:0019069,GO:0019072,GO:0019075,GO:0022607,GO:0032991,GO:0034641,GO:0043170,GO:0043493,GO:0044085,GO:0044237,GO:0044238,GO:0044403,GO:0044419,GO:0046483,GO:0046797,GO:0051704,GO:0071704,GO:0071840,GO:0090304,GO:0090305,GO:…											4QHDM@10239,4QI2W@10662,4QRD0@28883,4QYV6@35237	S	Terminase-like family
k139_1985709	Viruses; environmental samples; uncultured Mediterranean phage;	k139_1985709_2	754038.G8EXP0_9CAUD	7.8e-09	67.4		GO:0005575,GO:0032991,GO:0043493											4QAND@10239,4QI03@10662,4QPBN@28883	S	Terminase DNA packaging enzyme
k139_4855642	Viruses; environmental samples; uncultured Mediterranean phage uvMED;	k139_4855642_2	1150626.PHAMO_80072	1.4e-55	223.4													1R66A@1224,2JXEM@204441,2TV42@28211,COG1783@1,COG1783@2	S	Terminase-like family
k139_4855642	Viruses; environmental samples; uncultured Mediterranean phage uvMED;	k139_4855642_1	1304872.JAGC01000005_gene2030	3.8e-11	75.1	mom			ko:K21527					ko00000,ko01000				1R9SE@1224,2DBHG@1,2MECQ@213115,2X16P@28221,2Z99H@2,43ENR@68525
k139_3673216	Viruses; environmental samples; uncultured environmental isolates; uncultured Mediterranean phage uvDeep-CGR2-KM21-C338;	k139_3673216_1	68219.JNXI01000003_gene4911	1.7e-58	233.4													COG4653@1,COG4653@2	G	Phage capsid family
k139_2691728	Viruses; environmental samples; uncultured Mediterranean phage uvMED;	k139_2691728_4	1123366.TH3_19867	1.9e-33	149.1													1N0U8@1224,2JTZJ@204441,2UICK@28211,COG0741@1,COG0741@2	M	lytic transglycosylase activity
k139_2691728	Viruses; environmental samples; uncultured Mediterranean phage uvMED;	k139_2691728_6	1480731.X2KT53_9CAUD	1.2e-57	229.9													4QAIK@10239,4QNC3@10744,4QPEB@28883,4QUPH@35237	S	endonuclease activity
k139_1482797	Viruses; dsDNA viruses, no RNA stage; Caudovirales; Podoviridae; Picovirinae; unclassified Picovirinae; Arthrobacter phage Anjali;	k139_1482797_2	268748.Q58N56_BPPRP	7.9e-48	197.2													4QD0J@10239,4QNR4@10744,4QSK9@28883,4R0A5@35237
k139_1692475	Viruses; dsDNA viruses, no RNA stage; Caudovirales; Siphoviridae; Mclasvirinae; Reyvirus; Mycobacterium virus Rey; Mycobacterium phage Rey;	k139_1692475_2	1145276.T479_16370	1.7e-22	113.2													1VC16@1239,2C9JF@1,32RPD@2,4HK64@91061	S	ERF superfamily
k139_2433779	Viruses; dsDNA viruses, no RNA stage; Caudovirales; Podoviridae; unclassified Podoviridae; Salmonella phage SE131;	k139_2433779_2	1462526.BN990_04234	1.7e-20	105.5	smf			ko:K04096					ko00000				1VNFT@1239,4HZZP@91061,COG0758@1,COG0758@2	LU	Protein of unknown function (DUF2493)
k139_4976283	Viruses; dsDNA viruses, no RNA stage; Caudovirales; Siphoviridae; Slashvirus;	k139_4976283_2	1073999.BN137_1198	9e-38	164.5													1PK58@1224,1RYHG@1236,COG0468@1,COG0468@2	L	AAA domain
k139_4976283	Viruses; dsDNA viruses, no RNA stage; Caudovirales; Siphoviridae; Slashvirus;	k139_4976283_1	1235790.C805_00844	6.3e-08	63.2													1VC42@1239,25DRJ@186801,2E2AR@1,32XG5@2	S	AP2 domain
k139_6858672	Viruses; environmental samples; uncultured Mediterranean phage uvMED;	k139_6858672_1	552398.HMPREF0866_01621	5e-20	104			2.1.1.72	ko:K07319					ko00000,ko01000,ko02048				1TPHP@1239,249MR@186801,3WGXJ@541000,COG0863@1,COG0863@2,COG1475@1,COG1475@2	KL	Psort location Cytoplasmic, score
k139_7781374	Viruses; dsDNA viruses, no RNA stage; Mimiviridae; unclassified Mimiviridae; Tupanvirus; Tupanvirus soda lake;	k139_7781374_3	212035.YL245_MIMIV	3.7e-33	149.1													4QAIU@10239,4QUQC@35237	S	HNH endonuclease
k139_3333841	Viruses; dsDNA viruses, no RNA stage; Caudovirales; Siphoviridae; unclassified Siphoviridae; Dinoroseobacter phage vB_DshS-R5C;	k139_3333841_1	1207063.P24_13800	5.2e-52	211.1													1R8XM@1224,2C5GI@1,2TUME@28211,2Z8C1@2	S	P22 coat protein - gene protein 5
k139_3333841	Viruses; dsDNA viruses, no RNA stage; Caudovirales; Siphoviridae; unclassified Siphoviridae; Dinoroseobacter phage vB_DshS-R5C;	k139_3333841_2	693444.D782_2481	4.1e-27	128.3													1PS44@1224,1RRB1@1236,28IWE@1,2Z8UQ@2
k139_1423086	Viruses; dsDNA viruses, no RNA stage; Caudovirales; Siphoviridae; L5virus; unclassified L5virus; Mycobacterium phage Kimona;	k139_1423086_3	1463853.JOHW01000018_gene4972	2.6e-41	175.6			2.1.1.37	ko:K00558	ko00270,ko01100,ko05206,map00270,map01100,map05206	M00035	R04858	RC00003,RC00332	ko00000,ko00001,ko00002,ko01000,ko02048,ko03032,ko03036				2GNB2@201174,COG0270@1,COG0270@2	L	DNA (cytosine-5-)-methyltransferase activity
k139_6224968	Viruses; dsDNA viruses, no RNA stage; Caudovirales; Siphoviridae; Arquatrovirinae; R4virus; unclassified R4virus;	k139_6224968_3	1109712.G9FHB4_9CAUD	4.7e-08	63.2													4QCP5@10239,4QMH6@10699,4QSEI@28883,4QXAP@35237
k139_6183079	Viruses; dsDNA viruses, no RNA stage; Caudovirales; Myoviridae; unclassified Myoviridae; Ralstonia phage RSP15;	k139_6183079_2	211165.AJLN01000040_gene6463	7.2e-27	127.9													1GB6Y@1117,2E0I8@1,32W3Z@2	S	Domain of unknown function (DUF4343)
k139_1620281	Viruses; dsDNA viruses, no RNA stage; Caudovirales; Siphoviridae; unclassified Siphoviridae; Phage 5P_3;	k139_1620281_1	697281.Mahau_2914	1.2e-61	243.8													1TP8B@1239,2497C@186801,42FVH@68295,COG4695@1,COG4695@2	S	TIGRFAM phage portal protein, HK97 family
k139_7611812	Viruses; environmental samples; uncultured virus;	k139_7611812_1	1408417.JHYB01000005_gene37	4.7e-159	567.8	nrdA		1.17.4.1	ko:K00525	ko00230,ko00240,ko01100,map00230,map00240,map01100	M00053	R02017,R02018,R02019,R02024	RC00613	ko00000,ko00001,ko00002,ko01000,ko03400				3WSWN@544448,COG0209@1,COG0209@2	F	Provides the precursors necessary for DNA synthesis. Catalyzes the biosynthesis of deoxyribonucleotides from the corresponding ribonucleotides
k139_7611812	Viruses; environmental samples; uncultured virus;	k139_7611812_3	1335757.SPICUR_08520	1.4e-96	359.8	nrdB		1.17.4.1	ko:K00526,ko:K03676	ko00230,ko00240,ko01100,map00230,map00240,map01100	M00053	R02017,R02018,R02019,R02024	RC00613	ko00000,ko00001,ko00002,ko01000,ko03110,ko03400				1MWUS@1224,1RZEX@1236,COG0208@1,COG0208@2	F	Ribonucleotide reductase beta
k139_7611812	Viruses; environmental samples; uncultured virus;	k139_7611812_7	1357400.HMPREF2086_01534	1.8e-20	107.1	polA	GO:0003674,GO:0003824,GO:0003887,GO:0004518,GO:0004527,GO:0005575,GO:0005622,GO:0005623,GO:0005737,GO:0006139,GO:0006259,GO:0006260,GO:0006261,GO:0006281,GO:0006725,GO:0006807,GO:0006950,GO:0006974,GO:0008150,GO:0008152,GO:0008409,GO:0009058,GO:0009059,GO:0009987,GO:0016740,GO:0016772,GO:0016779,GO:0016787,GO:0016788,GO:0018130,GO:0019438,GO:0033554,GO:0034061,GO:0034641,GO:0034645,GO:0034654,GO:…	2.7.7.7	ko:K02335	ko00230,ko00240,ko01100,ko03030,ko03410,ko03420,ko03440,map00230,map00240,map01100,map03030,map03410,map03420,map03440		R00375,R00376,R00377,R00378	RC02795	ko00000,ko00001,ko01000,ko03032,ko03400				1MU31@1224,2YMQV@29547,42NAV@68525,COG0258@1,COG0258@2,COG0749@1,COG0749@2	L	In addition to polymerase activity, this DNA polymerase exhibits 5'-3' exonuclease activity
k139_7611812	Viruses; environmental samples; uncultured virus;	k139_7611812_4	1084719.G3MB42_9CAUD	1.9e-71	276.6													4QK79@10662	S	Putative transposase DNA-binding domain
k139_7611812	Viruses; environmental samples; uncultured virus;	k139_7611812_5	1391188.A0A068EP85_9CAUD	1.1e-41	177.9													4QAWG@10239,4QI76@10662,4QPII@28883,4QV6X@35237	S	DNA helicase activity
k139_10407607	Viruses; dsDNA viruses, no RNA stage; Mimiviridae; unclassified Mimiviridae; Terrestrivirus sp.;	k139_10407607_1	212035.YL364_MIMIV	1.7e-48	200.3		GO:0005575,GO:0019012											4QB5I@10239,4QUT2@35237	S	N-methyltransferase activity
k139_2204475	Viruses; dsDNA viruses, no RNA stage; Caudovirales; Podoviridae; Autographivirinae; unclassified Autographivirinae; Pelagibacter phage HTVC011P;	k139_2204475_1	1028800.RG540_CH13980	3.6e-96	358.6													1N0W2@1224,2U18J@28211,4BHJS@82115,COG5410@1,COG5410@2	K	chromosome segregation
k139_7195693	Viruses; dsDNA viruses, no RNA stage; Caudovirales; Podoviridae; Kf1virus; unclassified Kf1virus; Pseudoalteromonas phage PH1;	k139_7195693_2	1233488.S4T7T5_9CAUD	9.6e-118	430.3													4QBQ9@10239,4QNDC@10744,4QPFB@28883,4QVS0@35237	S	Protein of unknown function (DUF4043)
k139_7195693	Viruses; dsDNA viruses, no RNA stage; Caudovirales; Podoviridae; Kf1virus; unclassified Kf1virus; Pseudoalteromonas phage PH1;	k139_7195693_4	1233488.S4T7Z3_9CAUD	1.8e-20	106.7													4QDWF@10239,4QNMS@10744,4QT6Y@28883,4QX1Z@35237
k139_7195693	Viruses; dsDNA viruses, no RNA stage; Caudovirales; Podoviridae; Kf1virus; unclassified Kf1virus; Pseudoalteromonas phage PH1;	k139_7195693_5	1233488.S4T7A4_9CAUD	1.6e-13	82.8													4QHMY@10239,4QNFN@10744,4QSGS@28883,4QW88@35237
k139_4041529	Viruses; dsDNA viruses, no RNA stage; Caudovirales; Siphoviridae; unclassified Siphoviridae; Sinorhizobium phage HMSP1-Susan;	k139_4041529_3	537007.BLAHAN_05507	1.1e-11	75.5	yhdJ		2.1.1.72	ko:K00571					ko00000,ko01000,ko02048				1V0ZF@1239,24CQV@186801,COG0863@1,COG0863@2	L	Belongs to the N(4) N(6)-methyltransferase family
k139_3797690	Viruses; environmental samples; uncultured environmental isolates; uncultured Mediterranean phage uvDeep-CGR0-KM14-C182;	k139_3797690_1	1033743.CAES01000078_gene3707	1.2e-38	167.2													1U0NG@1239,272AT@186822,2BNN5@1,32HB2@2,4IA35@91061
k139_4168954	Viruses; dsDNA viruses, no RNA stage; Caudovirales; Siphoviridae; unclassified Siphoviridae; Escherichia phage C130_2;	k139_4168954_2	1414766.A0A0A0P0H4_9VIRU	4.7e-106	391.7													4QFZG@10239	S	Phage terminase large subunit
k139_10886530	Viruses; dsDNA viruses, no RNA stage; Caudovirales; Siphoviridae; Gordonvirus; unclassified Gordonvirus;	k139_10886530_1	1528106.JRJE01000020_gene2293	1.1e-12	79.3													1N0FZ@1224,2UDXB@28211,COG4675@1,COG4675@2	S	Phage Tail Collar Domain
k139_10886530	Viruses; dsDNA viruses, no RNA stage; Caudovirales; Siphoviridae; Gordonvirus; unclassified Gordonvirus;	k139_10886530_2	1636270.A0A0E3JSB2_9CAUD	1.7e-54	219.9													4QBFN@10239,4QNPZ@10744,4QPTW@28883	S	Phage stabilisation protein
k139_9850698	Viruses; dsDNA viruses, no RNA stage; Caudovirales; Siphoviridae; P12024virus;	k139_9850698_5	1168478.I6R9L7_9CAUD	3.4e-30	138.7													4QBFR@10239,4QKMP@10699,4QPRX@28883,4QV1E@35237	S	ERF superfamily
k139_4330200	Viruses; environmental samples; uncultured Mediterranean phage uvMED;	k139_4330200_1	662479.C440_16876	4.8e-32	144.8													23S9E@183963,2XTSP@28890,arCOG06187@1,arCOG06187@2157	D	COG1077 Actin-like ATPase involved in cell morphogenesis
k139_3785823	Viruses; dsDNA viruses, no RNA stage; Mimiviridae; unclassified Mimiviridae; Klosneuvirinae; Hokovirus; Hokovirus HKV1;	k139_3785823_1	4924.XP_001386423.2	2.9e-36	159.1	MCA1	GO:0003674,GO:0003824,GO:0004175,GO:0004197,GO:0006508,GO:0006807,GO:0006915,GO:0008150,GO:0008152,GO:0008219,GO:0008233,GO:0008234,GO:0009056,GO:0009057,GO:0009987,GO:0012501,GO:0016787,GO:0019538,GO:0030163,GO:0043170,GO:0044237,GO:0044238,GO:0044248,GO:0044257,GO:0044260,GO:0044265,GO:0044267,GO:0051603,GO:0070011,GO:0071704,GO:0140096,GO:1901564,GO:1901565,GO:1901575											38EI0@33154,3NW3X@4751,3QKCB@4890,3RS6R@4891,47A7K@766764,KOG1546@1,KOG1546@2759	DO	Involved in cell death (apoptosis)
k139_3785823	Viruses; dsDNA viruses, no RNA stage; Mimiviridae; unclassified Mimiviridae; Klosneuvirinae; Hokovirus; Hokovirus HKV1;	k139_3785823_2	36875.HQ29_08300	2.5e-44	186.4	rssA			ko:K07001,ko:K15477,ko:K16638	ko05134,map05134				ko00000,ko00001,ko02042				4NISG@976,COG1752@1,COG1752@2	S	Patatin-like phospholipase
k139_3785823	Viruses; dsDNA viruses, no RNA stage; Mimiviridae; unclassified Mimiviridae; Klosneuvirinae; Hokovirus; Hokovirus HKV1;	k139_3785823_3	1298865.H978DRAFT_3971	6.8e-12	78.2													1MZSD@1224,1S9YB@1236,4684X@72275,COG1216@1,COG1216@2	S	Glycosyltransferase like family 2
k139_515523	Viruses; unclassified bacterial viruses; Hot spring virus BHS1;	k139_515523_3	1114964.L485_00885	2.9e-15	88.2													1NJQ6@1224,2E2AR@1,32XG5@2	S	PFAM Pathogenesis-related transcriptional factor and ERF
k139_11697249	Viruses; environmental samples; uncultured virus;	k139_11697249_1	868864.Dester_0837	1.7e-123	449.5	groL	GO:0003674,GO:0005488,GO:0005515,GO:0005575,GO:0005622,GO:0005623,GO:0005737,GO:0005829,GO:0006457,GO:0006458,GO:0008150,GO:0009987,GO:0016465,GO:0032991,GO:0044183,GO:0044424,GO:0044444,GO:0044445,GO:0044464,GO:0051082,GO:0061077,GO:0101031,GO:1990220		ko:K04077	ko03018,ko04212,ko04940,ko05134,ko05152,map03018,map04212,map04940,map05134,map05152				ko00000,ko00001,ko03019,ko03029,ko03110,ko04147				2G3V0@200783,COG0459@1,COG0459@2	O	Prevents misfolding and promotes the refolding and proper assembly of unfolded polypeptides generated under stress conditions
k139_11828171	Viruses; dsDNA viruses, no RNA stage; Caudovirales; Podoviridae; unclassified Podoviridae; Cellulophaga phage phi38:1;	k139_11828171_5	1402875.U3TJZ9_9CAUD	3.2e-26	124.8													4QARC@10239,4QP0H@10744,4QPDS@28883,4QV4E@35237	S	nucleic acid binding
k139_9105911	Viruses; dsDNA viruses, no RNA stage; Caudovirales; Myoviridae; unclassified Myoviridae; Cronobacter phage vB_CsaM_GAP32;	k139_9105911_1	1141136.K4F794_9CAUD	1.3e-66	260.4													4QEGS@10239,4QHWF@10662,4QS2V@28883,4QVI7@35237	S	nicotinate-nucleotide diphosphorylase (carboxylating) activity
k139_4830226	Viruses; dsDNA viruses, no RNA stage; Phycodnaviridae; environmental samples; Organic Lake phycodnavirus 1;	k139_4830226_1	7955.ENSDARP00000054813	8e-31	141	GNE	GO:0003674,GO:0003824,GO:0005575,GO:0005622,GO:0005623,GO:0005737,GO:0005829,GO:0005975,GO:0006040,GO:0006054,GO:0006082,GO:0006793,GO:0006796,GO:0007155,GO:0008150,GO:0008152,GO:0008761,GO:0009058,GO:0009384,GO:0009987,GO:0016053,GO:0016301,GO:0016310,GO:0016740,GO:0016772,GO:0016773,GO:0016853,GO:0016854,GO:0016857,GO:0016999,GO:0017000,GO:0017144,GO:0019200,GO:0019752,GO:0022610,GO:0043436,GO:…	2.7.1.60,3.2.1.183	ko:K12409	ko00520,ko01100,map00520,map01100		R00414,R02705	RC00002,RC00005,RC00017,RC00288	ko00000,ko00001,ko01000				2QUGI@2759,38S4V@33154,3BCQP@33208,3CSF1@33213,488ED@7711,495ZK@7742,49SBD@7898,COG1940@1	GK	N-acetylmannosamine kinase
k139_4830226	Viruses; dsDNA viruses, no RNA stage; Phycodnaviridae; environmental samples; Organic Lake phycodnavirus 1;	k139_4830226_2	768486.EHR_01395	6.8e-11	73.9													1V3SJ@1239,4B2CK@81852,4HHS0@91061,COG3544@1,COG3544@2	S	Domain of unknown function (DUF305)
k139_306991	Viruses; unclassified bacterial viruses; environmental samples; uncultured phage;	k139_306991_6	585531.HMPREF0063_10039	1.5e-08	67				ko:K21449					ko00000,ko02000	1.B.40.2			2ISHQ@201174,COG5301@1,COG5301@2	G	cellulose 1,4-beta-cellobiosidase activity
k139_306991	Viruses; unclassified bacterial viruses; environmental samples; uncultured phage;	k139_306991_1	471874.PROSTU_04413	2.9e-19	102.4													1PS44@1224,1RRB1@1236,28IWE@1,2Z8UQ@2,3ZA6V@586	S	Psort location Cytoplasmic, score 8.96
k139_306991	Viruses; unclassified bacterial viruses; environmental samples; uncultured phage;	k139_306991_2	1211640.K4JS76_9CAUD	1.5e-44	186.8		GO:0005575,GO:0019012,GO:0019028,GO:0044423											4QAK6@10239,4QKP8@10699,4QPBY@28883,4QUP9@35237	S	peptidase activity
k139_1385850	Viruses; dsDNA viruses, no RNA stage; Caudovirales; Podoviridae; Luz24virus; Pseudomonas virus Ab22; Pseudomonas phage vB_PaeP_C2-10_Ab22;	k139_1385850_2	1300345.LF41_2410	3.6e-21	108.2													1NA3X@1224,COG2197@1,COG2197@2	KT	HNH endonuclease
k139_10284138	Viruses; dsDNA viruses, no RNA stage; Caudovirales; Siphoviridae; unclassified Siphoviridae; Escherichia phage Halfdan;	k139_10284138_1	462590.A9J4W6_BPPYU	4.9e-112	411.4													4QG8X@10239,4QM55@10699,4QSBT@28883,4QVDN@35237
k139_11326430	Viruses; environmental samples; uncultured marine virus;	k139_11326430_2	136084.Q9G0G7_9CAUD	2.3e-10	70.9													4QASP@10239,4QNQ0@10744,4QR4Z@28883,4QVR8@35237	S	deoxyribonuclease IV (phage-T4-induced) activity
k139_11326430	Viruses; environmental samples; uncultured marine virus;	k139_11326430_1	1121459.AQXE01000001_gene2769	2.1e-22	112.8													1RJUP@1224,2AFZH@1,2MDNE@213115,2WTYW@28221,3163D@2,42ZBP@68525
k139_3589632	Viruses; dsDNA viruses, no RNA stage; Caudovirales; Podoviridae; unclassified Podoviridae; Vibrio phage VvAW1;	k139_3589632_1	1168281.I3PUX4_9CAUD	1.7e-144	519.2		GO:0003674,GO:0005488,GO:0005515,GO:0005575,GO:0008150,GO:0009987,GO:0016032,GO:0016043,GO:0019012,GO:0019028,GO:0019030,GO:0019058,GO:0019068,GO:0019069,GO:0019075,GO:0022607,GO:0039620,GO:0042802,GO:0042803,GO:0044085,GO:0044403,GO:0044419,GO:0044423,GO:0046729,GO:0046797,GO:0046983,GO:0051704,GO:0071840											4QBD3@10239,4QNJ0@10744,4QQ7Z@28883,4QXFU@35237	S	P22 coat protein - gene protein 5
k139_10223456	Viruses; dsDNA viruses, no RNA stage; Caudovirales; Myoviridae; unclassified Myoviridae; Shewanella sp. phage 3/49;	k139_10223456_4	1282995.R9VWE5_9CAUD	7.7e-19	100.5													4QB1F@10239,4QKPW@10699,4QPSW@28883,4QUYH@35237	S	exonuclease activity
k139_10223456	Viruses; dsDNA viruses, no RNA stage; Caudovirales; Myoviridae; unclassified Myoviridae; Shewanella sp. phage 3/49;	k139_10223456_2	1476390.A0A060RF73_9CAUD	9.2e-09	67													4QBSW@10239,4QN72@10699,4QQDX@28883,4QVFT@35237
k139_10223456	Viruses; dsDNA viruses, no RNA stage; Caudovirales; Myoviridae; unclassified Myoviridae; Shewanella sp. phage 3/49;	k139_10223456_3	1458863.A0A088C4E6_9CAUD	2.8e-10	71.6													4QDIJ@10239,4QTNF@28883,4QWNT@35237
k139_6387489	Viruses; dsDNA viruses, no RNA stage; Caudovirales; Myoviridae; unclassified Myoviridae;	k139_6387489_1	373994.Riv7116_0891	8e-17	93.2			3.2.1.17	ko:K01185,ko:K02030,ko:K04043	ko03018,ko04212,ko05152,map03018,map04212,map05152	M00236			ko00000,ko00001,ko00002,ko01000,ko02000,ko03019,ko03029,ko03110,ko04147	1.A.33.1,3.A.1.3			1G7YF@1117,1HUCC@1161,COG1652@1,COG1652@2,COG3772@1,COG3772@2	S	Phage lysozyme
k139_6387489	Viruses; dsDNA viruses, no RNA stage; Caudovirales; Myoviridae; unclassified Myoviridae;	k139_6387489_2	1555202.A0A097EYJ5_9CAUD	6.3e-21	107.1		GO:0005575,GO:0019012,GO:0044423,GO:0098015,GO:0098025											4QB1K@10239,4QI9B@10662,4QPBK@28883	S	Gene 25-like lysozyme
k139_6387489	Viruses; dsDNA viruses, no RNA stage; Caudovirales; Myoviridae; unclassified Myoviridae;	k139_6387489_3	1141136.K4F628_9CAUD	1e-60	240													4QCRR@10239,4QKF0@10662,4QTSD@28883,4QZ0M@35237
k139_4300689	Viruses; environmental samples; uncultured marine virus;	k139_4300689_2	909663.KI867149_gene3310	1.3e-07	64.3													1PGYB@1224,2DGZ9@1,2WYC6@28221,2ZXUN@2,432NE@68525
k139_11865594	Viruses; dsDNA viruses, no RNA stage; Caudovirales; Podoviridae; Vp5virus; unclassified Vp5virus;	k139_11865594_4	1192034.CAP_2227	6.9e-17	94			6.3.4.4	ko:K01939	ko00230,ko00250,ko01100,map00230,map00250,map01100	M00049	R01135	RC00458,RC00459	ko00000,ko00001,ko00002,ko01000				1MU5B@1224,2WJ3F@28221,2YVH8@29,42M9E@68525,COG0104@1,COG0104@2	F	Plays an important role in the de novo pathway of purine nucleotide biosynthesis. Catalyzes the first committed step in the biosynthesis of AMP from IMP
k139_11865594	Viruses; dsDNA viruses, no RNA stage; Caudovirales; Podoviridae; Vp5virus; unclassified Vp5virus;	k139_11865594_2	877414.ATWA01000046_gene1845	1.5e-20	105.5	CP_0264		3.2.2.10	ko:K06966	ko00230,ko00240,map00230,map00240		R00182,R00510	RC00063,RC00318	ko00000,ko00001,ko01000				1V7HV@1239,24JN5@186801,COG1611@1,COG1611@2	S	Belongs to the LOG family
k139_6126612	Viruses; dsDNA viruses, no RNA stage; Caudovirales; Siphoviridae; Titanvirus;	k139_6126612_2	1175654.A0A0S0NAG2_9CAUD	9.5e-82	310.5		GO:0003674,GO:0003824,GO:0003887,GO:0004518,GO:0004519,GO:0004521,GO:0004523,GO:0004527,GO:0004540,GO:0005575,GO:0006139,GO:0006259,GO:0006725,GO:0006807,GO:0008150,GO:0008152,GO:0008408,GO:0008409,GO:0009058,GO:0009059,GO:0009987,GO:0016032,GO:0016070,GO:0016740,GO:0016772,GO:0016779,GO:0016787,GO:0016788,GO:0016891,GO:0016893,GO:0018130,GO:0018995,GO:0019058,GO:0019079,GO:0019438,GO:0033643,GO:…											4QB40@10239,4QKSZ@10699,4QPWY@28883,4QV3M@35237	S	nucleic acid binding
k139_197619	Viruses; dsDNA viruses, no RNA stage; Caudovirales; Podoviridae; unclassified Podoviridae; Pseudomonas phage 98PfluR60PP;	k139_197619_6	1123355.JHYO01000010_gene3491	2.5e-12	79	smf			ko:K04096					ko00000				1NG7X@1224,COG0758@1,COG0758@2	LU	Protein of unknown function (DUF2493)
k139_197619	Viruses; dsDNA viruses, no RNA stage; Caudovirales; Podoviridae; unclassified Podoviridae; Pseudomonas phage 98PfluR60PP;	k139_197619_2	517418.Ctha_0275	8.7e-24	116.7													2CPEB@1,32SIW@2
k139_1494234	Viruses; environmental samples; uncultured environmental isolates; uncultured Mediterranean phage uvDeep-CGR2-AD3-C191;	k139_1494234_1	570952.ATVH01000019_gene767	1.7e-63	250.4													1MW9X@1224,28I8X@1,2JPR0@204441,2TVGJ@28211,2Z8BQ@2
k139_9364843	Viruses; dsDNA viruses, no RNA stage; Mimiviridae; unclassified Mimiviridae; Barrevirus sp.;	k139_9364843_2	212035.YR217_MIMIV	4.1e-40	171.8		GO:0005575,GO:0019012											4QD4N@10239,4QW7A@35237	S	ADP-ribosyltransferase exoenzyme
k139_6870101	Viruses; dsDNA viruses, no RNA stage; Caudovirales; Podoviridae; Luz24virus;	k139_6870101_1	1524880.A0A076G6J2_9VIRU	8.6e-93	347.1													4QD9Y@10239	S	Pfam:Terminase_6C
k139_1028139	Viruses; dsDNA viruses, no RNA stage; Caudovirales; Myoviridae; unassigned Myoviridae; Bacillus virus G;	k139_1028139_5	1084719.G3MB97_9CAUD	2.6e-73	282													4QAK6@10239,4QJPJ@10662,4QPBY@28883,4QUP9@35237	S	N-acetylmuramoyl-L-alanine amidase activity
k139_3507951	Viruses; environmental samples; uncultured Mediterranean phage uvMED;	k139_3507951_3	1280944.HY17_04665	7.9e-07	60.8													1P1M3@1224,2FI5T@1,2UVNQ@28211,349YH@2
k139_3507951	Viruses; environmental samples; uncultured Mediterranean phage uvMED;	k139_3507951_4	1304275.C41B8_05408	2.7e-17	94.7													1N9VQ@1224,2DVPY@1,33WQ8@2
k139_2333036	Viruses; dsDNA viruses, no RNA stage; Caudovirales; Podoviridae; unclassified Podoviridae; Cellulophaga phage phi13:2;	k139_2333036_3	582402.Hbal_1538	3.5e-08	65.1													1N7YQ@1224,2EPAR@1,2UGER@28211,33GXH@2	S	RyR domain
k139_8584747	Viruses; environmental samples; uncultured Mediterranean phage uvMED;	k139_8584747_3	1121406.JAEX01000043_gene718	1.3e-42	181.8				ko:K06907					ko00000				1MX89@1224,2MAK0@213115,2WKMQ@28221,42QD3@68525,COG3497@1,COG3497@2	S	Phage tail sheath C-terminal domain
k139_10025110	Viruses; dsDNA viruses, no RNA stage; Caudovirales; Podoviridae; Luz24virus; unclassified Luz24likevirus; Pseudomonas phage SCYZ1;	k139_10025110_2	938293.CAJU020000007_gene2089	4.6e-21	107.8													1VC42@1239,25DRJ@186801,2E2AR@1,32XG5@2	S	AP2 domain
k139_918287	Viruses; dsDNA viruses, no RNA stage; Mimiviridae; unclassified Mimiviridae; Namao virus;	k139_918287_1	60711.ENSCSAP00000014253	2.7e-07	61.6	GTF2I			ko:K03121	ko03022,ko04022,ko05168,map03022,map04022,map05168				ko00000,ko00001,ko03021				28HI2@1,2QWD0@2759,35K39@314146,363D7@314294,38I09@33154,3BH5V@33208,3CVQ5@33213,3J4EK@40674,481UC@7711,4919N@7742,4M9W4@9443	K	General transcription factor
k139_3989401	Viruses;	k139_3989401_2	877240.E1ABY8_9CAUD	2.7e-22	112.8													4QBDT@10239,4QUJK@28883,4QVCS@35237
k139_3989401	Viruses;	k139_3989401_3	754331.AEME01000001_gene3600	1.2e-26	126.3													1N0I5@1224,1SA24@1236,2E1MM@1,32WYR@2
k139_454501	Viruses; unclassified bacterial viruses; Aeromonas phage phiA8-29;	k139_454501_1	1564096.A0A0A0YXK9_9CAUD	3.1e-54	219.2													4QBYC@10239,4QJGA@10662,4QSRI@28883	S	lyase activity
k139_10024795	Viruses; dsDNA viruses, no RNA stage; Mimiviridae; unclassified Mimiviridae; Klosneuvirinae; Klosneuvirus; Klosneuvirus KNV1;	k139_10024795_1	6087.XP_004205628.1	4e-66	258.8													2CCVM@1,2SSZG@2759	S	Large eukaryotic DNA virus major capsid protein
k139_4849735	Viruses; dsDNA viruses, no RNA stage; Caudovirales; Myoviridae; unclassified Myoviridae; Caulobacter phage Cr30;	k139_4849735_1	1206558.I7LEL0_9CAUD	5.9e-32	144.4													4QC2N@10239,4QIM3@10662,4QQEW@28883,4QX55@35237	S	Predicted nucleotidyltransferase
k139_4849735	Viruses; dsDNA viruses, no RNA stage; Caudovirales; Myoviridae; unclassified Myoviridae; Caulobacter phage Cr30;	k139_4849735_2	1122602.ATXP01000005_gene2019	2.3e-27	129.8													2IRYE@201174,COG4186@1,COG4186@2	S	Calcineurin-like phosphoesterase
k139_9040676	Viruses; dsDNA viruses, no RNA stage; Caudovirales; Siphoviridae; unclassified Siphoviridae; Verrucomicrobia phage P8625;	k139_9040676_2	582899.Hden_1166	1.5e-53	216.5													1R52W@1224,2U0Y4@28211,3N7GH@45401,COG0175@1,COG0175@2	EH	COG0175 3'-phosphoadenosine 5'-phosphosulfate sulfotransferase (PAPS reductase) FAD synthetase and related enzymes
k139_4320600	Viruses; dsDNA viruses, no RNA stage; Caudovirales; Podoviridae; Vp5virus;	k139_4320600_2	1192034.CAP_2227	2.1e-36	159.8			6.3.4.4	ko:K01939	ko00230,ko00250,ko01100,map00230,map00250,map01100	M00049	R01135	RC00458,RC00459	ko00000,ko00001,ko00002,ko01000				1MU5B@1224,2WJ3F@28221,2YVH8@29,42M9E@68525,COG0104@1,COG0104@2	F	Plays an important role in the de novo pathway of purine nucleotide biosynthesis. Catalyzes the first committed step in the biosynthesis of AMP from IMP
k139_4320600	Viruses; dsDNA viruses, no RNA stage; Caudovirales; Podoviridae; Vp5virus;	k139_4320600_3	260827.Q6R6A7_9CAUD	2.1e-121	443													4QAY9@10239,4QNHX@10744,4QRJC@28883,4QWGZ@35237	S	hydrolase activity, acting on acid anhydrides
k139_6756359	Viruses; dsDNA viruses, no RNA stage; Caudovirales; Siphoviridae; unclassified Siphoviridae; Pseudoalteromonas phage H105/1;	k139_6756359_2	877240.E1AC31_9CAUD	2e-32	145.2													4QB6G@10239,4QQS8@28883,4QVYX@35237	S	carboxypeptidase activity
k139_1034132	Viruses; dsDNA viruses, no RNA stage; Caudovirales; Siphoviridae; unclassified Siphoviridae; Saccharomonospora phage PIS 136;	k139_1034132_2	525268.HMPREF0308_2116	2.8e-58	232.3	dcd	GO:0003674,GO:0003824,GO:0004170,GO:0005575,GO:0005622,GO:0005623,GO:0005737,GO:0005829,GO:0006139,GO:0006220,GO:0006244,GO:0006253,GO:0006725,GO:0006753,GO:0006793,GO:0006796,GO:0006807,GO:0008150,GO:0008152,GO:0008829,GO:0009056,GO:0009058,GO:0009117,GO:0009141,GO:0009143,GO:0009147,GO:0009149,GO:0009166,GO:0009200,GO:0009204,GO:0009211,GO:0009213,GO:0009219,GO:0009223,GO:0009262,GO:0009264,GO:…	3.5.4.13	ko:K01494	ko00240,ko01100,map00240,map01100	M00053	R00568,R02325	RC00074	ko00000,ko00001,ko00002,ko01000			iPC815.YPO1525	22JHW@1653,2GKQQ@201174,COG0717@1,COG0717@2	F	Belongs to the dCTP deaminase family
k139_1034132	Viruses; dsDNA viruses, no RNA stage; Caudovirales; Siphoviridae; unclassified Siphoviridae; Saccharomonospora phage PIS 136;	k139_1034132_1	1128421.JAGA01000002_gene498	2.2e-12	77.4	ribD	GO:0006139,GO:0006725,GO:0006807,GO:0008150,GO:0008152,GO:0009451,GO:0009987,GO:0016070,GO:0034641,GO:0043170,GO:0043412,GO:0044237,GO:0044238,GO:0046483,GO:0071704,GO:0090304,GO:1901360	1.1.1.193,3.5.4.26	ko:K01498,ko:K11752	ko00740,ko01100,ko01110,ko02024,map00740,map01100,map01110,map02024	M00125	R03458,R03459	RC00204,RC00933	ko00000,ko00001,ko00002,ko01000			iAF987.Gmet_1624,iLJ478.TM1828	2NNZJ@2323,COG0117@1,COG0117@2,COG1985@1,COG1985@2	H	Converts 2,5-diamino-6-(ribosylamino)-4(3h)-pyrimidinone 5'-phosphate into 5-amino-6-(ribosylamino)-2,4(1h,3h)- pyrimidinedione 5'-phosphate
k139_1034132	Viruses; dsDNA viruses, no RNA stage; Caudovirales; Siphoviridae; unclassified Siphoviridae; Saccharomonospora phage PIS 136;	k139_1034132_3	311424.DhcVS_974	9.9e-37	160.6	lpqG			ko:K09807					ko00000				2G6UC@200795,34CTD@301297,COG2968@1,COG2968@2	S	Protein of unknown function (DUF541)
k139_130336	Viruses; environmental samples; uncultured environmental isolates; uncultured Mediterranean phage uvDeep-CGR0-AD1-C123;	k139_130336_4	314230.DSM3645_29851	1.1e-13	83.2			2.7.7.7,3.6.4.12	ko:K02335,ko:K17680	ko00230,ko00240,ko01100,ko03030,ko03410,ko03420,ko03440,map00230,map00240,map01100,map03030,map03410,map03420,map03440		R00375,R00376,R00377,R00378	RC02795	ko00000,ko00001,ko01000,ko03029,ko03032,ko03400				COG0358@1,COG0358@2	L	DNA primase activity
k139_9587442	Viruses; dsDNA viruses, no RNA stage; Caudovirales; Myoviridae; Pakpunavirus; unclassified Pakpunavirus; Pseudomonas phage PAK_P2;	k139_9587442_1	1197130.BAFM01000011_gene2051	5.6e-13	80.5													23S2K@183963,2XTZD@28890,arCOG08099@1,arCOG08099@2157
k139_11774038	Viruses; environmental samples; uncultured marine virus;	k139_11774038_4	10689.H9C0C7_BPCPT	2.8e-70	272.3													4QGM3@10239,4QJW3@10662,4QPTC@28883,4QYG4@35237	S	Pfam:Terminase_6C
k139_11774038	Viruses; environmental samples; uncultured marine virus;	k139_11774038_3	394.NGR_c11330	9.6e-12	76.6													1NNYR@1224,2DTAB@1,2UKBA@28211,33JEU@2,4BG36@82115
k139_615019	Viruses; dsDNA viruses, no RNA stage; Caudovirales; Podoviridae; unclassified Podoviridae;	k139_615019_2	1197951.I6R9K8_9CAUD	1.9e-90	339.3													4QFIC@10239,4QTVA@28883,4QXG2@35237
k139_4321448	Viruses; unclassified bacterial viruses; Vibrio phage 1.009.O._10N.261.51.C9;	k139_4321448_1	1537994.JQFW01000015_gene1604	9.1e-36	157.1				ko:K06919					ko00000				1MV7I@1224,1RRN5@1236,COG3378@1,COG3378@2	L	D5 N terminal like
k139_12311111	Viruses; environmental samples; uncultured Mediterranean phage uvMED;	k139_12311111_1	1161902.HMPREF0378_0545	1.2e-32	146													1TSJV@1239,248X5@186801,COG4725@1,COG4725@2	KT	Belongs to the MT-A70-like family
k139_8273683	Viruses; dsDNA viruses, no RNA stage; Caudovirales; Siphoviridae; Arquatrovirinae; Likavirus;	k139_8273683_1	1204524.K4HZS0_9CAUD	1.9e-08	66.6													4QCP5@10239,4QMH6@10699,4QSEI@28883,4QXAP@35237
k139_3480299	Viruses;	k139_3480299_1	444860.E3SJ13_9CAUD	7.3e-14	82.4		GO:0005575,GO:0019012,GO:0019028,GO:0044423											4QAJ5@10239,4QHUT@10662,4QPY5@28883,4QUS9@35237	S	Major capsid protein Gp23
k139_3480299	Viruses;	k139_3480299_3	1283076.M1ICS9_9CAUD	9.9e-23	113.2													4QE8Y@10239,4QISX@10662,4QPGZ@28883,4QW3S@35237	S	Recombination, repair and ssDNA binding protein UvsY
k139_3480299	Viruses;	k139_3480299_4	10506.O41078_PBCV1	1.5e-23	116.3													4QE7X@10239,4QVF0@35237	S	Cytidine and deoxycytidylate deaminase zinc-binding region
k139_3480299	Viruses;	k139_3480299_5	445686.E3SL70_9CAUD	1.2e-07	61.6													4QB5I@10239,4QI9F@10662,4QPQ9@28883,4QUT2@35237	S	Type III restriction enzyme, res subunit
k139_3480299	Viruses;	k139_3480299_2	869724.H6BI75_9CAUD	7.1e-21	107.5													4QEFH@10239,4QSRE@28883,4QX3F@35237
k139_9300616	Viruses; environmental samples; uncultured Mediterranean phage uvMED;	k139_9300616_1	1054213.HMPREF9946_00292	1.6e-15	90.1													1RA4F@1224,28Q3Q@1,2JRS1@204441,2U6B5@28211,2ZCM8@2
k139_9300616	Viruses; environmental samples; uncultured Mediterranean phage uvMED;	k139_9300616_2	1121033.AUCF01000015_gene1508	8.4e-24	116.3													1QH9A@1224,28HS3@1,2JPPD@204441,2TVB0@28211,2Z7ZE@2
k139_4537560	Viruses; dsDNA viruses, no RNA stage; Mimiviridae; Mimivirus; unclassified Mimivirus; Moumouvirus goulette;	k139_4537560_1	212035.DNLJ_MIMIV	1e-102	380.9													4QBH7@10239,4QWWF@35237	S	DNA ligase (NAD+) activity
k139_2402844	Viruses; dsDNA viruses, no RNA stage; Caudovirales; Siphoviridae; Tm4virus; unclassified Tm4virus; Mycobacterium phage Edugator;	k139_2402844_4	935948.KE386495_gene2256	1.2e-11	76.3													1VBUA@1239,COG3405@1,COG3405@2	G	Belongs to the glycosyl hydrolase 8 (cellulase D) family
k139_2297157	Viruses; dsDNA viruses, no RNA stage; Caudovirales; Siphoviridae;	k139_2297157_26	1210884.HG799466_gene12692	7.2e-15	87													COG0241@1,COG0241@2	E	D,D-heptose 1,7-bisphosphate phosphatase
k139_2297157	Viruses; dsDNA viruses, no RNA stage; Caudovirales; Siphoviridae;	k139_2297157_1	1157490.EL26_01805	9e-12	75.9													1TPFZ@1239,2791R@186823,4H9YP@91061,COG0553@1,COG0553@2	KL	SNF2 family N-terminal domain
k139_2297157	Viruses; dsDNA viruses, no RNA stage; Caudovirales; Siphoviridae;	k139_2297157_2	935948.KE386495_gene1350	4.1e-13	81.6													1V9DD@1239,2BX5K@1,32R8G@2	L	HNH endonuclease
k139_2297157	Viruses; dsDNA viruses, no RNA stage; Caudovirales; Siphoviridae;	k139_2297157_4	378806.STAUR_0910	1.1e-103	383.6			2.1.1.72	ko:K00571					ko00000,ko01000,ko02048				COG0863@1,COG0863@2	L	N-4 methylation of cytosine
k139_2297157	Viruses; dsDNA viruses, no RNA stage; Caudovirales; Siphoviridae;	k139_2297157_9	348824.LPU83_1746	6.9e-61	241.1	polA_1		2.7.7.7	ko:K02334,ko:K02335	ko00230,ko00240,ko01100,ko03030,ko03410,ko03420,ko03440,map00230,map00240,map01100,map03030,map03410,map03420,map03440		R00375,R00376,R00377,R00378	RC02795	ko00000,ko00001,ko01000,ko03032,ko03400				1MWX7@1224,2UNT9@28211,4BJFM@82115,COG0749@1,COG0749@2	L	COG0749 DNA polymerase I - 3'-5' exonuclease and polymerase domains
k139_2297157	Viruses; dsDNA viruses, no RNA stage; Caudovirales; Siphoviridae;	k139_2297157_23	1121382.JQKG01000044_gene1326	1.2e-17	96.3			3.6.1.13,3.6.1.55	ko:K01515,ko:K03574	ko00230,map00230		R01054	RC00002	ko00000,ko00001,ko01000,ko03400				COG0494@1,COG0494@2	L	nUDIX hydrolase
k139_2297157	Viruses; dsDNA viruses, no RNA stage; Caudovirales; Siphoviridae;	k139_2297157_3	592028.GCWU000321_01366	6.3e-11	73.6													1VAXK@1239,2E38J@1,32Y88@2,4H5UC@909932	S	VRR_NUC
k139_2297157	Viruses; dsDNA viruses, no RNA stage; Caudovirales; Siphoviridae;	k139_2297157_5	65393.PCC7424_3310	1.3e-10	73.2													1GDDE@1117,3KHU8@43988,COG1917@1,COG1917@2	S	Cupin 2, conserved barrel domain protein
k139_2297157	Viruses; dsDNA viruses, no RNA stage; Caudovirales; Siphoviridae;	k139_2297157_10	562742.F4YXN9_9CAUD	2.3e-63	249.6		GO:0003674,GO:0003824,GO:0003887,GO:0004518,GO:0004527,GO:0006139,GO:0006259,GO:0006725,GO:0006807,GO:0008150,GO:0008152,GO:0008408,GO:0009058,GO:0009059,GO:0009987,GO:0016740,GO:0016772,GO:0016779,GO:0016787,GO:0016788,GO:0018130,GO:0019438,GO:0034061,GO:0034641,GO:0034645,GO:0034654,GO:0043170,GO:0044237,GO:0044238,GO:0044249,GO:0044260,GO:0044271,GO:0046483,GO:0071704,GO:0071897,GO:0090304,GO:…											4QAKM@10239,4QKNE@10699,4QPEF@28883,4QUU7@35237	S	DNA polymerase family A
k139_2297157	Viruses; dsDNA viruses, no RNA stage; Caudovirales; Siphoviridae;	k139_2297157_11	1505225.A0A068CBG2_9CAUD	2.1e-19	101.3													4QBHW@10239,4QJZQ@10662,4QTT7@28883	S	sequence-specific DNA binding transcription factor activity
k139_2297157	Viruses; dsDNA viruses, no RNA stage; Caudovirales; Siphoviridae;	k139_2297157_14	391603.FBALC1_16332	1.8e-34	152.9													1I88Y@117743,2DM6V@1,31Z5X@2,4NR9U@976	S	D12 class N6 adenine-specific DNA methyltransferase
k139_2297157	Viruses; dsDNA viruses, no RNA stage; Caudovirales; Siphoviridae;	k139_2297157_19	545697.HMPREF0216_00943	2.8e-10	72.4													1TRF9@1239,249U3@186801,28J2E@1,2Z8YX@2,36EHP@31979	S	Protein of unknown function (DUF2815)
k139_2297157	Viruses; dsDNA viruses, no RNA stage; Caudovirales; Siphoviridae;	k139_2297157_24	1589746.A0A0B5A6Q6_9CAUD	4.3e-47	195.7													4QC5D@10239,4QM4F@10699,4QPVU@28883	S	Protein of unknown function (DUF2800)
k139_3469851	Viruses; dsDNA viruses, no RNA stage; Caudovirales; Podoviridae; Autographivirinae; T7virus; unclassified T7virus; Serratia phage 2050H2;	k139_3469851_1	1527506.A0A088F7Y9_9CAUD	1.7e-16	90.9													4QAVU@10239,4QNHA@10744,4QR8E@28883	S	helicase activity
k139_3469851	Viruses; dsDNA viruses, no RNA stage; Caudovirales; Podoviridae; Autographivirinae; T7virus; unclassified T7virus; Serratia phage 2050H2;	k139_3469851_3	110457.Q9T118_9CAUD	9.6e-32	142.1													4QAVU@10239,4QNHA@10744,4QR8E@28883,4QUTV@35237	S	helicase activity
k139_3469851	Viruses; dsDNA viruses, no RNA stage; Caudovirales; Podoviridae; Autographivirinae; T7virus; unclassified T7virus; Serratia phage 2050H2;	k139_3469851_5	110457.Q9T116_9CAUD	5.1e-178	630.2		GO:0003674,GO:0003824,GO:0004518,GO:0004519,GO:0004520,GO:0004521,GO:0004523,GO:0004527,GO:0004536,GO:0004540,GO:0006139,GO:0006259,GO:0006725,GO:0006807,GO:0008150,GO:0008152,GO:0008409,GO:0009987,GO:0016070,GO:0016787,GO:0016788,GO:0016888,GO:0016891,GO:0016893,GO:0017108,GO:0034641,GO:0043170,GO:0044237,GO:0044238,GO:0044260,GO:0046483,GO:0048256,GO:0071704,GO:0090304,GO:0090305,GO:0090501,GO:…											4QAM2@10239,4QNW0@10744,4QPGK@28883,4QV3W@35237	S	exonuclease activity
k139_3469851	Viruses; dsDNA viruses, no RNA stage; Caudovirales; Podoviridae; Autographivirinae; T7virus; unclassified T7virus; Serratia phage 2050H2;	k139_3469851_7	10759.Q778K1_BPT3	1.8e-37	161.4													4QDGN@10239,4QNC7@10744,4QQ96@28883,4QV71@35237	S	Protein of unknown function (DUF2717)
k139_3469851	Viruses; dsDNA viruses, no RNA stage; Caudovirales; Podoviridae; Autographivirinae; T7virus; unclassified T7virus; Serratia phage 2050H2;	k139_3469851_8	10759.Q778N1_BPT3	3.7e-22	110.5													4QBGX@10239,4QNHI@10744,4QPBW@28883,4QVFW@35237	S	Pfam:DUF5476
k139_3469851	Viruses; dsDNA viruses, no RNA stage; Caudovirales; Podoviridae; Autographivirinae; T7virus; unclassified T7virus; Serratia phage 2050H2;	k139_3469851_9	110457.Q9T111_9CAUD	4.1e-26	124		GO:0008150,GO:0016032,GO:0019058,GO:0019068,GO:0044403,GO:0044419,GO:0051704,GO:0098003											4QC7R@10239,4QNGJ@10744,4QPH1@28883,4QUR0@35237	S	Bacteriophage T7 virion assembly protein
k139_3469851	Viruses; dsDNA viruses, no RNA stage; Caudovirales; Podoviridae; Autographivirinae; T7virus; unclassified T7virus; Serratia phage 2050H2;	k139_3469851_10	110457.Q9T110_9CAUD	4.8e-296	1023.1		GO:0005575,GO:0008150,GO:0016032,GO:0019012,GO:0019028,GO:0019058,GO:0019068,GO:0019072,GO:0019073,GO:0032991,GO:0044403,GO:0044419,GO:0044423,GO:0046798,GO:0051704											4QCM5@10239,4QNDH@10744,4QQFH@28883,4QVZY@35237	S	Bacteriophage head to tail connecting protein
k139_3469851	Viruses; dsDNA viruses, no RNA stage; Caudovirales; Podoviridae; Autographivirinae; T7virus; unclassified T7virus; Serratia phage 2050H2;	k139_3469851_11	529929.B3FYK7_9CAUD	2.3e-99	368.6													4QBAU@10239,4QNY1@10744,4QPEP@28883,4QW8E@35237	S	viral capsid assembly
k139_3469851	Viruses; dsDNA viruses, no RNA stage; Caudovirales; Podoviridae; Autographivirinae; T7virus; unclassified T7virus; Serratia phage 2050H2;	k139_3469851_4	110457.Q9FZX8_9CAUD	9.5e-28	128.6													4QE1Y@10239,4QNVA@10744,4QRB3@28883,4QW48@35237
k139_3469851	Viruses; dsDNA viruses, no RNA stage; Caudovirales; Podoviridae; Autographivirinae; T7virus; unclassified T7virus; Serratia phage 2050H2;	k139_3469851_6	110457.Q9T114_9CAUD	6.1e-09	65.5													4QDZN@10239,4QNSJ@10744,4QTV2@28883,4QVYM@35237
k139_115449	Viruses; dsDNA viruses, no RNA stage; Caudovirales; Podoviridae; Autographivirinae; Kp32virus; unclassified Kp32virus; Klebsiella phage kpssk3;	k139_115449_1	1041524.F8R4Q6_9CAUD	4.2e-134	484.2		GO:0005575,GO:0018995,GO:0030430,GO:0033643,GO:0033646,GO:0043656,GO:0043657,GO:0044215,GO:0044216,GO:0044217											4QAUT@10239,4QNET@10744,4QQ7X@28883,4QVIM@35237	S	DNA ligase (ATP) activity
k139_115449	Viruses; dsDNA viruses, no RNA stage; Caudovirales; Podoviridae; Autographivirinae; Kp32virus; unclassified Kp32virus; Klebsiella phage kpssk3;	k139_115449_2	674082.D1L2U3_9CAUD	2e-42	177.9													4QF09@10239,4QNUA@10744,4QPZW@28883,4QX8M@35237	S	Bladder cancer-related protein BC10
k139_115449	Viruses; dsDNA viruses, no RNA stage; Caudovirales; Podoviridae; Autographivirinae; Kp32virus; unclassified Kp32virus; Klebsiella phage kpssk3;	k139_115449_3	674082.D1L2U4_9CAUD	1e-43	182.6													4QAZF@10239,4QNEM@10744,4QPH6@28883,4QUTY@35237	S	Protein of unknwon function (DUF3310)
k139_115449	Viruses; dsDNA viruses, no RNA stage; Caudovirales; Podoviridae; Autographivirinae; Kp32virus; unclassified Kp32virus; Klebsiella phage kpssk3;	k139_115449_4	1041524.F8R4Q9_9CAUD	4e-17	93.2		GO:0008150,GO:0009889,GO:0009892,GO:0010468,GO:0010556,GO:0010605,GO:0010629,GO:0016032,GO:0019048,GO:0019054,GO:0019056,GO:0019219,GO:0019222,GO:0031323,GO:0031326,GO:0035821,GO:0039653,GO:0039656,GO:0039657,GO:0044003,GO:0044068,GO:0044403,GO:0044419,GO:0048519,GO:0050789,GO:0050794,GO:0051171,GO:0051252,GO:0051701,GO:0051704,GO:0051817,GO:0052026,GO:0052312,GO:0060255,GO:0065007,GO:0080090,GO:…											4QASN@10239,4QNGK@10744,4QRBE@28883,4QWJ1@35237	S	Pfam:RNA_pol_inhib
k139_9117263	Viruses; dsDNA viruses, no RNA stage; Caudovirales; Podoviridae; unclassified Podoviridae; Cronobacter phage vB_CsaP_Ss1;	k139_9117263_2	1410668.JNKC01000001_gene2012	9.1e-123	448.4	dnaE		2.7.7.7	ko:K02337	ko00230,ko00240,ko01100,ko03030,ko03430,ko03440,map00230,map00240,map01100,map03030,map03430,map03440	M00260	R00375,R00376,R00377,R00378	RC02795	ko00000,ko00001,ko00002,ko01000,ko03032,ko03400				1TPYG@1239,247U0@186801,36DHP@31979,COG0587@1,COG0587@2	L	DNA polymerase
k139_12662937	Viruses; dsDNA viruses, no RNA stage; Caudovirales; Podoviridae; unclassified Podoviridae; Sulfitobacter phage EE36phi1;	k139_12662937_1	490913.C4NTD0_9CAUD	2.5e-10	70.5													4QBY0@10239,4QNNN@10744,4QQ4Q@28883,4QW35@35237	S	UvrD-like helicase C-terminal domain
k139_12662937	Viruses; dsDNA viruses, no RNA stage; Caudovirales; Podoviridae; unclassified Podoviridae; Sulfitobacter phage EE36phi1;	k139_12662937_5	1477404.A0A023NH90_9CAUD	2.9e-229	801.6		GO:0003674,GO:0003824,GO:0003887,GO:0004518,GO:0004527,GO:0006139,GO:0006259,GO:0006725,GO:0006807,GO:0008150,GO:0008152,GO:0008408,GO:0009058,GO:0009059,GO:0009987,GO:0016740,GO:0016772,GO:0016779,GO:0016787,GO:0016788,GO:0018130,GO:0019438,GO:0034061,GO:0034641,GO:0034645,GO:0034654,GO:0043170,GO:0044237,GO:0044238,GO:0044249,GO:0044260,GO:0044271,GO:0046483,GO:0071704,GO:0071897,GO:0090304,GO:…											4QAKM@10239,4QNER@10744,4QPEF@28883,4QUU7@35237	S	DNA polymerase family A
k139_12662937	Viruses; dsDNA viruses, no RNA stage; Caudovirales; Podoviridae; unclassified Podoviridae; Sulfitobacter phage EE36phi1;	k139_12662937_7	1408418.JNJH01000043_gene3133	7.9e-34	149.8													1N7YQ@1224,2EPAR@1,2UGER@28211,33GXH@2	S	RyR domain
k139_12662937	Viruses; dsDNA viruses, no RNA stage; Caudovirales; Podoviridae; unclassified Podoviridae; Sulfitobacter phage EE36phi1;	k139_12662937_8	10752.A0MZC9_BPN4	1.5e-71	276.2		GO:0003674,GO:0003824,GO:0003887,GO:0004518,GO:0004527,GO:0006139,GO:0006259,GO:0006725,GO:0006807,GO:0008150,GO:0008152,GO:0008408,GO:0009058,GO:0009059,GO:0009987,GO:0016740,GO:0016772,GO:0016779,GO:0016787,GO:0016788,GO:0018130,GO:0019438,GO:0034061,GO:0034641,GO:0034645,GO:0034654,GO:0043170,GO:0044237,GO:0044238,GO:0044249,GO:0044260,GO:0044271,GO:0046483,GO:0071704,GO:0071897,GO:0090304,GO:…											4QAKM@10239,4QNER@10744,4QPEF@28883,4QUU7@35237	S	DNA polymerase family A
k139_1620270	Viruses; dsDNA viruses, no RNA stage; Caudovirales; Podoviridae; Autographivirinae; T7virus; unclassified T7virus; Dickeya phage Katbat;	k139_1620270_2	267608.RSc3232	2.9e-19	102.1													1KAW7@119060,1NA3X@1224,2VWX0@28216,COG2197@1,COG2197@2	KT	phage-related functions and prophages
k139_12172837	Viruses; dsDNA viruses, no RNA stage; Caudovirales; Siphoviridae; unclassified Siphoviridae; Dinoroseobacter phage vB_DshS-R5C;	k139_12172837_1	1282876.BAOK01000002_gene750	6.1e-17	95.9			3.4.21.102	ko:K03406,ko:K03561,ko:K03687,ko:K03797	ko02020,ko02030,map02020,map02030				ko00000,ko00001,ko01000,ko01002,ko02000,ko02035,ko03029,ko03110	1.A.30.2.1			1PGWF@1224,2V9RN@28211,4BSNQ@82117,COG0576@1,COG0576@2,COG1511@1,COG1511@2,COG5283@1,COG5283@2	O	domain protein
k139_3062449	Viruses; dsDNA viruses, no RNA stage; Caudovirales; Siphoviridae; unclassified Siphoviridae; Rhodococcus phage ReqiPine5;	k139_3062449_2	691963.D4P800_9CAUD	9.6e-11	73.2													4QD2B@10239,4QN55@10699,4QSUQ@28883,4QVF1@35237
k139_9626906	Viruses; environmental samples; uncultured marine virus;	k139_9626906_3	658086.HMPREF0994_03940	3.2e-55	221.9	ybdM			ko:K03497					ko00000,ko03000,ko03036,ko04812				1TR7E@1239,24AXU@186801,27JYV@186928,COG1475@1,COG1475@2	K	ParB-like nuclease domain
k139_9626906	Viruses; environmental samples; uncultured marine virus;	k139_9626906_2	1214065.BAGV01000099_gene2076	5.4e-135	487.6	ybdN												1NBDM@1224,1RYRP@1236,COG3969@1,COG3969@2	S	phosphoadenosine phosphosulfate
k139_3042376	Viruses; unclassified bacterial viruses;	k139_3042376_2	1500890.JQNL01000001_gene3285	5.7e-51	208.4	dnaB		3.6.4.12	ko:K02314	ko03030,ko04112,map03030,map04112				ko00000,ko00001,ko01000,ko03032				1MUG9@1224,1RPM2@1236,1X3P0@135614,COG0305@1,COG0305@2	L	it exhibits DNA-dependent ATPase activity and contains distinct active sites for ATP binding, DNA binding, and interaction with DnaC protein, primase, and other prepriming proteins
k139_9376461	Viruses; dsDNA viruses, no RNA stage; Mimiviridae;	k139_9376461_1	212035.YR327_MIMIV	1.7e-52	213													4QG4H@10239,4R0DI@35237
k139_10606724	Viruses; dsDNA viruses, no RNA stage; Caudovirales; Podoviridae; Autographivirinae; unclassified Autographivirinae;	k139_10606724_1	438753.AZC_3597	4.3e-85	321.6			2.7.7.7	ko:K02335	ko00230,ko00240,ko01100,ko03030,ko03410,ko03420,ko03440,map00230,map00240,map01100,map03030,map03410,map03420,map03440		R00375,R00376,R00377,R00378	RC02795	ko00000,ko00001,ko01000,ko03032,ko03400				1P27P@1224,2TVEI@28211,COG0749@1,COG0749@2	L	DNA polymerase family A
k139_10931272	Viruses; dsDNA viruses, no RNA stage; Caudovirales; Podoviridae; Bcep22virus;	k139_10931272_1	397945.Aave_2380	1.4e-40	173.3													COG0500@1,COG2226@2	Q	methyltransferase
k139_10931272	Viruses; dsDNA viruses, no RNA stage; Caudovirales; Podoviridae; Bcep22virus;	k139_10931272_2	366394.Smed_6101	1.6e-11	76.6													COG0500@1,COG2226@2	Q	methyltransferase
k139_5053204	Viruses; dsDNA viruses, no RNA stage; Caudovirales; Myoviridae; unclassified Myoviridae; Shewanella phage SppYZU01;	k139_5053204_3	1045858.Bint_1511	5.9e-52	211.8													COG4228@1,COG4228@2	M	DNA circulation
k139_5053204	Viruses; dsDNA viruses, no RNA stage; Caudovirales; Myoviridae; unclassified Myoviridae; Shewanella phage SppYZU01;	k139_5053204_2	411462.DORLON_00777	5.9e-28	132.9													1TQ28@1239,247QT@186801,27VYS@189330,COG5283@1,COG5283@2,COG5412@1,COG5412@2	S	Phage-related minor tail protein
k139_4831655	Viruses; unclassified bacterial viruses; Vibrio phage 1.082.O._10N.261.49.E4;	k139_4831655_3	1433287.X808_8880	1.4e-11	75.9	dnaB		3.6.4.12	ko:K02314	ko03030,ko04112,map03030,map04112				ko00000,ko00001,ko01000,ko03032				1MUG9@1224,1RPM2@1236,1Y7T2@135625,COG0305@1,COG0305@2	L	it exhibits DNA-dependent ATPase activity and contains distinct active sites for ATP binding, DNA binding, and interaction with DnaC protein, primase, and other prepriming proteins
k139_6199562	Viruses; dsDNA viruses, no RNA stage; Caudovirales; Siphoviridae; unclassified Siphoviridae; Ralstonia phage DU_RP_II;	k139_6199562_1	1505225.A0A068CBG2_9CAUD	1.4e-15	90.9													4QBHW@10239,4QJZQ@10662,4QTT7@28883	S	sequence-specific DNA binding transcription factor activity
k139_351933	Viruses; dsDNA viruses, no RNA stage; Caudovirales; Siphoviridae; unclassified Siphoviridae; Stenotrophomonas phage vB_SmaS_DLP_5;	k139_351933_4	243232.MJ_0215	1.1e-07	63.9		GO:0003674,GO:0003824,GO:0004721,GO:0004725,GO:0005575,GO:0005622,GO:0005623,GO:0005737,GO:0006464,GO:0006470,GO:0006793,GO:0006796,GO:0006807,GO:0008150,GO:0008152,GO:0009987,GO:0016311,GO:0016787,GO:0016788,GO:0016791,GO:0019538,GO:0035335,GO:0036211,GO:0042578,GO:0043170,GO:0043412,GO:0044237,GO:0044238,GO:0044260,GO:0044267,GO:0044424,GO:0044464,GO:0071704,GO:0140096,GO:1901564	3.1.3.16,3.1.3.48	ko:K14165					ko00000,ko01000,ko01009				COG2453@1,arCOG03413@2157	T	phosphatase
k139_1677739	Viruses; dsDNA viruses, no RNA stage; Caudovirales; Siphoviridae; unclassified Siphoviridae; Pseudoalteromonas phage TW1;	k139_1677739_1	348058.B9UDJ9_9CAUD	9.6e-16	89.4													4QB4I@10239,4QPKN@28883,4QVFV@35237	S	Pfam:GP3_package
k139_8172190	Viruses; dsDNA viruses, no RNA stage; Caudovirales; Podoviridae; Bcep22virus;	k139_8172190_1	1136535.I6NV36_9CAUD	4.1e-290	1003.8													4QCM6@10239,4QNID@10744,4QPVV@28883,4QVAQ@35237	S	actin binding
k139_8172190	Viruses; dsDNA viruses, no RNA stage; Caudovirales; Podoviridae; Bcep22virus;	k139_8172190_3	242527.Q6V7P3_9CAUD	1.7e-57	229.2													4QDSB@10239,4QNSA@10744,4QPHP@28883,4QYCI@35237
k139_6510078	Viruses; dsDNA viruses, no RNA stage; Mimiviridae; unclassified Mimiviridae; Harvfovirus sp.;	k139_6510078_1	212035.DPOL_MIMIV	4.7e-59	235.3		GO:0003674,GO:0003824,GO:0003887,GO:0004518,GO:0004519,GO:0004521,GO:0004523,GO:0004527,GO:0004540,GO:0005575,GO:0006139,GO:0006259,GO:0006725,GO:0006807,GO:0008150,GO:0008152,GO:0008408,GO:0008409,GO:0009058,GO:0009059,GO:0009987,GO:0016032,GO:0016070,GO:0016740,GO:0016772,GO:0016779,GO:0016787,GO:0016788,GO:0016891,GO:0016893,GO:0018130,GO:0018995,GO:0019058,GO:0019079,GO:0019438,GO:0033643,GO:…											4QB40@10239,4QV3M@35237	S	DNA polymerase family B
k139_464148	Viruses; environmental samples; uncultured environmental isolates; uncultured Mediterranean phage uvDeep-CGR2-KM21-C338;	k139_464148_1	68219.JNXI01000003_gene4913	3.1e-34	151.8	gp34		6.5.1.3	ko:K14415					ko00000,ko01000,ko03016				COG1372@1,COG1372@2,COG4695@1,COG4695@2	L	intein-mediated protein splicing
k139_6967088	Viruses; dsDNA viruses, no RNA stage; Caudovirales; Podoviridae; Nonanavirus;	k139_6967088_4	1113547.A0A060D5T9_9CAUD	6.5e-95	354.4		GO:0003674,GO:0003824,GO:0003896,GO:0003899,GO:0006139,GO:0006259,GO:0006260,GO:0006261,GO:0006269,GO:0006725,GO:0006807,GO:0008150,GO:0008152,GO:0009058,GO:0009059,GO:0009987,GO:0016032,GO:0016070,GO:0016462,GO:0016740,GO:0016772,GO:0016779,GO:0016787,GO:0016817,GO:0016818,GO:0017111,GO:0018130,GO:0019058,GO:0019079,GO:0019438,GO:0032774,GO:0034062,GO:0034641,GO:0034645,GO:0034654,GO:0039693,GO:…											4QAY9@10239,4QNMK@10744,4QPAN@28883,4QV7W@35237	S	hydrolase activity, acting on acid anhydrides
k139_6686055	Viruses; unclassified bacterial viruses; Vibrio phage 1.086.O._10N.222.51.F8;	k139_6686055_1	1357400.HMPREF2086_01502	3.3e-18	97.4			2.1.1.113,2.1.1.72	ko:K00571,ko:K00590					ko00000,ko01000,ko02048				1R7RV@1224,42NFT@68525,COG0863@1,COG0863@2	L	Belongs to the N(4) N(6)-methyltransferase family
k139_5436460	Viruses; unclassified bacterial viruses; Vibrio phage 1.213.O._10N.222.54.F10;	k139_5436460_1	1220717.L7TL12_9VIRU	4e-20	105.9													4QCWX@10239
k139_485612	Viruses; unclassified bacterial viruses;	k139_485612_2	1217652.F954_02878	2.2e-23	115.5													1P4U6@1224,1SUV8@1236,3NP9A@468,COG1917@1,COG1917@2	S	Cupin 2, conserved barrel domain protein
k139_485612	Viruses; unclassified bacterial viruses;	k139_485612_1	1112216.JH594425_gene1957	4e-09	67.4													1PZ9T@1224,2BHYZ@1,2KB8W@204457,2V3ER@28211,32C3A@2
k139_8668053	Viruses; dsDNA viruses, no RNA stage; Caudovirales; Siphoviridae; unclassified Siphoviridae; Thermobifida phage P1312;	k139_8668053_1	886293.Sinac_4186	1.1e-51	211.1				ko:K06909					ko00000				COG1783@1,COG1783@2	S	DNA packaging
k139_12232733	Viruses; environmental samples; uncultured Mediterranean phage uvMED;	k139_12232733_1	243233.MCA2929	1.1e-09	71.2													2EPTJ@1,33HE3@2
k139_1673812	Viruses; dsDNA viruses, no RNA stage; Caudovirales; Myoviridae; unclassified Myoviridae; Synechococcus phage S-CAM3;	k139_1673812_1	555387.C7BV92_9CAUD	1.9e-11	77.4													4QCY4@10239,4QTAC@28883,4QVJ1@35237
k139_762424	Viruses; dsDNA viruses, no RNA stage; Mimiviridae; unclassified Mimiviridae; Homavirus sp.;	k139_762424_2	44689.DDB0230132	1.7e-61	242.7			3.5.4.13	ko:K01494	ko00240,ko01100,map00240,map01100	M00053	R00568,R02325	RC00074	ko00000,ko00001,ko00002,ko01000				2RDXQ@2759,3XCUB@554915,COG0717@1	F	dUTPase
k139_762424	Viruses; dsDNA viruses, no RNA stage; Mimiviridae; unclassified Mimiviridae; Homavirus sp.;	k139_762424_1	180332.JTGN01000003_gene2023	3e-32	146													1UZSK@1239,24A4V@186801,COG0553@1,COG0553@2,COG1996@1,COG1996@2	K	Probable Zinc-ribbon domain
k139_1731950	Viruses; dsDNA viruses, no RNA stage; Mimiviridae; unclassified Mimiviridae; Klosneuvirinae; Klosneuvirus; Klosneuvirus KNV1;	k139_1731950_2	1469607.KK073768_gene3458	1.6e-10	74.3	ung2	GO:0003674,GO:0003824,GO:0004844,GO:0005488,GO:0006139,GO:0006259,GO:0006281,GO:0006725,GO:0006807,GO:0006950,GO:0006974,GO:0008150,GO:0008152,GO:0009987,GO:0016787,GO:0016798,GO:0016799,GO:0019104,GO:0033554,GO:0034641,GO:0043170,GO:0044237,GO:0044238,GO:0044260,GO:0046483,GO:0048037,GO:0050896,GO:0051536,GO:0051539,GO:0051540,GO:0051716,GO:0071704,GO:0090304,GO:0097506,GO:0140097,GO:1901360	1.1.98.6,1.17.4.1,2.1.1.148,3.2.2.27,3.5.4.13,3.6.4.12,5.99.1.3,6.5.1.3	ko:K00525,ko:K00526,ko:K01494,ko:K02469,ko:K03465,ko:K12063,ko:K14415,ko:K17680,ko:K21636,ko:K21929	ko00230,ko00240,ko00670,ko01100,ko03410,map00230,map00240,map00670,map01100,map03410	M00053	R00568,R02017,R02018,R02019,R02024,R02325,R06613,R11633,R11634,R11635,R11636	RC00022,RC00074,RC00332,RC00613	ko00000,ko00001,ko00002,ko01000,ko02044,ko03016,ko03029,ko03032,ko03400	3.A.7.11.1			1FZYH@1117,1HID7@1161,COG1372@1,COG1372@2,COG1573@1,COG1573@2	L	TIGRFAM uracil-DNA glycosylase, family 4
k139_2660514	Viruses; unclassified bacterial viruses;	k139_2660514_2	1414766.A0A0A0P0H4_9VIRU	1e-20	107.5													4QFZG@10239	S	Phage terminase large subunit
k139_1861660	Viruses; environmental samples; uncultured environmental isolates; uncultured Mediterranean phage uvDeep-CGR2-KM21-C338;	k139_1861660_1	68219.JNXI01000003_gene4911	5.5e-27	126.7													COG4653@1,COG4653@2	G	Phage capsid family
k139_1861660	Viruses; environmental samples; uncultured environmental isolates; uncultured Mediterranean phage uvDeep-CGR2-KM21-C338;	k139_1861660_2	1123242.JH636437_gene5917	1e-08	67													2E6Z0@1,2J3KK@203682,331I7@2
k139_11984375	Viruses; environmental samples; uncultured virus;	k139_11984375_3	91604.ID47_02915	5.1e-26	124.4													1MVXW@1224,2TT3H@28211,COG3926@1,COG3926@2	M	secretion activating protein
k139_11984375	Viruses; environmental samples; uncultured virus;	k139_11984375_2	1380600.AUYN01000001_gene2197	3.5e-18	98.2													2EPDH@1,33H03@2
k139_11246072	Viruses; dsDNA viruses, no RNA stage; Caudovirales; Siphoviridae; Guernseyvirinae; K1gvirus; unclassified K1gvirus; Escherichia phage G AB-2017;	k139_11246072_1	257310.BB2219	7e-27	126.7													1R69J@1224,2VNT9@28216,COG5492@1,COG5492@2	N	to Yersinia pestis phage protein ypo2110 SWALL Q8ZEQ0 (EMBL AJ414151) (401 aa) fasta scores E() 1.1e-09, 27.98 id in 318 aa
k139_11246072	Viruses; dsDNA viruses, no RNA stage; Caudovirales; Siphoviridae; Guernseyvirinae; K1gvirus; unclassified K1gvirus; Escherichia phage G AB-2017;	k139_11246072_3	587753.EY04_17215	2.1e-55	222.6													1PUNX@1224,1S0QA@1236,COG2369@1,COG2369@2	S	Head morphogenesis protein
k139_11238861	Viruses; dsDNA viruses, no RNA stage; Caudovirales; Siphoviridae; L5virus;	k139_11238861_3	1206737.BAGF01000058_gene3821	1.8e-54	219.2			2.1.1.37	ko:K00558	ko00270,ko01100,ko05206,map00270,map01100,map05206	M00035	R04858	RC00003,RC00332	ko00000,ko00001,ko00002,ko01000,ko02048,ko03032,ko03036				2GNB2@201174,4G2GK@85025,COG0270@1,COG0270@2	L	DNA (cytosine-5-)-methyltransferase activity
k139_11238861	Viruses; dsDNA viruses, no RNA stage; Caudovirales; Siphoviridae; L5virus;	k139_11238861_2	1414747.V5UPZ3_9CAUD	1.4e-07	63.2													4QB0C@10239,4QKQC@10699,4QPK3@28883,4QW7S@35237	S	magnesium ion binding
k139_9281860	Viruses; dsDNA viruses, no RNA stage; unclassified dsDNA phages; Vibrio phage helene 12B3;	k139_9281860_2	1217656.F964_00563	4.9e-67	261.2	yhdJ		2.1.1.72	ko:K00571					ko00000,ko01000,ko02048				1QN45@1224,1S1V3@1236,3NSV6@468,COG0863@1,COG0863@2	L	DNA methylase
k139_7051254	Viruses; dsDNA viruses, no RNA stage; Caudovirales; Siphoviridae; unclassified Siphoviridae; Dinoroseobacter phage vB_DshS-R5C;	k139_7051254_1	1538804.A0A088F6T3_9CAUD	9.1e-37	161.8		GO:0003674,GO:0003824,GO:0003887,GO:0004518,GO:0004527,GO:0006139,GO:0006259,GO:0006725,GO:0006807,GO:0008150,GO:0008152,GO:0008408,GO:0009058,GO:0009059,GO:0009987,GO:0016740,GO:0016772,GO:0016779,GO:0016787,GO:0016788,GO:0018130,GO:0019438,GO:0034061,GO:0034641,GO:0034645,GO:0034654,GO:0043170,GO:0044237,GO:0044238,GO:0044249,GO:0044260,GO:0044271,GO:0046483,GO:0071704,GO:0071897,GO:0090304,GO:…											4QAKM@10239,4QKNE@10699,4QPEF@28883	S	DNA polymerase family A
k139_7051254	Viruses; dsDNA viruses, no RNA stage; Caudovirales; Siphoviridae; unclassified Siphoviridae; Dinoroseobacter phage vB_DshS-R5C;	k139_7051254_2	279383.Q5DN77_9CAUD	2e-27	129.4		GO:0003674,GO:0003824,GO:0003887,GO:0004518,GO:0004527,GO:0006139,GO:0006259,GO:0006725,GO:0006807,GO:0008150,GO:0008152,GO:0008408,GO:0009058,GO:0009059,GO:0009987,GO:0016740,GO:0016772,GO:0016779,GO:0016787,GO:0016788,GO:0018130,GO:0019438,GO:0034061,GO:0034641,GO:0034645,GO:0034654,GO:0043170,GO:0044237,GO:0044238,GO:0044249,GO:0044260,GO:0044271,GO:0046483,GO:0071704,GO:0071897,GO:0090304,GO:…											4QAKM@10239,4QKNE@10699,4QPEF@28883,4QUU7@35237	S	DNA polymerase family A
k139_5243031	Viruses; dsDNA viruses, no RNA stage; Caudovirales; Myoviridae; unclassified Myoviridae; Shewanella phage SppYZU01;	k139_5243031_1	1045858.Bint_1533	1.4e-65	256.9	JD73_18735												COG5511@1,COG5511@2	F	Phage portal protein, lambda family
k139_6407301	Viruses; dsDNA viruses, no RNA stage; Caudovirales; Podoviridae; unclassified Podoviridae; Myxococcus phage Mx8;	k139_6407301_1	272568.GDI3669	1.3e-56	226.9													1RAGC@1224,2JSIA@204441,2U6JF@28211,COG1783@1,COG1783@2	S	phage Terminase large subunit
k139_6824607	Viruses; dsDNA viruses, no RNA stage; Caudovirales; Myoviridae; unclassified Myoviridae;	k139_6824607_3	1304885.AUEY01000003_gene559	1.1e-25	122.9	smf			ko:K04096					ko00000				1NG7X@1224,2WXDJ@28221,43BE4@68525,COG0758@1,COG0758@2	LU	Protein of unknown function (DUF2493)
k139_6824607	Viruses; dsDNA viruses, no RNA stage; Caudovirales; Myoviridae; unclassified Myoviridae;	k139_6824607_2	1161935.H9D1F4_9CAUD	3.2e-72	278.5													4QARC@10239,4QP0H@10744,4QPDS@28883,4QV4E@35237	S	nucleic acid binding
k139_5787354	Viruses; environmental samples; uncultured Mediterranean phage uvMED;	k139_5787354_1	1313421.JHBV01000023_gene5167	1.5e-08	67.4				ko:K12287,ko:K12548					ko00000,ko02044				1IZDI@117747,4PPRF@976,COG3210@1,COG3210@2,COG5295@1,COG5295@2	U	Chaperone of endosialidase
k139_1361214	Viruses; unclassified bacterial viruses;	k139_1361214_2	1046714.AMRX01000006_gene3172	3e-77	297.4	apt		2.4.2.7	ko:K00759	ko00230,ko01100,map00230,map01100		R00190,R01229,R04378	RC00063	ko00000,ko00001,ko01000,ko04147				1PH8A@1224,1T6BP@1236,469V3@72275,COG0503@1,COG0503@2,COG0827@1,COG0827@2	L	DNA restriction-modification system
k139_318090	Viruses; environmental samples; uncultured Mediterranean phage uvMED;	k139_318090_3	1166018.FAES_4065	1.6e-50	206.1													2C4HH@1,33XVS@2,4P2Z3@976
k139_7202302	Viruses; dsDNA viruses, no RNA stage; Caudovirales; Siphoviridae; unclassified Siphoviridae; Pseudomonas phage PMBT14;	k139_7202302_1	1340829.S5Y5D9_9CAUD	7.3e-61	241.5		GO:0003674,GO:0003824,GO:0003887,GO:0004518,GO:0004527,GO:0006139,GO:0006259,GO:0006725,GO:0006807,GO:0008150,GO:0008152,GO:0008408,GO:0009058,GO:0009059,GO:0009987,GO:0016740,GO:0016772,GO:0016779,GO:0016787,GO:0016788,GO:0018130,GO:0019438,GO:0034061,GO:0034641,GO:0034645,GO:0034654,GO:0043170,GO:0044237,GO:0044238,GO:0044249,GO:0044260,GO:0044271,GO:0046483,GO:0071704,GO:0071897,GO:0090304,GO:…											4QAKM@10239,4QKNE@10699,4QPEF@28883,4QUU7@35237	S	DNA polymerase family A
k139_206724	Viruses; dsDNA viruses, no RNA stage; Caudovirales; Myoviridae; Phikzvirus; unclassified phiKZ-like viruses; Pseudomonas phage 201phi2-1;	k139_206724_1	118161.KB235922_gene4393	7.2e-23	113.2			3.6.1.55	ko:K03574					ko00000,ko01000,ko03400				1FZVE@1117,3VIY9@52604,COG1051@1,COG1051@2	F	PFAM NUDIX domain
k139_206724	Viruses; dsDNA viruses, no RNA stage; Caudovirales; Myoviridae; Phikzvirus; unclassified phiKZ-like viruses; Pseudomonas phage 201phi2-1;	k139_206724_10	7070.TC011558-PA	6.5e-20	104				ko:K15720					ko00000,ko01000				38C89@33154,3BF8N@33208,3CS1W@33213,3SKWD@50557,41X8F@6656,KOG2401@1,KOG2401@2759	L	DUF1771
k139_206724	Viruses; dsDNA viruses, no RNA stage; Caudovirales; Myoviridae; Phikzvirus; unclassified phiKZ-like viruses; Pseudomonas phage 201phi2-1;	k139_206724_2	1313304.CALK_0635	8.1e-22	111.3													COG0330@1,COG0330@2	O	stress-induced mitochondrial fusion
k139_206724	Viruses; dsDNA viruses, no RNA stage; Caudovirales; Myoviridae; Phikzvirus; unclassified phiKZ-like viruses; Pseudomonas phage 201phi2-1;	k139_206724_8	5762.XP_002669268.1	4.1e-62	245.4													29U1Q@1,2RXHP@2759	S	RNA ligase
k139_206724	Viruses; dsDNA viruses, no RNA stage; Caudovirales; Myoviridae; Phikzvirus; unclassified phiKZ-like viruses; Pseudomonas phage 201phi2-1;	k139_206724_12	1556290.A0A0A0RQK4_9CAUD	2.5e-15	87.8													4QHNZ@10239,4QMHT@10699,4QRCH@28883
k139_12221839	Viruses; environmental samples; uncultured marine virus;	k139_12221839_1	1380394.JADL01000001_gene2208	2.6e-10	70.9				ko:K07048					ko00000				1NPYS@1224,2JUZJ@204441,2U1F9@28211,COG1735@1,COG1735@2	S	Phosphotriesterase family
k139_8427552	Viruses; dsDNA viruses, no RNA stage; Caudovirales; Siphoviridae; unclassified Siphoviridae; Phage 5P_3;	k139_8427552_2	330214.NIDE3986	6.6e-52	211.1													COG4626@1,COG4626@2	S	Terminase
k139_585505	Viruses; dsDNA viruses, no RNA stage; Mimiviridae; unclassified Mimiviridae; Barrevirus sp.;	k139_585505_1	45351.EDO33453	3.7e-37	162.2	ADPRH	GO:0000287,GO:0003674,GO:0003824,GO:0003875,GO:0005488,GO:0005575,GO:0005622,GO:0005623,GO:0006464,GO:0006807,GO:0008150,GO:0008152,GO:0009987,GO:0016787,GO:0016798,GO:0016799,GO:0019538,GO:0030955,GO:0031420,GO:0036211,GO:0043167,GO:0043169,GO:0043170,GO:0043412,GO:0044237,GO:0044238,GO:0044260,GO:0044267,GO:0044464,GO:0046872,GO:0071704,GO:1901564	3.2.2.19	ko:K01245					ko00000,ko01000				2CM8M@1,2QPMI@2759,38BUI@33154,3B9D2@33208	S	ADP-ribosylarginine hydrolase activity
k139_12526268	Viruses; environmental samples; uncultured Mediterranean phage uvMED;	k139_12526268_4	1380394.JADL01000006_gene5258	2.5e-21	109.8													1R9KY@1224,28NGF@1,2JXPF@204441,2U1P7@28211,2ZBII@2
k139_1400878	Viruses; dsDNA viruses, no RNA stage; Caudovirales; Siphoviridae; unclassified Siphoviridae; Stenotrophomonas phage vB_SmaS_DLP_5;	k139_1400878_1	187944.H8YJB1_9CAUD	2.9e-132	478.8													4QGMJ@10239,4QM5B@10699,4QSYG@28883,4QX02@35237
k139_7879854	Viruses; dsDNA viruses, no RNA stage; Caudovirales; Siphoviridae; unclassified Siphoviridae; Rhizobium phage vB_RglS_P106B;	k139_7879854_2	1458697.W6E8M7_9CAUD	1.7e-72	279.6													4QBNJ@10239,4QQAU@28883,4QWE0@35237	S	Protein of unknown function (DUF2815)
k139_2490050	Viruses; dsDNA viruses, no RNA stage; Caudovirales; Siphoviridae; unclassified Siphoviridae; Gordonia phage Kroos;	k139_2490050_2	67257.JODR01000001_gene990	2.7e-19	101.7													2I4Q6@201174,COG2197@1,COG2197@2	KT	HNH endonuclease
k139_4777830	Viruses; dsDNA viruses, no RNA stage; Mimiviridae; unclassified Mimiviridae; Edafosvirus sp.;	k139_4777830_2	4530.OS10T0476300-02	7.5e-66	257.7		GO:0000902,GO:0003674,GO:0003824,GO:0004672,GO:0004674,GO:0005575,GO:0005622,GO:0005623,GO:0005634,GO:0005737,GO:0006464,GO:0006468,GO:0006793,GO:0006796,GO:0006807,GO:0006810,GO:0006897,GO:0006950,GO:0007275,GO:0008150,GO:0008152,GO:0008360,GO:0009266,GO:0009409,GO:0009628,GO:0009653,GO:0009719,GO:0009725,GO:0009741,GO:0009826,GO:0009850,GO:0009987,GO:0010033,GO:0010817,GO:0014070,GO:0016043,GO:…	2.7.11.1	ko:K08960	ko04068,ko04310,ko04340,ko04341,ko04390,ko04391,ko04392,ko04710,ko04711,map04068,map04310,map04340,map04341,map04390,map04391,map04392,map04710,map04711				ko00000,ko00001,ko01000,ko01001,ko03036				37I0S@33090,3G73Q@35493,3IFA6@38820,3KMCG@4447,KOG1164@1,KOG1164@2759	T	Protein kinase domain
k139_1046292	Viruses; unclassified bacterial viruses; Vibrio phage 1.121.O._10N.286.46.C4;	k139_1046292_1	279383.Q5DNA0_9CAUD	8.3e-80	304.3													4QB9T@10239,4QN2W@10699,4QQR9@28883,4R0FI@35237
k139_10787803	Viruses; dsDNA viruses, no RNA stage; Mimiviridae; unclassified Mimiviridae; Klosneuvirinae; Klosneuvirus; Bodo saltans virus;	k139_10787803_1	212035.FPG_MIMIV	2.8e-46	192.6													4QEKV@10239,4QYWN@35237	L	Formamidopyrimidine-DNA glycosylase H2TH domain
k139_7625966	Viruses; dsDNA viruses, no RNA stage; Caudovirales; Myoviridae; unclassified Myoviridae; Shewanella phage SppYZU01;	k139_7625966_2	1045858.Bint_1511	8.3e-36	158.3													COG4228@1,COG4228@2	M	DNA circulation
k139_111712	Viruses; environmental samples; uncultured Mediterranean phage uvMED;	k139_111712_7	351348.Maqu_4285	6e-43	182.6													1MV6M@1224,1RQ34@1236,466BB@72275,COG0553@1,COG0553@2	L	SNF2 family N-terminal domain
k139_111712	Viruses; environmental samples; uncultured Mediterranean phage uvMED;	k139_111712_11	1121406.JAEX01000043_gene718	1.9e-46	194.5				ko:K06907					ko00000				1MX89@1224,2MAK0@213115,2WKMQ@28221,42QD3@68525,COG3497@1,COG3497@2	S	Phage tail sheath C-terminal domain
k139_111712	Viruses; environmental samples; uncultured Mediterranean phage uvMED;	k139_111712_18	1540095.A0A0A0YPB4_9CAUD	2.6e-26	127.1		GO:0005575,GO:0019012,GO:0019028,GO:0044423											4QAJ5@10239,4QHUT@10662,4QPY5@28883	S	Major capsid protein Gp23
k139_111712	Viruses; environmental samples; uncultured Mediterranean phage uvMED;	k139_111712_27	238854.Q5GQN2_BPSYP	4.5e-26	124.8													4QAWI@10239,4QINW@10662,4QPUX@28883,4QW40@35237	S	Pfam:Peptidase_S77
k139_111712	Viruses; environmental samples; uncultured Mediterranean phage uvMED;	k139_111712_6	246197.MXAN_1850	8.7e-14	84.3													1PQZ7@1224,28MT0@1,2WJAS@28221,2YYEM@29,2ZB1B@2,42Q3X@68525
k139_8351031	Viruses; unclassified bacterial viruses; Vibrio phage 1.076.O._10N.286.51.B7;	k139_8351031_1	1166018.FAES_4065	1.9e-54	219.2													2C4HH@1,33XVS@2,4P2Z3@976
k139_3916899	Viruses; dsDNA viruses, no RNA stage; Caudovirales; Siphoviridae; Yuavirus; Alphaproteobacteria virus phiJl001;	k139_3916899_3	462590.A9J4X2_BPPYU	5.8e-68	264.6		GO:0005575,GO:0018995,GO:0019012,GO:0030430,GO:0033643,GO:0033646,GO:0043656,GO:0043657,GO:0044215,GO:0044216,GO:0044217											4QAK6@10239,4QKKV@10699,4QPBY@28883,4QUP9@35237	S	peptidoglycan catabolic process
k139_3916899	Viruses; dsDNA viruses, no RNA stage; Caudovirales; Siphoviridae; Yuavirus; Alphaproteobacteria virus phiJl001;	k139_3916899_1	562742.F4YXT9_9CAUD	1.5e-72	280													4QG8X@10239,4QM55@10699,4QSBT@28883,4QVDN@35237
k139_919729	Viruses; dsDNA viruses, no RNA stage; Caudovirales; Podoviridae; unclassified Podoviridae; Pseudomonas phage GP100;	k139_919729_1	979533.F1D0U7_9CAUD	1.9e-92	345.9													4QFIC@10239,4QNVH@10744,4QTVA@28883,4QXG2@35237
k139_919729	Viruses; dsDNA viruses, no RNA stage; Caudovirales; Podoviridae; unclassified Podoviridae; Pseudomonas phage GP100;	k139_919729_4	1161935.H9D1G9_9CAUD	3.8e-15	87.4													4QAIV@10239,4QNFF@10744,4QSMH@28883,4QYFZ@35237
k139_4547971	Viruses; environmental samples; uncultured Mediterranean phage uvMED;	k139_4547971_2	1304275.C41B8_05408	4.3e-54	218													1N9VQ@1224,2DVPY@1,33WQ8@2
k139_4547971	Viruses; environmental samples; uncultured Mediterranean phage uvMED;	k139_4547971_3	1304275.C41B8_05408	3e-07	61.2													1N9VQ@1224,2DVPY@1,33WQ8@2
k139_5344269	Viruses; dsDNA viruses, no RNA stage; Caudovirales; Siphoviridae; Pamx74virus;	k139_5344269_1	462590.A9J500_BPPYU	8.7e-75	287		GO:0001959,GO:0001960,GO:0003674,GO:0003824,GO:0004748,GO:0005575,GO:0008150,GO:0008152,GO:0009966,GO:0009968,GO:0010646,GO:0010648,GO:0010803,GO:0010804,GO:0016491,GO:0016725,GO:0016728,GO:0018995,GO:0023051,GO:0023057,GO:0030430,GO:0033643,GO:0033646,GO:0043656,GO:0043657,GO:0044215,GO:0044216,GO:0044217,GO:0048519,GO:0048523,GO:0048583,GO:0048585,GO:0050789,GO:0050794,GO:0055114,GO:0060759,GO:…											4QAXQ@10239,4QM52@10699,4QRFY@28883,4QUSY@35237	S	ribonucleoside-diphosphate reductase activity, thioredoxin disulfide as acceptor
k139_4363444	Viruses; environmental samples; uncultured Mediterranean phage;	k139_4363444_1	1121456.ATVA01000014_gene640	1e-30	141													1NBHR@1224,28HPK@1,2M8E7@213115,2WUDS@28221,2Z7XJ@2,42YKK@68525	S	Bacteriophage head to tail connecting protein
k139_10600390	Viruses; dsDNA viruses, no RNA stage; Mimiviridae; unclassified Mimiviridae; Klosneuvirinae; Indivirus; Indivirus ILV1;	k139_10600390_1	693272.E3T507_CROVB	2.4e-132	479.2													4QDME@10239,4R06Q@35237	S	ATP-dependent peptidase activity
k139_1591327	Viruses; dsDNA viruses, no RNA stage; Mimiviridae; unclassified Mimiviridae; Barrevirus sp.;	k139_1591327_1	7918.ENSLOCP00000004533	4.2e-17	94.7	DNAJB4	GO:0001671,GO:0002682,GO:0002684,GO:0003674,GO:0005488,GO:0005515,GO:0005575,GO:0005622,GO:0005623,GO:0005634,GO:0005654,GO:0005737,GO:0005829,GO:0005886,GO:0006457,GO:0006950,GO:0006986,GO:0008047,GO:0008134,GO:0008150,GO:0008593,GO:0009266,GO:0009408,GO:0009628,GO:0009966,GO:0009968,GO:0009987,GO:0010033,GO:0010646,GO:0010648,GO:0016020,GO:0023051,GO:0023057,GO:0030234,GO:0031647,GO:0031974,GO:…		ko:K09507,ko:K09510,ko:K09511	ko04141,ko05164,map04141,map05164				ko00000,ko00001,ko03110				38BTN@33154,3BCDV@33208,3CTA3@33213,486SF@7711,494V0@7742,49YDJ@7898,COG0484@1,KOG0714@2759	O	homolog subfamily B member
k139_1591327	Viruses; dsDNA viruses, no RNA stage; Mimiviridae; unclassified Mimiviridae; Barrevirus sp.;	k139_1591327_4	192875.XP_004345410.1	5.7e-17	94.7	SSH3	GO:0000278,GO:0000902,GO:0000904,GO:0001654,GO:0003674,GO:0003779,GO:0003824,GO:0004721,GO:0005488,GO:0005515,GO:0005575,GO:0005622,GO:0005623,GO:0005737,GO:0005829,GO:0005856,GO:0005886,GO:0006464,GO:0006470,GO:0006793,GO:0006796,GO:0006807,GO:0006810,GO:0006996,GO:0007010,GO:0007049,GO:0007097,GO:0007154,GO:0007267,GO:0007268,GO:0007275,GO:0007399,GO:0007409,GO:0007417,GO:0007420,GO:0007423,GO:…	3.1.3.16,3.1.3.48	ko:K05766	ko04360,ko04810,map04360,map04810				ko00000,ko00001,ko01000,ko01009				38B5R@33154,COG2453@1,KOG1716@2759	V	regulation of lamellipodium assembly
k139_7762604	Viruses; dsDNA viruses, no RNA stage; Caudovirales; Podoviridae; Autographivirinae; T7virus; unclassified T7virus; Serratia phage 2050H2;	k139_7762604_1	440250.A5HL29_9CAUD	2.8e-20	105.1													4QAIK@10239,4QNC3@10744,4QPEB@28883,4QUPH@35237	S	endonuclease activity
k139_7762604	Viruses; dsDNA viruses, no RNA stage; Caudovirales; Podoviridae; Autographivirinae; T7virus; unclassified T7virus; Serratia phage 2050H2;	k139_7762604_2	110457.Q9T146_9CAUD	9.2e-198	696													4QD0W@10239,4QNWX@10744,4QT9R@28883,4QX2P@35237	S	kinase activity
k139_10740565	Viruses; environmental samples; uncultured Mediterranean phage uvMED;	k139_10740565_3	348824.LPU83_1707	1.4e-17	96.3													1RCNN@1224,28S81@1,2UUXX@28211,2ZEJD@2
k139_6680324	Viruses; environmental samples; uncultured Mediterranean phage uvMED;	k139_6680324_4	1141137.K4F7F2_9CAUD	4.4e-18	98.2													4QENX@10239,4QP1A@10744,4QTX7@28883,4QZQB@35237	S	exonuclease activity
k139_7491386	Viruses; dsDNA viruses, no RNA stage; Mimiviridae; unclassified Mimiviridae; Edafosvirus sp.;	k139_7491386_1	693272.E3T5D9_CROVB	4e-40	172.9		GO:0008150,GO:0016032,GO:0019080,GO:0019083,GO:0039695,GO:0044403,GO:0044419,GO:0051704											4QARB@10239,4QV3H@35237	S	RNA polymerase Rpb1, domain 3
k139_2606094	Viruses; dsDNA viruses, no RNA stage; Caudovirales; Siphoviridae; Gaiavirus;	k139_2606094_1	1486472.A0A068F3J9_9CAUD	3.3e-07	60.8													4QBNM@10239,4QPQ9@28883,4QUT2@35237	S	serine-type endopeptidase activity
k139_6682959	Viruses; dsDNA viruses, no RNA stage; Caudovirales; Siphoviridae; Omegavirus; Mycobacterium virus Omega;	k139_6682959_3	439292.Bsel_0790	3.6e-54	219.5													1TP8B@1239,26Q4H@186821,4HBWE@91061,COG4695@1,COG4695@2	S	TIGRFAM phage portal protein, HK97 family
k139_3169326	Viruses; dsDNA viruses, no RNA stage; Caudovirales; Podoviridae; unclassified Podoviridae;	k139_3169326_4	1327983.R9ZZS0_9CAUD	3.8e-42	178.3													4QAJX@10239,4QPK4@28883,4QUZ8@35237	S	Pfam:DUF5051
k139_8233284	Viruses; dsDNA viruses, no RNA stage; Caudovirales; Siphoviridae; unclassified Siphoviridae; Sinorhizobium phage phiM5;	k139_8233284_4	348824.LPU83_1721	2e-22	112.1													1R1AT@1224,2U1ZX@28211,4BAYZ@82115,COG0507@1,COG0507@2	L	A helicase nuclease that prepares dsDNA breaks (DSB) for recombinational DNA repair. Binds to DSBs and unwinds DNA via a highly rapid and processive ATP-dependent bidirectional helicase activity. Unwinds dsDNA until it encounters a Chi (crossover hotspot instigator) sequence from the 3' direction. Cuts ssDNA a few nucleotides 3' to the Chi site. The properties and activities of the enzyme are cha…
k139_1702571	Viruses; environmental samples; uncultured Mediterranean phage;	k139_1702571_1	1304275.C41B8_05408	4.1e-44	184.5													1N9VQ@1224,2DVPY@1,33WQ8@2
k139_12217645	Viruses; unclassified bacterial viruses; Methanobacterium virus Drs3;	k139_12217645_1	1122173.AXVL01000018_gene452	1.1e-46	193.4			2.1.1.113,2.1.1.72	ko:K00571,ko:K00590					ko00000,ko01000,ko02048				37A63@32066,COG0863@1,COG0863@2	L	DNA methylase
k139_3733751	Viruses; environmental samples; uncultured Mediterranean phage uvMED;	k139_3733751_1	1122917.KB899659_gene6072	9.9e-08	65.9				ko:K21449					ko00000,ko02000	1.B.40.2			1V8R8@1239,26YC4@186822,4I0X7@91061,COG5301@1,COG5301@2	S	Phage tail-collar fibre protein
k139_2456155	Viruses; dsDNA viruses, no RNA stage; Caudovirales; Myoviridae; Pbunavirus; unclassified Pbunavirus; Pseudomonas phage tabernarius;	k139_2456155_1	882378.RBRH_01206	9.2e-24	116.7													1RIEM@1224,2BJ7R@1,32DH7@2	S	Protein of unknown function (DUF4054)
k139_2456155	Viruses; dsDNA viruses, no RNA stage; Caudovirales; Myoviridae; Pbunavirus; unclassified Pbunavirus; Pseudomonas phage tabernarius;	k139_2456155_3	882378.RBRH_01208	2.1e-112	412.5													1KANV@119060,1ND5Q@1224,2W9JC@28216,COG4834@1,COG4834@2	S	Protein conserved in bacteria
k139_2456155	Viruses; dsDNA viruses, no RNA stage; Caudovirales; Myoviridae; Pbunavirus; unclassified Pbunavirus; Pseudomonas phage tabernarius;	k139_2456155_2	882378.RBRH_01207	8.3e-16	90.5													1RJY3@1224,2B3SX@1,31WGI@2
k139_7420506	Viruses; dsDNA viruses, no RNA stage; Caudovirales; Siphoviridae; Ydn12virus; unclassified Ydn12virus; Streptomyces phage phiSAJS1;	k139_7420506_1	402777.KB235903_gene2113	7.4e-19	100.9	gepA												1G86H@1117,1HFF7@1150,COG3600@1,COG3600@2	S	Protein of unknown function (DUF4065)
k139_7420506	Viruses; dsDNA viruses, no RNA stage; Caudovirales; Siphoviridae; Ydn12virus; unclassified Ydn12virus; Streptomyces phage phiSAJS1;	k139_7420506_3	1476583.DEIPH_ctg052orf0028	8.3e-41	174.1				ko:K06909					ko00000				COG1783@1,COG1783@2	S	DNA packaging
k139_8956590	Viruses; environmental samples; uncultured Mediterranean phage uvMED;	k139_8956590_8	392499.Swit_5274	4.3e-18	99	dop	GO:0003674,GO:0003824,GO:0004175,GO:0004252,GO:0005575,GO:0005623,GO:0006508,GO:0006807,GO:0008150,GO:0008152,GO:0008233,GO:0008236,GO:0016787,GO:0017171,GO:0019538,GO:0030288,GO:0030313,GO:0031975,GO:0042597,GO:0043170,GO:0044238,GO:0044464,GO:0070011,GO:0071704,GO:0140096,GO:1901564	3.4.21.107	ko:K04771	ko01503,ko02020,map01503,map02020	M00728			ko00000,ko00001,ko00002,ko01000,ko01002,ko03110				1MU63@1224,2K08H@204457,2TQPZ@28211,COG0265@1,COG0265@2	M	Belongs to the peptidase S1C family
k139_8454705	Viruses; environmental samples; uncultured Mediterranean phage uvMED;	k139_8454705_4	680198.SCAB_60541	1.1e-13	83.6	rusA	GO:0000217,GO:0000400,GO:0003674,GO:0003676,GO:0003677,GO:0003824,GO:0004518,GO:0004519,GO:0004520,GO:0004536,GO:0005488,GO:0006139,GO:0006259,GO:0006725,GO:0006807,GO:0008150,GO:0008152,GO:0008821,GO:0009987,GO:0016787,GO:0016788,GO:0016889,GO:0016894,GO:0034641,GO:0043170,GO:0044237,GO:0044238,GO:0044260,GO:0046483,GO:0071704,GO:0090304,GO:0090305,GO:0097159,GO:0140097,GO:1901360,GO:1901363	3.1.22.4	ko:K01160					ko00000,ko01000,ko03400				2GV9V@201174,COG4570@1,COG4570@2	L	Endodeoxyribonuclease RusA
k139_10381657	Viruses; dsDNA viruses, no RNA stage; Mimiviridae; unclassified Mimiviridae; Homavirus sp.;	k139_10381657_1	1423814.HMPREF0549_1779	5.2e-24	118.2													1VEP1@1239,2DR9Y@1,33AUY@2,3F7WJ@33958,4HP3X@91061	L	NUMOD4 motif
k139_10381657	Viruses; dsDNA viruses, no RNA stage; Mimiviridae; unclassified Mimiviridae; Homavirus sp.;	k139_10381657_2	143224.JQMD01000002_gene4012	5e-24	118.2													4NTD1@976,COG3409@1,COG3409@2	M	Peptidoglycan binding domain protein
k139_10381657	Viruses; dsDNA viruses, no RNA stage; Mimiviridae; unclassified Mimiviridae; Homavirus sp.;	k139_10381657_4	316274.Haur_1384	5.5e-34	151.4	gp17a			ko:K06909					ko00000				COG4373@1,COG4373@2
k139_12357695	Viruses; dsDNA viruses, no RNA stage; Caudovirales; Siphoviridae; Ab18virus;	k139_12357695_2	1300350.DSW25_02515	2.3e-11	74.7													1NGR2@1224,COG3311@1,COG3311@2	K	Helix-turn-helix domain
k139_12357695	Viruses; dsDNA viruses, no RNA stage; Caudovirales; Siphoviridae; Ab18virus;	k139_12357695_3	1548905.A0A0A1IV50_9CAUD	4.7e-78	298.9													4QAY9@10239,4QKUM@10699,4QRJC@28883	S	hydrolase activity, acting on acid anhydrides
k139_1891519	Viruses; dsDNA viruses, no RNA stage; Mimiviridae; unclassified Mimiviridae; Klosneuvirinae; Catovirus; Catovirus CTV1;	k139_1891519_1	6087.XP_004205640.1	2.2e-12	77.8													38HPB@33154,3BGKX@33208,COG0692@1,KOG2994@2759	L	base-excision repair, AP site formation via deaminated base removal
k139_5058714	Viruses; dsDNA viruses, no RNA stage; Caudovirales; Podoviridae; unclassified Podoviridae; Cellulophaga phage phi18:3;	k139_5058714_1	449673.BACSTE_02181	6.2e-32	143.3			2.1.1.37	ko:K00558	ko00270,ko01100,ko05206,map00270,map01100,map05206	M00035	R04858	RC00003,RC00332	ko00000,ko00001,ko00002,ko01000,ko02048,ko03032,ko03036				2FN10@200643,4AN47@815,4P3IR@976,COG0270@1,COG0270@2	H	C-5 cytosine-specific DNA methylase
k139_5058714	Viruses; dsDNA viruses, no RNA stage; Caudovirales; Podoviridae; unclassified Podoviridae; Cellulophaga phage phi18:3;	k139_5058714_2	411483.FAEPRAA2165_01893	1.4e-28	132.9			2.1.1.72	ko:K07319					ko00000,ko01000,ko02048				1TPHP@1239,249MR@186801,3WGXJ@541000,COG0863@1,COG0863@2,COG1475@1,COG1475@2	KL	Psort location Cytoplasmic, score
k139_7264431	Viruses; environmental samples; uncultured Mediterranean phage uvMED;	k139_7264431_1	1121459.AQXE01000001_gene2739	7.9e-91	340.9													1N0W2@1224,2MAIS@213115,2WU2R@28221,42YNM@68525,COG5410@1,COG5410@2	K	chromosome segregation
k139_1457519	Viruses; environmental samples; uncultured Mediterranean phage;	k139_1457519_5	444859.E3SIB8_9CAUD	2.2e-45	189.5		GO:0005575,GO:0019012											4QDJF@10239,4QICF@10662,4QR89@28883,4QVQ0@35237	S	Virus neck protein
k139_1457519	Viruses; environmental samples; uncultured Mediterranean phage;	k139_1457519_6	444860.E3SIZ9_9CAUD	9.8e-42	177.2		GO:0005575,GO:0019012											4QASK@10239,4QIHH@10662,4QQFF@28883,4QVVS@35237	S	Pfam:T4-gp15_tss
k139_1457519	Viruses; environmental samples; uncultured Mediterranean phage;	k139_1457519_8	445688.E3SNN4_9CAUD	8.7e-184	650.2		GO:0003674,GO:0003824,GO:0004518,GO:0005575,GO:0006139,GO:0006725,GO:0006807,GO:0008150,GO:0008152,GO:0009987,GO:0016032,GO:0016043,GO:0016787,GO:0016788,GO:0019058,GO:0019068,GO:0019069,GO:0019072,GO:0019075,GO:0022607,GO:0032991,GO:0034641,GO:0043170,GO:0043493,GO:0044085,GO:0044237,GO:0044238,GO:0044403,GO:0044419,GO:0046483,GO:0046797,GO:0051704,GO:0071704,GO:0071840,GO:0090304,GO:0090305,GO:…											4QHDM@10239,4QI2W@10662,4QRD0@28883,4QYV6@35237	S	Terminase-like family
k139_1457519	Viruses; environmental samples; uncultured Mediterranean phage;	k139_1457519_9	1283076.M1IP93_9CAUD	1.4e-161	576.6		GO:0005575,GO:0019012,GO:0044423,GO:0098015,GO:0098027											4QAZ6@10239,4QI4H@10662,4QPHV@28883,4QUU8@35237	S	Phage tail sheath protein
k139_1457519	Viruses; environmental samples; uncultured Mediterranean phage;	k139_1457519_10	1493511.A0A0E3IAB5_9CAUD	4.7e-37	161.4		GO:0005575,GO:0019012,GO:0044423,GO:0098015,GO:0098026											4QAQQ@10239,4QIBM@10662,4QPBX@28883	S	T4-like virus tail tube protein gp19
k139_1457519	Viruses; environmental samples; uncultured Mediterranean phage;	k139_1457519_11	1283076.M1I7U4_9CAUD	4.2e-125	455.3		GO:0005575,GO:0019012											4QBAK@10239,4QIQI@10662,4QQBQ@28883,4QY34@35237	S	Bacteriophage T4-like capsid assembly protein (Gp20)
k139_1457519	Viruses; environmental samples; uncultured Mediterranean phage;	k139_1457519_16	1340810.V5UT55_9CAUD	1.2e-67	263.1													4QAWI@10239,4QINW@10662,4QPUX@28883,4QW40@35237	S	Pfam:Peptidase_S77
k139_1457519	Viruses; environmental samples; uncultured Mediterranean phage;	k139_1457519_18	1283076.M1IP99_9CAUD	2.7e-145	521.9		GO:0005575,GO:0019012,GO:0019028,GO:0044423											4QAJ5@10239,4QHUT@10662,4QPY5@28883,4QUS9@35237	S	Major capsid protein Gp23
k139_1457519	Viruses; environmental samples; uncultured Mediterranean phage;	k139_1457519_19	444860.E3SJ15_9CAUD	7.4e-24	117.9													4QAQQ@10239,4QIBM@10662,4QPBX@28883,4QVZX@35237	S	T4-like virus tail tube protein gp19
k139_1457519	Viruses; environmental samples; uncultured Mediterranean phage;	k139_1457519_20	445686.E3SL69_9CAUD	1.3e-22	112.8													4QE8Y@10239,4QISX@10662,4QPGZ@28883	S	Recombination, repair and ssDNA binding protein UvsY
k139_1457519	Viruses; environmental samples; uncultured Mediterranean phage;	k139_1457519_21	10506.O41078_PBCV1	2.3e-24	119													4QE7X@10239,4QVF0@35237	S	Cytidine and deoxycytidylate deaminase zinc-binding region
k139_1457519	Viruses; environmental samples; uncultured Mediterranean phage;	k139_1457519_22	268746.Q58ML2_BPPRM	2.8e-133	482.3													4QB5I@10239,4QI9F@10662,4QPQ9@28883,4QUT2@35237	S	Type III restriction enzyme, res subunit
k139_1457519	Viruses; environmental samples; uncultured Mediterranean phage;	k139_1457519_24	1283076.M1HLV2_9CAUD	3.5e-40	171.8													4QC5H@10239,4QIPU@10662,4QPNZ@28883,4QVHT@35237	S	sigma factor activity
k139_1457519	Viruses; environmental samples; uncultured Mediterranean phage;	k139_1457519_25	1283076.M1IPA8_9CAUD	4.6e-82	311.6													4QAIK@10239,4QHXI@10662,4QPEB@28883,4QUPH@35237	S	hydrolase activity
k139_1457519	Viruses; environmental samples; uncultured Mediterranean phage;	k139_1457519_27	555387.C7BV59_9CAUD	3.6e-62	244.6													4QAKZ@10239,4QIYN@10662,4QPYH@28883,4QUSW@35237	S	exonuclease activity
k139_1457519	Viruses; environmental samples; uncultured Mediterranean phage;	k139_1457519_4	1283076.M1I7U0_9CAUD	2e-48	199.5													4QCS3@10239,4QKJF@10662,4QU2E@28883,4QY7T@35237
k139_1457519	Viruses; environmental samples; uncultured Mediterranean phage;	k139_1457519_17	382359.Q0QZ94_BPSYS	8.8e-37	161.8		GO:0005575,GO:0019012											4QFP9@10239,4QJW5@10662,4QSRT@28883,4QWU0@35237
k139_9421314	Viruses; dsDNA viruses, no RNA stage; Caudovirales;	k139_9421314_1	641147.HMPREF9021_02702	9.2e-38	164.1	recB		3.6.4.12	ko:K16898					ko00000,ko01000,ko03400				1QUUZ@1224,2WI1S@28216,COG1074@1,COG1074@2	L	PDDEXK-like domain of unknown function (DUF3799)
k139_9421314	Viruses; dsDNA viruses, no RNA stage; Caudovirales;	k139_9421314_4	1122599.AUGR01000001_gene288	8.2e-67	260													1R6IB@1224,1SQ0T@1236,COG0270@1,COG0270@2	L	DNA (cytosine-5-)-methyltransferase activity
k139_12334678	Viruses; dsDNA viruses, no RNA stage; unclassified dsDNA phages; Deep-sea thermophilic phage D6E;	k139_12334678_4	1388763.O165_010705	3.8e-23	114.8													1NAA8@1224,1SDFU@1236,2DR9Y@1,33AUY@2	L	NUMOD4 motif
k139_12334678	Viruses; dsDNA viruses, no RNA stage; unclassified dsDNA phages; Deep-sea thermophilic phage D6E;	k139_12334678_5	1262539.V9LYW9_9CAUD	1e-09	70.1													4QEJF@10239,4QK41@10662,4QU90@28883,4R031@35237
k139_10589399	Viruses; environmental samples; uncultured environmental isolates;	k139_10589399_2	1444711.CCJF01000003_gene76	5.4e-29	135.6													COG3209@1,COG3209@2	M	self proteolysis
k139_12444552	Viruses; environmental samples; uncultured virus;	k139_12444552_1	331113.SNE_A00700	1e-16	93.6	recA	GO:0005575,GO:0005622,GO:0005623,GO:0005737,GO:0005829,GO:0006139,GO:0006259,GO:0006281,GO:0006725,GO:0006807,GO:0006950,GO:0006974,GO:0007154,GO:0008150,GO:0008152,GO:0009432,GO:0009605,GO:0009987,GO:0009991,GO:0031668,GO:0033554,GO:0034641,GO:0043170,GO:0044237,GO:0044238,GO:0044260,GO:0044424,GO:0044444,GO:0044464,GO:0046483,GO:0050896,GO:0051716,GO:0071496,GO:0071704,GO:0090304,GO:1901360		ko:K03553	ko03440,map03440	M00729			ko00000,ko00001,ko00002,ko03400				2JFVU@204428,COG0468@1,COG0468@2	L	Can catalyze the hydrolysis of ATP in the presence of single-stranded DNA, the ATP-dependent uptake of single-stranded DNA by duplex DNA, and the ATP-dependent hybridization of homologous single-stranded DNAs. It interacts with LexA causing its activation and leading to its autocatalytic cleavage
k139_12444552	Viruses; environmental samples; uncultured virus;	k139_12444552_2	436114.SYO3AOP1_1494	2.4e-20	105.9	polA	GO:0000287,GO:0003674,GO:0003676,GO:0003677,GO:0003824,GO:0003887,GO:0004518,GO:0004519,GO:0004520,GO:0004527,GO:0004536,GO:0005488,GO:0005575,GO:0005618,GO:0005622,GO:0005623,GO:0005737,GO:0005829,GO:0005886,GO:0006139,GO:0006259,GO:0006260,GO:0006261,GO:0006271,GO:0006273,GO:0006281,GO:0006284,GO:0006308,GO:0006725,GO:0006807,GO:0006950,GO:0006974,GO:0008150,GO:0008152,GO:0008408,GO:0008409,GO:…	2.7.7.7,3.1.26.4	ko:K01146,ko:K02335,ko:K03469	ko00230,ko00240,ko01100,ko03030,ko03410,ko03420,ko03440,map00230,map00240,map01100,map03030,map03410,map03420,map03440		R00375,R00376,R00377,R00378	RC02795	ko00000,ko00001,ko01000,ko03032,ko03400				2G3XK@200783,COG0258@1,COG0258@2	L	5'-3' exonuclease
k139_10549609	Viruses; dsDNA viruses, no RNA stage; Caudovirales; Myoviridae;	k139_10549609_2	445688.E3SNN4_9CAUD	4.1e-48	197.6		GO:0003674,GO:0003824,GO:0004518,GO:0005575,GO:0006139,GO:0006725,GO:0006807,GO:0008150,GO:0008152,GO:0009987,GO:0016032,GO:0016043,GO:0016787,GO:0016788,GO:0019058,GO:0019068,GO:0019069,GO:0019072,GO:0019075,GO:0022607,GO:0032991,GO:0034641,GO:0043170,GO:0043493,GO:0044085,GO:0044237,GO:0044238,GO:0044403,GO:0044419,GO:0046483,GO:0046797,GO:0051704,GO:0071704,GO:0071840,GO:0090304,GO:0090305,GO:…											4QHDM@10239,4QI2W@10662,4QRD0@28883,4QYV6@35237	S	Terminase-like family
k139_10835783	Viruses; dsDNA viruses, no RNA stage; Mimiviridae; unclassified Mimiviridae; Mimivirus AB-566-O17;	k139_10835783_2	187944.H8YJB1_9CAUD	1.1e-35	157.9													4QGMJ@10239,4QM5B@10699,4QSYG@28883,4QX02@35237
k139_3486281	Viruses; dsDNA viruses, no RNA stage; Caudovirales; Siphoviridae; unclassified Siphoviridae; Rhizobium phage vB_RglS_P106B;	k139_3486281_1	1458697.W6EKI1_9CAUD	3.1e-150	538.5													4QB5I@10239,4QKRP@10699,4QPQ9@28883,4QUT2@35237	S	helicase activity
k139_4483901	Viruses; dsDNA viruses, no RNA stage; Caudovirales; Myoviridae; Tevenvirinae; S16virus;	k139_4483901_1	1327935.A0A060AHD6_9CAUD	3.3e-56	226.1													4QBG4@10239,4QJW4@10662,4QRSK@28883,4QUZA@35237
k139_11474605	Viruses; unclassified bacterial viruses;	k139_11474605_1	1414766.A0A0A0P0H4_9VIRU	5.4e-53	215.3													4QFZG@10239	S	Phage terminase large subunit
k139_7252469	Viruses; dsDNA viruses, no RNA stage; Caudovirales; Siphoviridae; unclassified Siphoviridae; Cellulophaga phage phi10:1;	k139_7252469_1	471874.PROSTU_04440	6.9e-13	80.1	res			ko:K19789					ko00000,ko03400				1MV9F@1224,1RR0U@1236,COG1061@1,COG1061@2	L	helicase
k139_7252469	Viruses; dsDNA viruses, no RNA stage; Caudovirales; Siphoviridae; unclassified Siphoviridae; Cellulophaga phage phi10:1;	k139_7252469_5	1327981.S0A2A9_9CAUD	4.2e-26	124		GO:0003674,GO:0003824,GO:0004518,GO:0004519,GO:0004520,GO:0004527,GO:0004529,GO:0004536,GO:0006139,GO:0006259,GO:0006725,GO:0006807,GO:0008150,GO:0008152,GO:0009987,GO:0016787,GO:0016788,GO:0034641,GO:0043170,GO:0044237,GO:0044238,GO:0044260,GO:0046483,GO:0071704,GO:0090304,GO:0090305,GO:0140097,GO:1901360											4QCB0@10239,4QKQY@10699,4QX81@35237	S	YqaJ-like viral recombinase domain
k139_7252469	Viruses; dsDNA viruses, no RNA stage; Caudovirales; Siphoviridae; unclassified Siphoviridae; Cellulophaga phage phi10:1;	k139_7252469_4	1300143.CCAV010000006_gene4343	1.1e-31	143.3													2ECRE@1,336P5@2
k139_1758463	Viruses; dsDNA viruses, no RNA stage; Caudovirales; Myoviridae; Tevenvirinae; Schizot4virus;	k139_1758463_2	279006.D9I6J1_9CAUD	8.6e-38	163.7		GO:0005575,GO:0018995,GO:0020002,GO:0033643,GO:0033644,GO:0043657,GO:0044215,GO:0044216,GO:0044217,GO:0044218,GO:0044279											4QGAE@10239,4QIQS@10662,4QUA2@28883,4R0KC@35237
k139_12545191	Viruses;	k139_12545191_1	1234364.AMSF01000010_gene575	1.1e-40	174.5				ko:K06919					ko00000				1R2S3@1224,COG3378@1,COG3378@2,COG3598@1,COG3598@2	L	Psort location Cytoplasmic, score
k139_1933191	Viruses; unclassified bacterial viruses;	k139_1933191_1	279383.Q5DN45_9CAUD	1.1e-55	224.2													4QB49@10239,4QKRQ@10699,4QPU2@28883,4QUZD@35237	S	Domain of unknown function (DUF4055)
k139_1933191	Viruses; unclassified bacterial viruses;	k139_1933191_2	1175654.A0A0S0N8X0_9CAUD	7.9e-67	261.2		GO:0005575,GO:0019012,GO:0019028,GO:0044423,GO:0046729											4QC5Z@10239,4QKMB@10699,4QPGX@28883,4QUNP@35237	S	Phage Mu protein F like protein
k139_1933191	Viruses; unclassified bacterial viruses;	k139_1933191_4	1175654.A0A0S0N2Q7_9CAUD	3.7e-95	355.1													4QFB4@10239,4QKUP@10699,4QSGK@28883,4QZ8P@35237	S	viral capsid
k139_1933191	Viruses; unclassified bacterial viruses;	k139_1933191_3	1175654.A0A0S0NAM4_9CAUD	1.2e-11	77.4													4QE7U@10239,4QNAT@10699,4QUEK@28883,4QVF9@35237
k139_1933191	Viruses; unclassified bacterial viruses;	k139_1933191_14	1175654.A0A0S0MVR3_9CAUD	2.6e-15	89													4QHCV@10239,4QN1I@10699,4QS9J@28883,4QW1Q@35237
k139_1933191	Viruses; unclassified bacterial viruses;	k139_1933191_16	1005995.GTPT_1630	2.4e-11	75.5													1N5KK@1224,1SAWM@1236,2DQJA@1,32UP8@2
k139_1933191	Viruses; unclassified bacterial viruses;	k139_1933191_18	1038858.AXBA01000002_gene3705	1e-58	234.6													1RD2S@1224,2DIIY@1,2U8HK@28211,303ET@2,3F229@335928
k139_6850620	Viruses; dsDNA viruses, no RNA stage; Caudovirales; Siphoviridae; Yuavirus;	k139_6850620_5	287986.DV20_02885	1.2e-08	66.6				ko:K03088					ko00000,ko03021				2GMRK@201174,4DZWN@85010,COG1595@1,COG1595@2	K	Belongs to the sigma-70 factor family. ECF subfamily
k139_6850620	Viruses; dsDNA viruses, no RNA stage; Caudovirales; Siphoviridae; Yuavirus;	k139_6850620_1	490103.B0FIP5_BPE32	4.7e-19	102.4													4QB4B@10239,4QNPA@10744,4QQNI@28883,4QWC6@35237	S	Glutamine amidotransferase domain
k139_6850620	Viruses; dsDNA viruses, no RNA stage; Caudovirales; Siphoviridae; Yuavirus;	k139_6850620_2	1161935.H9D1D6_9CAUD	1e-30	140.6													4QFN8@10239,4QP1K@10744,4QS52@28883,4QYWE@35237	S	metal ion binding
k139_9122862	Viruses; environmental samples; uncultured Mediterranean phage;	k139_9122862_2	1121447.JONL01000001_gene546	6.7e-13	80.9													1MW9X@1224,28I8X@1,2M8HG@213115,2WTW4@28221,2Z8BQ@2,42Z58@68525
k139_9122862	Viruses; environmental samples; uncultured Mediterranean phage;	k139_9122862_3	278957.ABEA03000173_gene2411	5.4e-40	171.4													28I8X@1,2Z8BQ@2
k139_6016274	Viruses; dsDNA viruses, no RNA stage; Caudovirales; Myoviridae; Bxz1virus;	k139_6016274_1	1391428.V5KT13_9CAUD	1.3e-30	139.8													4QC2N@10239,4QIM3@10662,4QQEW@28883,4QX55@35237	S	Predicted nucleotidyltransferase
k139_6016274	Viruses; dsDNA viruses, no RNA stage; Caudovirales; Myoviridae; Bxz1virus;	k139_6016274_2	1129146.H2BDJ0_9CAUD	1.4e-15	90.1													4QFUH@10239,4QMS6@10699,4QSQV@28883,4QZ2M@35237
k139_11680326	Viruses; dsDNA viruses, no RNA stage; Caudovirales; Podoviridae; unclassified Podoviridae; Aurantimonas phage AmM-1;	k139_11680326_1	1446473.JHWH01000004_gene2693	1.9e-25	121.7			2.1.1.72	ko:K07319					ko00000,ko01000,ko02048				1MVH7@1224,2PW2H@265,2TRNA@28211,COG0863@1,COG0863@2,COG1475@1,COG1475@2	KL	ParB-like nuclease domain
k139_11680326	Viruses; dsDNA viruses, no RNA stage; Caudovirales; Podoviridae; unclassified Podoviridae; Aurantimonas phage AmM-1;	k139_11680326_4	562970.Btus_2978	2.6e-35	155.6				ko:K03546					ko00000,ko03400				COG0419@1,COG0419@2	L	ATPase involved in DNA repair
k139_6660306	Viruses; environmental samples; uncultured environmental isolates; uncultured Mediterranean phage uvDeep-CGR2-KM21-C345;	k139_6660306_1	1237149.C900_05357	5.8e-23	115.9	FbpA		3.1.21.3,3.2.1.170	ko:K01153,ko:K15524					ko00000,ko01000,ko02048		GH38		4NS30@976,COG1293@1,COG1293@2,COG3941@1,COG3941@2	D	tape measure
k139_5165101	Viruses; dsDNA viruses, no RNA stage; Caudovirales; Siphoviridae; Yuavirus; Alphaproteobacteria virus phiJl001;	k139_5165101_4	279383.Q5DN38_9CAUD	1.5e-133	482.6													4QFB4@10239,4QKUP@10699,4QSGK@28883,4QZ8P@35237	S	viral capsid
k139_5165101	Viruses; dsDNA viruses, no RNA stage; Caudovirales; Siphoviridae; Yuavirus; Alphaproteobacteria virus phiJl001;	k139_5165101_2	279383.Q5DN36_9CAUD	9.1e-11	74.3													4QMMJ@10699,4R02Z@35237
k139_5165101	Viruses; dsDNA viruses, no RNA stage; Caudovirales; Siphoviridae; Yuavirus; Alphaproteobacteria virus phiJl001;	k139_5165101_5	279383.Q5DN39_9CAUD	8.6e-24	116.3													4QE7U@10239,4QNAT@10699,4QUEK@28883,4QVF9@35237
k139_7352332	Viruses; dsDNA viruses, no RNA stage; Mimiviridae; unclassified Mimiviridae; Klosneuvirinae; Klosneuvirus; Klosneuvirus KNV1;	k139_7352332_2	6087.XP_002162694.2	7.3e-164	584.3				ko:K03283	ko03040,ko04010,ko04141,ko04144,ko04213,ko04612,ko04915,ko05134,ko05145,ko05162,ko05164,ko05169,map03040,map04010,map04141,map04144,map04213,map04612,map04915,map05134,map05145,map05162,map05164,map05169	M00353,M00355			ko00000,ko00001,ko00002,ko01009,ko03009,ko03029,ko03041,ko03051,ko03110,ko04131,ko04147,ko04516	1.A.33.1			38BSZ@33154,3BA18@33208,COG0443@1,KOG0101@2759	O	heat shock
k139_9408094	Viruses; dsDNA viruses, no RNA stage; Caudovirales; Siphoviridae; unclassified Siphoviridae; Cellulophaga phage phi19:1;	k139_9408094_6	272134.KB731324_gene3692	8.2e-30	137.1	gspA	GO:0005575,GO:0005622,GO:0005623,GO:0005737,GO:0005829,GO:0044424,GO:0044444,GO:0044464		ko:K02450		M00331			ko00000,ko00002,ko02044	9.B.42			1GDBE@1117,1HFCB@1150,COG3409@1,COG3409@2	M	Pfam:DUF3380
k139_9408094	Viruses; dsDNA viruses, no RNA stage; Caudovirales; Siphoviridae; unclassified Siphoviridae; Cellulophaga phage phi19:1;	k139_9408094_11	948106.AWZT01000001_gene5165	7e-29	134.4													1K964@119060,1REZE@1224,2C2XN@1,2VQSN@28216,32GT6@2	S	PFAM ERF family protein
k139_9408094	Viruses; dsDNA viruses, no RNA stage; Caudovirales; Siphoviridae; unclassified Siphoviridae; Cellulophaga phage phi19:1;	k139_9408094_14	1220589.CD32_00355	2.6e-08	65.1													1VKPB@1239,2EGZP@1,33ART@2,4HR69@91061	S	YopX protein
k139_9408094	Viruses; dsDNA viruses, no RNA stage; Caudovirales; Siphoviridae; unclassified Siphoviridae; Cellulophaga phage phi19:1;	k139_9408094_17	537874.B3GVX7_9CAUD	1.3e-27	130.2													4QAIU@10239,4QKM7@10699,4QPDE@28883,4QUQC@35237	S	HNH endonuclease
k139_9408094	Viruses; dsDNA viruses, no RNA stage; Caudovirales; Siphoviridae; unclassified Siphoviridae; Cellulophaga phage phi19:1;	k139_9408094_1	69279.BG36_08295	1.4e-06	60.5													1QVE2@1224,2TWD5@28211,COG5295@1,COG5295@2	UW	Protein of unknown function (DUF2793)
k139_9408094	Viruses; dsDNA viruses, no RNA stage; Caudovirales; Siphoviridae; unclassified Siphoviridae; Cellulophaga phage phi19:1;	k139_9408094_12	1300143.CCAV010000006_gene4342	2.2e-36	159.5													1IA4D@117743,2A78P@1,30W55@2,3ZTPU@59732,4P61W@976
k139_3928662	Viruses; dsDNA viruses, no RNA stage; Caudovirales; Siphoviridae; Pamx74virus;	k139_3928662_5	562742.F4YXN3_9CAUD	1.4e-50	206.1													4QB5I@10239,4QKRP@10699,4QPQ9@28883,4QUT2@35237	S	helicase activity
k139_3928662	Viruses; dsDNA viruses, no RNA stage; Caudovirales; Siphoviridae; Pamx74virus;	k139_3928662_3	562742.F4YXN2_9CAUD	3.2e-18	97.4													4QGJ6@10239,4QM1K@10699,4QS92@28883
k139_3928662	Viruses; dsDNA viruses, no RNA stage; Caudovirales; Siphoviridae; Pamx74virus;	k139_3928662_4	462590.A9J4Z3_BPPYU	4.4e-16	90.9													4QGKG@10239,4QMBG@10699,4QQQR@28883,4QXQA@35237
k139_5213816	Viruses; unclassified bacterial viruses; Phage fuse 5;	k139_5213816_1	9606.ENSP00000261405	3.8e-259	900.6	VWF	GO:0001775,GO:0002020,GO:0002576,GO:0003674,GO:0005102,GO:0005178,GO:0005488,GO:0005515,GO:0005518,GO:0005575,GO:0005576,GO:0005622,GO:0005623,GO:0005737,GO:0005783,GO:0006807,GO:0006810,GO:0006887,GO:0006950,GO:0007155,GO:0007596,GO:0007597,GO:0007599,GO:0008150,GO:0008152,GO:0009611,GO:0009987,GO:0012505,GO:0016043,GO:0016192,GO:0019538,GO:0019865,GO:0019899,GO:0022607,GO:0022610,GO:0030135,GO:…		ko:K03900	ko04151,ko04510,ko04512,ko04610,ko04611,ko05165,map04151,map04510,map04512,map04610,map04611,map05165				ko00000,ko00001,ko03110,ko04147,ko04516				35BFJ@314146,38BYG@33154,3BBY5@33208,3CRZ6@33213,3J65X@40674,47ZAI@7711,4956Q@7742,4ME6D@9443,4MSB2@9604,KOG1216@1,KOG1216@2759	W	von Willebrand factor (vWF) type A domain
k139_7874165	Viruses; dsDNA viruses, no RNA stage; Caudovirales; Myoviridae; Pakpunavirus;	k139_7874165_3	313606.M23134_07821	6.8e-37	160.6	SCO7397												4NGIP@976,COG5018@1,COG5018@2	L	DNA polymerase III
k139_7874165	Viruses; dsDNA viruses, no RNA stage; Caudovirales; Myoviridae; Pakpunavirus;	k139_7874165_6	1458860.A0A088C3J1_9CAUD	3.7e-27	128.3													4QATN@10239,4QI9T@10662,4QQ7C@28883,4QWWM@35237	S	cysteine-type peptidase activity
k139_11268370	Viruses; dsDNA viruses, no RNA stage; Caudovirales; Podoviridae; Cba41virus;	k139_11268370_9	1560313.A0A0D3MSR8_9CAUD	1.8e-07	62.8													4QBCM@10239,4QM3T@10699,4QQ5R@28883
k139_12013086	Viruses; dsDNA viruses, no RNA stage; Caudovirales; Siphoviridae; unclassified Siphoviridae; Bacillus phage vB_BpsS-36;	k139_12013086_1	714083.JH370377_gene1319	3.4e-32	145.2													2IGZV@201174,4FRDX@85023,COG5412@1,COG5412@2	S	phage tail tape measure protein
k139_2748949	Viruses; environmental samples; uncultured Mediterranean phage;	k139_2748949_1	1283077.M1HLI2_9CAUD	1.7e-54	220.3													4QC24@10239,4QP0N@10744,4QRZK@28883,4QZPR@35237
k139_6486867	Viruses; unclassified bacterial viruses;	k139_6486867_3	1048207.F8UBT5_9CAUD	3e-23	115.2													4QH92@10239
k139_4740962	Viruses; dsDNA viruses, no RNA stage; Caudovirales; Myoviridae; environmental samples; Myoviridae environmental samples;	k139_4740962_7	1357423.S5MV15_9CAUD	1.2e-24	120.9		GO:0005575,GO:0019012,GO:0019028,GO:0044423											4QAJ5@10239,4QHUT@10662,4QPY5@28883,4QUS9@35237	S	Major capsid protein Gp23
k139_8275769	Viruses; dsDNA viruses, no RNA stage; Caudovirales; Myoviridae; unclassified Myoviridae; Raoultella phage Ro1;	k139_8275769_7	10761.Q716E9_BPSFV	4.6e-08	64.3													4QEYV@10239,4QTQ6@28883,4QZ8I@35237
k139_4929395	Viruses; dsDNA viruses, no RNA stage; Phycodnaviridae; Prasinovirus; unclassified Prasinovirus; Yellowstone lake phycodnavirus 1;	k139_4929395_3	1122971.BAME01000023_gene2431	1.6e-49	203	rfbB		4.2.1.46	ko:K01710	ko00521,ko00523,ko00525,ko01055,ko01130,map00521,map00523,map00525,map01055,map01130	M00793	R06513	RC00402	ko00000,ko00001,ko00002,ko01000				22W2K@171551,2FMUH@200643,4NE9V@976,COG1088@1,COG1088@2	M	Belongs to the NAD(P)-dependent epimerase dehydratase family. dTDP-glucose dehydratase subfamily
k139_11993161	Viruses; dsDNA viruses, no RNA stage; Caudovirales; Siphoviridae; unclassified Siphoviridae;	k139_11993161_2	1110502.TMO_0565	2.6e-18	97.8													1N145@1224,2JU4D@204441,2UCUE@28211,COG1525@1,COG1525@2	L	Staphylococcal nuclease homologue
k139_11993161	Viruses; dsDNA viruses, no RNA stage; Caudovirales; Siphoviridae; unclassified Siphoviridae;	k139_11993161_5	1205680.CAKO01000024_gene4509	1.8e-07	61.6													1NUS1@1224,2F26G@1,33V4S@2
k139_449341	Viruses; unclassified bacterial viruses; Vibrio phage 1.009.O._10N.261.51.C9;	k139_449341_2	926561.KB900624_gene2616	1.4e-45	191													1UHQM@1239,25E9Q@186801,COG5283@1,COG5283@2	M	phage tail tape measure protein
k139_10324515	Viruses; environmental samples; uncultured Mediterranean phage uvMED;	k139_10324515_1	1247726.MIM_c06910	2.4e-08	65.9	wbdA2												1N5HW@1224,2W93G@28216,3T6FG@506,COG0438@1,COG0438@2	M	Glycosyl transferases group 1
k139_7302525	Viruses; dsDNA viruses, no RNA stage; Caudovirales; Myoviridae; Ounavirinae; Felixo1virus;	k139_7302525_2	1460640.JCM19046_205	6e-10	70.9	yvsG			ko:K07038					ko00000				1V3QT@1239,1ZFRV@1386,4HGYG@91061,COG1988@1,COG1988@2	S	LexA-binding, inner membrane-associated putative hydrolase
k139_12371540	Viruses; environmental samples; uncultured Mediterranean phage uvMED;	k139_12371540_1	118173.KB235914_gene922	7.2e-14	84.7			3.1.1.3	ko:K01046	ko00561,ko01100,map00561,map01100	M00098	R02250,R02687	RC00020,RC00037,RC00041,RC00094	ko00000,ko00001,ko00002,ko01000				1G688@1117,1HBBH@1150,COG3675@1,COG3675@2	I	Lipase (class 3)
k139_12371540	Viruses; environmental samples; uncultured Mediterranean phage uvMED;	k139_12371540_2	869213.JCM21142_104045	2.9e-22	111.3													2DT8X@1,32UUQ@2,47SF7@768503,4NSYW@976
k139_7837522	Viruses; environmental samples; uncultured Mediterranean phage uvMED;	k139_7837522_1	398578.Daci_1953	2.7e-61	242.7													1RCNN@1224,28S81@1,2ZEJD@2
k139_8326525	Viruses; dsDNA viruses, no RNA stage; Caudovirales; Siphoviridae; Yuavirus;	k139_8326525_3	462590.A9J533_BPPYU	1e-102	380.6													4QB9Y@10239,4QKUM@10699,4QPTT@28883,4QWGZ@35237	S	hydrolase activity, acting on acid anhydrides
k139_2520309	Viruses; dsDNA viruses, no RNA stage; Caudovirales; Podoviridae; unclassified Podoviridae; Sinorhizobium phage PBC5;	k139_2520309_1	411684.HPDFL43_20077	4.2e-22	110.9	MA20_23890												1RDBW@1224,2U7CY@28211,43K7H@69277,COG1396@1,COG1396@2	K	transcriptional
k139_2520309	Viruses; dsDNA viruses, no RNA stage; Caudovirales; Podoviridae; unclassified Podoviridae; Sinorhizobium phage PBC5;	k139_2520309_6	1123501.KB902293_gene3478	3.5e-12	78.2													1R5TK@1224,2TZF9@28211,COG3598@1,COG3598@2	L	AAA domain
k139_4787690	Viruses; environmental samples; uncultured Mediterranean phage;	k139_4787690_2	948870.J3JSC0_9CAUD	2.2e-07	62													4QBY1@10239,4QK9A@10662,4QS4Q@28883,4QZSN@35237
k139_3948444	Viruses; dsDNA viruses, no RNA stage; Caudovirales; Podoviridae; unclassified Podoviridae; Pseudoalteromonas virus vB_PspP-H6/1;	k139_3948444_4	1121921.KB898706_gene3042	6.5e-30	137.5													1QE0C@1224,1RZ22@1236,28J9D@1,2Z94E@2	S	P22 coat protein - gene protein 5
k139_7988808	Viruses; environmental samples; uncultured Mediterranean phage uvMED;	k139_7988808_2	1122951.ATUE01000006_gene1033	5e-17	95.5													1NKIP@1224,1SRVY@1236,2EJXI@1,33DN6@2
k139_3786831	Viruses; environmental samples; uncultured environmental isolates; uncultured Mediterranean phage uvDeep-CGR2-KM18-C269;	k139_3786831_1	797304.Natgr_1861	8.9e-26	124.8			3.6.4.12	ko:K03658					ko00000,ko01000,ko03400				COG1196@1,arCOG00371@2157	D	Required for chromosome condensation and partitioning
k139_10698922	Viruses; dsDNA viruses, no RNA stage; Caudovirales; Myoviridae; unclassified Myoviridae; Shewanella phage SFCi1;	k139_10698922_2	908819.A0A0A0YUY5_9CAUD	1.6e-22	114		GO:0005575,GO:0019012,GO:0044423,GO:0098015,GO:0098025											4QAMU@10239,4QI0J@10662,4QPEV@28883,4QV4U@35237	S	Baseplate J-like protein
k139_2454078	Viruses; dsDNA viruses, no RNA stage; Caudovirales; Podoviridae; Autographivirinae; T7virus; unclassified T7virus; Enterobacter phage E-3;	k139_2454078_2	529929.B3FYJ5_9CAUD	0	1448.7		GO:0003674,GO:0003824,GO:0003887,GO:0004518,GO:0004527,GO:0006139,GO:0006259,GO:0006725,GO:0006807,GO:0008150,GO:0008152,GO:0008408,GO:0009058,GO:0009059,GO:0009987,GO:0016740,GO:0016772,GO:0016779,GO:0016787,GO:0016788,GO:0018130,GO:0019438,GO:0034061,GO:0034641,GO:0034645,GO:0034654,GO:0043170,GO:0044237,GO:0044238,GO:0044249,GO:0044260,GO:0044271,GO:0046483,GO:0071704,GO:0071897,GO:0090304,GO:…											4QAKM@10239,4QNER@10744,4QPEF@28883,4QUU7@35237	S	DNA polymerase family A
k139_2454078	Viruses; dsDNA viruses, no RNA stage; Caudovirales; Podoviridae; Autographivirinae; T7virus; unclassified T7virus; Enterobacter phage E-3;	k139_2454078_3	110457.Q9T124_9CAUD	1.4e-19	101.3													4QC8Z@10239,4QNKH@10744,4QS8P@28883,4QWA6@35237	S	Pfam:TA_inhibitor
k139_4705418	Viruses; dsDNA viruses, no RNA stage; Caudovirales; Podoviridae; Bcep22virus; Burkholderia virus DC1;	k139_4705418_1	948106.AWZT01000001_gene5167	3e-31	141	ycf41			ko:K03111	ko03030,ko03430,ko03440,map03030,map03430,map03440				ko00000,ko00001,ko03029,ko03032,ko03400				1N71H@1224,2W3BQ@28216,COG0629@1,COG0629@2	L	Single-strand binding protein family
k139_4705418	Viruses; dsDNA viruses, no RNA stage; Caudovirales; Podoviridae; Bcep22virus; Burkholderia virus DC1;	k139_4705418_3	648757.Rvan_1471	1.2e-44	187.6	yqaJ												1QCSV@1224,2UCBP@28211,COG5377@1,COG5377@2	L	YqaJ-like viral recombinase domain
k139_6705413	Viruses; dsDNA viruses, no RNA stage; Caudovirales; Myoviridae; unclassified Myoviridae; Synechococcus phage S-CAM8;	k139_6705413_1	1357423.S5MCP0_9CAUD	1.1e-16	92.8													4QAWG@10239,4QI76@10662,4QPII@28883,4QV6X@35237	S	DNA helicase activity
k139_6705413	Viruses; dsDNA viruses, no RNA stage; Caudovirales; Myoviridae; unclassified Myoviridae; Synechococcus phage S-CAM8;	k139_6705413_8	1283076.M1HLX1_9CAUD	8.6e-90	337													4QASV@10239,4QIBN@10662,4QQ4N@28883,4QWD9@35237	S	recA bacterial DNA recombination protein
k139_354222	Viruses; dsDNA viruses, no RNA stage; Caudovirales; Myoviridae; unclassified Myoviridae; Bacillus phage Eldridge;	k139_354222_2	1527469.A0A076GD96_9CAUD	4.5e-22	111.3													4QAIU@10239,4QI6J@10662,4QPDE@28883	S	sequence-specific DNA binding transcription factor activity
k139_354222	Viruses; dsDNA viruses, no RNA stage; Caudovirales; Myoviridae; unclassified Myoviridae; Bacillus phage Eldridge;	k139_354222_1	391625.PPSIR1_29088	1.1e-07	63.9													COG3023@1,COG3023@2	V	N-Acetylmuramoyl-L-alanine amidase
k139_10862026	Viruses; environmental samples; uncultured Mediterranean phage uvMED;	k139_10862026_1	1122951.ATUE01000006_gene1033	7.7e-14	85.1													1NKIP@1224,1SRVY@1236,2EJXI@1,33DN6@2
k139_2909322	Viruses; dsDNA viruses, no RNA stage; Caudovirales; Siphoviridae; unclassified Siphoviridae; Microbacterium phage Appa;	k139_2909322_1	1052684.PPM_2653	1.9e-42	179.5													2DQIR@1,33747@2
k139_3704349	Viruses; dsDNA viruses, no RNA stage; Caudovirales; Podoviridae; unclassified Podoviridae; Podoviridae sp.;	k139_3704349_1	1161935.H9D1E3_9CAUD	9.2e-75	287.3													4QAWG@10239,4QNBW@10744,4QPII@28883,4QV6X@35237	S	DNA helicase activity
k139_9903313	Viruses; dsDNA viruses, no RNA stage; Caudovirales; Siphoviridae; unclassified Siphoviridae; Sinorhizobium phage phiM5;	k139_9903313_20	926554.KI912660_gene2412	8.5e-26	124.4													COG4974@1,COG4974@2	L	Belongs to the 'phage' integrase family
k139_9175813	Viruses; environmental samples; uncultured Mediterranean phage uvMED;	k139_9175813_1	1122927.KB895435_gene502	2e-21	110.5													1UMR3@1239,26SQR@186822,4HDH9@91061,COG0438@1,COG0438@2	M	glycosyl transferase family
k139_7969221	Viruses; dsDNA viruses, no RNA stage; Caudovirales; Myoviridae; unclassified Myoviridae; Cellulophaga phage phiSM;	k139_7969221_1	1380355.JNIJ01000009_gene1635	8.8e-56	224.2	top6B		5.99.1.3	ko:K03167					ko00000,ko01000,ko03032				COG1389@1,COG1389@2	L	DNA topoisomerase II activity
k139_7969221	Viruses; dsDNA viruses, no RNA stage; Caudovirales; Myoviridae; unclassified Myoviridae; Cellulophaga phage phiSM;	k139_7969221_4	1400520.LFAB_15695	1.3e-13	82.8				ko:K06877,ko:K07451					ko00000,ko01000,ko02048				1VA8J@1239,3F6BP@33958,4HNCA@91061,COG1403@1,COG1403@2	L	Phage-associated protein
k139_3491001	Viruses; dsDNA viruses, no RNA stage; Caudovirales; Siphoviridae; Arquatrovirinae; Likavirus; unclassified Likavirus; Streptomyces phage Nanodon;	k139_3491001_4	33035.JPJF01000135_gene5078	5e-07	62													1VX1Z@1239,25EAV@186801,COG1802@1,COG1802@2,COG3935@1,COG3935@2	K	Conserved phage C-terminus (Phg_2220_C)
k139_3491001	Viruses; dsDNA viruses, no RNA stage; Caudovirales; Siphoviridae; Arquatrovirinae; Likavirus; unclassified Likavirus; Streptomyces phage Nanodon;	k139_3491001_3	1109712.G9FHB4_9CAUD	2.4e-10	71.2													4QCP5@10239,4QMH6@10699,4QSEI@28883,4QXAP@35237
k139_11468982	Viruses; environmental samples; uncultured Mediterranean phage uvMED;	k139_11468982_1	1144310.PMI07_002360	1.7e-06	60.1													1R2EE@1224,2DPZ1@1,2TZIB@28211,3340X@2,4BP2Q@82115
k139_3519871	Viruses; dsDNA viruses, no RNA stage; unclassified dsDNA viruses; Dunaliella viridis virus SI2;	k139_3519871_2	91604.ID47_02960	1.9e-57	229.6													1QH9A@1224,28HS3@1,2Z7ZE@2
k139_12422390	Viruses; dsDNA viruses, no RNA stage; Caudovirales; Siphoviridae; unclassified Siphoviridae; Achromobacter phage JWF;	k139_12422390_3	1297570.MESS4_510067	3.7e-46	191.4	dnaQ	GO:0003674,GO:0003824,GO:0004518,GO:0004527,GO:0005575,GO:0005622,GO:0005623,GO:0005737,GO:0005829,GO:0006139,GO:0006259,GO:0006260,GO:0006261,GO:0006281,GO:0006725,GO:0006807,GO:0006950,GO:0006974,GO:0008150,GO:0008152,GO:0008408,GO:0009058,GO:0009059,GO:0009360,GO:0009987,GO:0016787,GO:0016788,GO:0032991,GO:0033554,GO:0034641,GO:0034645,GO:0042575,GO:0043170,GO:0044237,GO:0044238,GO:0044249,GO:…	2.7.7.7	ko:K02342	ko00230,ko00240,ko01100,ko03030,ko03430,ko03440,map00230,map00240,map01100,map03030,map03430,map03440	M00260	R00375,R00376,R00377,R00378	RC02795	ko00000,ko00001,ko00002,ko01000,ko03032,ko03400				COG0847@1,COG0847@2	L	DNA polymerase III is a complex, multichain enzyme responsible for most of the replicative synthesis in bacteria. The epsilon subunit contain the editing function and is a proofreading 3'-5' exonuclease
k139_12422390	Viruses; dsDNA viruses, no RNA stage; Caudovirales; Siphoviridae; unclassified Siphoviridae; Achromobacter phage JWF;	k139_12422390_4	582899.Hden_0109	6.8e-36	157.1													1N8XA@1224,2DP75@1,2UIHW@28211,330U8@2	L	PFAM Pathogenesis-related transcriptional factor and ERF protein
k139_2122860	Viruses; unclassified bacterial viruses;	k139_2122860_1	469660.A8HP60_9CAUD	8.7e-22	110.2													4QFEN@10239,4QSSU@28883,4QYS2@35237
k139_512208	Viruses; unclassified bacterial viruses; Alteromonas phage ZP6;	k139_512208_3	1030157.AFMP01000057_gene782	4.8e-11	75.5													1NISE@1224,2EGG4@1,2UJRJ@28211,33A85@2
k139_2590650	Viruses; environmental samples; uncultured marine virus;	k139_2590650_3	91604.ID47_02960	6.5e-55	221.1													1QH9A@1224,28HS3@1,2Z7ZE@2
k139_2590650	Viruses; environmental samples; uncultured marine virus;	k139_2590650_5	1054213.HMPREF9946_00294	1e-16	93.6													1RBF9@1224,28RDB@1,2JRSR@204441,2U586@28211,2ZDSP@2
k139_2590650	Viruses; environmental samples; uncultured marine virus;	k139_2590650_6	1115478.H2EQI3_9CAUD	2.3e-13	82.8													4QC27@10239,4QPKQ@28883,4QWBP@35237
k139_2590650	Viruses; environmental samples; uncultured marine virus;	k139_2590650_7	1110502.TMO_0047	1.2e-73	284.6													1MW9X@1224,28I8X@1,2JPR0@204441,2TVGJ@28211,2Z8BQ@2
k139_1971615	Viruses; dsDNA viruses, no RNA stage; Caudovirales; Podoviridae; environmental samples; uncultured bacterial podovirus;	k139_1971615_1	1121459.AQXE01000001_gene2765	2e-101	376.3			2.7.7.7	ko:K02335	ko00230,ko00240,ko01100,ko03030,ko03410,ko03420,ko03440,map00230,map00240,map01100,map03030,map03410,map03420,map03440		R00375,R00376,R00377,R00378	RC02795	ko00000,ko00001,ko01000,ko03032,ko03400				1P27P@1224,2MAPB@213115,2WTS1@28221,42YUP@68525,COG0749@1,COG0749@2	L	DNA polymerase A domain
k139_1971615	Viruses; dsDNA viruses, no RNA stage; Caudovirales; Podoviridae; environmental samples; uncultured bacterial podovirus;	k139_1971615_6	1158150.KB906242_gene214	3.8e-08	63.9	polA	GO:0003674,GO:0003824,GO:0003887,GO:0004518,GO:0004527,GO:0005575,GO:0005618,GO:0005622,GO:0005623,GO:0005737,GO:0005886,GO:0006139,GO:0006259,GO:0006260,GO:0006261,GO:0006281,GO:0006725,GO:0006807,GO:0006950,GO:0006974,GO:0008150,GO:0008152,GO:0008409,GO:0009058,GO:0009059,GO:0009987,GO:0016020,GO:0016740,GO:0016772,GO:0016779,GO:0016787,GO:0016788,GO:0018130,GO:0019438,GO:0030312,GO:0033554,GO:…	2.7.7.7	ko:K02335	ko00230,ko00240,ko01100,ko03030,ko03410,ko03420,ko03440,map00230,map00240,map01100,map03030,map03410,map03420,map03440		R00375,R00376,R00377,R00378	RC02795	ko00000,ko00001,ko01000,ko03032,ko03400				1MYSI@1224,1SQ55@1236,COG0258@1,COG0258@2	L	5'-3' exonuclease, N-terminal resolvase-like domain
k139_1971615	Viruses; dsDNA viruses, no RNA stage; Caudovirales; Podoviridae; environmental samples; uncultured bacterial podovirus;	k139_1971615_2	1150991.H9NC40_9CAUD	1.2e-49	204.1													4QAIK@10239,4QJ8C@10662,4QS4V@28883,4QUPH@35237	S	DNA-dependent transcription, initiation
k139_1971615	Viruses; dsDNA viruses, no RNA stage; Caudovirales; Podoviridae; environmental samples; uncultured bacterial podovirus;	k139_1971615_4	319003.Bra1253DRAFT_07734	4.9e-08	63.9													1NZDG@1224,2AKUS@1,2UTNA@28211,31BMX@2
k139_1665031	Viruses; dsDNA viruses, no RNA stage; Caudovirales; Podoviridae; Autographivirinae; unclassified Autographivirinae; Phage MedPE-SWcel-C56;	k139_1665031_4	1402135.SUH3_12065	3.6e-19	101.7													1P4GB@1224,28VW5@1,2UWZ2@28211,2ZHXK@2
k139_1464321	Viruses; dsDNA viruses, no RNA stage; Caudovirales; Podoviridae; N4virus;	k139_1464321_8	10752.A0MZA4_BPN4	3.4e-16	91.7													4QB07@10239,4QNDD@10744,4QPGS@28883,4QUZW@35237	S	recombinase activity
k139_6059774	Viruses; unclassified bacterial viruses; Synechococcus phage S-H1;	k139_6059774_5	1131812.JQMS01000001_gene1598	9.4e-08	65.1				ko:K13735	ko05100,map05100				ko00000,ko00001				1IK9X@117743,2P05V@237,4PNP6@976,COG4932@1,COG4932@2,COG5295@1,COG5295@2	UW	Protein of unknown function (DUF3494)
k139_6059774	Viruses; unclassified bacterial viruses; Synechococcus phage S-H1;	k139_6059774_1	1189620.AJXL01000045_gene1063	8.1e-15	86.7													1I3FJ@117743,2DMPB@1,2NW8N@237,32SV8@2,4NSG4@976
k139_7798672	Viruses; environmental samples; uncultured marine virus;	k139_7798672_1	220341	5.3e-28	131				ko:K06909					ko00000				1MWGP@1224,1S8D6@1236,COG1783@1,COG1783@2	S	Terminase-like family
k139_9381596	Viruses; dsDNA viruses, no RNA stage; Caudovirales; Podoviridae; Kpp25virus;	k139_9381596_1	1444711.CCJF01000005_gene1237	9.2e-15	87	tmk	GO:0003674,GO:0003824,GO:0004798,GO:0005575,GO:0005622,GO:0005623,GO:0005737,GO:0005829,GO:0006139,GO:0006220,GO:0006221,GO:0006227,GO:0006233,GO:0006235,GO:0006725,GO:0006753,GO:0006793,GO:0006796,GO:0006807,GO:0008150,GO:0008152,GO:0009041,GO:0009058,GO:0009117,GO:0009123,GO:0009132,GO:0009133,GO:0009138,GO:0009139,GO:0009141,GO:0009142,GO:0009147,GO:0009148,GO:0009165,GO:0009186,GO:0009189,GO:…	2.7.4.9	ko:K00943	ko00240,ko01100,map00240,map01100	M00053	R02094,R02098	RC00002	ko00000,ko00001,ko00002,ko01000			iECABU_c1320.ECABU_c13120,ic_1306.c1370	2JG2V@204428,COG0125@1,COG0125@2	F	Phosphorylation of dTMP to form dTDP in both de novo and salvage pathways of dTTP synthesis
k139_9381596	Viruses; dsDNA viruses, no RNA stage; Caudovirales; Podoviridae; Kpp25virus;	k139_9381596_6	266265.Bxe_A3055	6.7e-11	74.3													1KB80@119060,1NBJS@1224,29F88@1,2VWHK@28216,3025X@2
k139_9483887	Viruses; dsDNA viruses, no RNA stage; Caudovirales; Siphoviridae; unclassified Siphoviridae; Pseudoalteromonas phage TW1;	k139_9483887_1	1366055.S5M818_9CAUD	1.9e-120	439.5													4QFDB@10239,4QN7V@10699,4QTSF@28883,4QVA2@35237
k139_2597995	Viruses; environmental samples; uncultured Mediterranean phage;	k139_2597995_1	459349.CLOAM1364	1.5e-17	96.7	polA	GO:0003674,GO:0003676,GO:0003677,GO:0003824,GO:0003887,GO:0004518,GO:0004527,GO:0005488,GO:0005575,GO:0005618,GO:0005622,GO:0005623,GO:0005737,GO:0005829,GO:0005886,GO:0006139,GO:0006259,GO:0006260,GO:0006261,GO:0006281,GO:0006284,GO:0006725,GO:0006807,GO:0006950,GO:0006974,GO:0008150,GO:0008152,GO:0008408,GO:0008409,GO:0009058,GO:0009059,GO:0009987,GO:0016020,GO:0016740,GO:0016772,GO:0016779,GO:…	2.7.7.7	ko:K02335	ko00230,ko00240,ko01100,ko03030,ko03410,ko03420,ko03440,map00230,map00240,map01100,map03030,map03410,map03420,map03440		R00375,R00376,R00377,R00378	RC02795	ko00000,ko00001,ko01000,ko03032,ko03400				2NNKA@2323,COG0258@1,COG0258@2,COG0749@1,COG0749@2	L	In addition to polymerase activity, this DNA polymerase exhibits 5'-3' exonuclease activity
k139_834092	Viruses; dsDNA viruses, no RNA stage; Caudovirales; Siphoviridae; unclassified Siphoviridae;	k139_834092_3	644966.Tmar_1000	4.6e-30	138.7	sigD			ko:K02405	ko02020,ko02025,ko02026,ko02040,ko05111,map02020,map02025,map02026,map02040,map05111				ko00000,ko00001,ko02035,ko03021				1TP9K@1239,248M0@186801,3WDBH@538999,COG1191@1,COG1191@2	K	Sigma factors are initiation factors that promote the attachment of RNA polymerase to specific initiation sites and are then released
k139_834092	Viruses; dsDNA viruses, no RNA stage; Caudovirales; Siphoviridae; unclassified Siphoviridae;	k139_834092_1	234267.Acid_6398	1.7e-15	90.1													3Y500@57723,COG1403@1,COG1403@2	L	PFAM HNH endonuclease
k139_5292148	Viruses; dsDNA viruses, no RNA stage; Phycodnaviridae; unclassified Phycodnaviridae; Aureococcus anophagefferens virus;	k139_5292148_3	1111454.HMPREF1250_0041	2.5e-17	95.1	dnaG		1.1.98.6,1.17.4.1,2.1.1.148,3.6.4.12,5.99.1.3,6.5.1.3	ko:K00525,ko:K02314,ko:K02316,ko:K02469,ko:K03465,ko:K12063,ko:K14415,ko:K17680,ko:K21636	ko00230,ko00240,ko00670,ko01100,ko03030,ko04112,map00230,map00240,map00670,map01100,map03030,map04112	M00053	R02017,R02018,R02019,R02024,R06613,R11633,R11634,R11635,R11636	RC00022,RC00332,RC00613	ko00000,ko00001,ko00002,ko01000,ko02044,ko03016,ko03029,ko03032,ko03400	3.A.7.11.1			1TQ62@1239,4H2T7@909932,COG0305@1,COG0305@2,COG1061@1,COG1061@2,COG1372@1,COG1372@2	L	helicase superfamily c-terminal domain
k139_5292148	Viruses; dsDNA viruses, no RNA stage; Phycodnaviridae; unclassified Phycodnaviridae; Aureococcus anophagefferens virus;	k139_5292148_1	6087.XP_004205642.1	4.9e-12	77.8													2S45Q@2759,3A979@33154,COG3378@1	S	D5 N terminal like
k139_6827633	Viruses; dsDNA viruses, no RNA stage; Mimiviridae; unclassified Mimiviridae; Homavirus sp.;	k139_6827633_1	400682.PAC_15707932	8e-62	243.8	EIF4A2	GO:0000003,GO:0000122,GO:0000339,GO:0000381,GO:0002164,GO:0002165,GO:0002168,GO:0003006,GO:0003674,GO:0003676,GO:0003723,GO:0003724,GO:0003725,GO:0003729,GO:0003743,GO:0003824,GO:0004004,GO:0004386,GO:0005488,GO:0005575,GO:0005622,GO:0005623,GO:0005634,GO:0005730,GO:0005737,GO:0005829,GO:0006139,GO:0006355,GO:0006357,GO:0006412,GO:0006413,GO:0006417,GO:0006446,GO:0006518,GO:0006725,GO:0006807,GO:…		ko:K03257	ko03013,map03013	M00428			ko00000,ko00001,ko00002,ko03012,ko03019,ko04147				38CTS@33154,3BC8P@33208,COG0513@1,KOG0327@2759	A	negative regulation of RNA-directed 5'-3' RNA polymerase activity
k139_1750248	Viruses; environmental samples; uncultured marine virus;	k139_1750248_2	909663.KI867149_gene3310	5.4e-10	71.2													1PGYB@1224,2DGZ9@1,2WYC6@28221,2ZXUN@2,432NE@68525
k139_2834252	Viruses; environmental samples; uncultured Mediterranean phage;	k139_2834252_3	948071.S4S2D9_9CAUD	3.6e-15	87.4		GO:0001959,GO:0001960,GO:0003674,GO:0003824,GO:0004748,GO:0005575,GO:0008150,GO:0008152,GO:0009966,GO:0009968,GO:0010646,GO:0010648,GO:0010803,GO:0010804,GO:0016491,GO:0016725,GO:0016728,GO:0018995,GO:0023051,GO:0023057,GO:0030430,GO:0033643,GO:0033646,GO:0043656,GO:0043657,GO:0044215,GO:0044216,GO:0044217,GO:0048519,GO:0048523,GO:0048583,GO:0048585,GO:0050789,GO:0050794,GO:0055114,GO:0060759,GO:…											4QAXQ@10239,4QNQ6@10744,4QRFY@28883,4QUSY@35237	S	ribonucleoside-triphosphate reductase activity
k139_3722327	Viruses; environmental samples; uncultured Mediterranean phage uvMED;	k139_3722327_1	553217.ENHAE0001_2207	1.9e-10	71.6				ko:K06909					ko00000				1R66A@1224,1RQFD@1236,3NSTS@468,COG1783@1,COG1783@2	S	Phage terminase large subunit
k139_3722327	Viruses; environmental samples; uncultured Mediterranean phage uvMED;	k139_3722327_3	1283077.M1INZ1_9CAUD	1.8e-100	373.2		GO:0005575,GO:0008150,GO:0016032,GO:0019012,GO:0019028,GO:0019058,GO:0019068,GO:0019072,GO:0019073,GO:0032991,GO:0044403,GO:0044419,GO:0044423,GO:0046798,GO:0051704											4QCM5@10239,4QNDH@10744,4QQFH@28883,4QVZY@35237	S	Bacteriophage head to tail connecting protein
k139_11330921	Viruses; environmental samples; uncultured Mediterranean phage;	k139_11330921_1	1283077.M1HLI2_9CAUD	1.7e-80	307													4QC24@10239,4QP0N@10744,4QRZK@28883,4QZPR@35237
k139_8191427	Viruses; dsDNA viruses, no RNA stage; Iridoviridae; Betairidovirinae; Iridovirus; unclassified Iridovirus; Invertebrate iridescent virus 31; Armadillidium vulgare iridescent virus;	k139_8191427_2	1307436.PBF_04493	2.1e-50	207.2													1W3ST@1239,1ZK6P@1386,29WU3@1,30IFH@2,4I20W@91061
k139_7324717	Viruses; unclassified bacterial viruses; Phage DP-2017a;	k139_7324717_1	1129192.A0A0E3D9U6_9CAUD	9.2e-12	77.8													4QBSJ@10239,4QIHI@10662,4QPFJ@28883	S	CHC2 zinc finger
k139_6385586	Viruses; environmental samples; uncultured Mediterranean phage uvMED;	k139_6385586_1	1526550.A0A088F817_9VIRU	1.4e-15	90.5													4QHQ5@10239
k139_10162825	Viruses; environmental samples; uncultured Mediterranean phage uvMED;	k139_10162825_4	1322246.BN4_12406	2.4e-24	120.6	plyA3			ko:K12547					ko00000				1PGI5@1224,2MAEU@213115,2X046@28221,435Q3@68525,COG5434@1,COG5434@2	M	Belongs to the glycosyl hydrolase 28 family
k139_10162825	Viruses; environmental samples; uncultured Mediterranean phage uvMED;	k139_10162825_3	753084.F4YCP4_9CAUD	3.4e-25	121.3													4QAIK@10239,4QKT0@10699,4QPEB@28883,4QUPH@35237	S	Recombination endonuclease VII
k139_3784776	Viruses; dsDNA viruses, no RNA stage; Caudovirales; Podoviridae; N4virus;	k139_3784776_1	1416009.V9VHP3_9CAUD	8e-218	763.1													4QGA5@10239,4QP47@10744,4QT9N@28883,4QURD@35237
k139_3784776	Viruses; dsDNA viruses, no RNA stage; Caudovirales; Podoviridae; N4virus;	k139_3784776_2	1429767.W6B128_9CAUD	2e-24	117.9													4QGA5@10239,4QP47@10744,4QT9N@28883,4QURD@35237
k139_12047100	Viruses; dsDNA viruses, no RNA stage; Caudovirales; Myoviridae;	k139_12047100_1	1325372.N0DQT7_9CAUD	9.8e-73	280.8													4QAW1@10239,4QJW9@10662,4QR8A@28883,4QWUW@35237	S	nucleic acid binding
k139_12282905	Viruses; dsDNA viruses, no RNA stage; Caudovirales; Podoviridae; unclassified Podoviridae; Ruegeria phage vB_RpoP-V13;	k139_12282905_1	1477404.A0A023NG39_9CAUD	2.9e-27	129													4QFVM@10239,4QNS4@10744,4QRXV@28883,4QZ9I@35237
k139_9125283	Viruses; environmental samples; uncultured Mediterranean phage uvMED;	k139_9125283_2	1218076.BAYB01000015_gene3200	2e-47	196.4			3.6.4.12	ko:K17680					ko00000,ko01000,ko03029				1PP51@1224,2VQ9Z@28216,COG0305@1,COG0305@2	L	DnaB-like helicase C terminal domain
k139_9125283	Viruses; environmental samples; uncultured Mediterranean phage uvMED;	k139_9125283_1	595460.RRSWK_03022	1.6e-10	71.6													2ED64@1,2J0KF@203682,3372U@2
k139_4143443	Viruses; environmental samples; uncultured Mediterranean phage uvMED;	k139_4143443_1	1279017.AQYJ01000026_gene6	5e-23	114			3.4.17.14	ko:K08640					ko00000,ko01000,ko01002,ko01011				1NMU6@1224,COG3108@1,COG3108@2	S	Peptidase M15
k139_4143443	Viruses; environmental samples; uncultured Mediterranean phage uvMED;	k139_4143443_2	1548905.A0A0A1IWY7_9CAUD	1.5e-11	76.6													4QEKD@10239,4QN8Y@10699,4QQVS@28883
k139_5419304	Viruses; environmental samples; uncultured environmental isolates; uncultured Mediterranean phage uvDeep-CGR2-KM21-C345;	k139_5419304_1	1151122.AQYD01000005_gene3283	8.7e-13	82													2IGZV@201174,4FRDX@85023,COG5412@1,COG5412@2	S	phage tail tape measure protein
k139_3796933	Viruses; environmental samples; uncultured environmental isolates; uncultured Mediterranean phage uvDeep-CGR0-KM14-C182;	k139_3796933_1	316274.Haur_1382	3.4e-29	136													COG2369@1,COG2369@2	K	cell adhesion
k139_3796933	Viruses; environmental samples; uncultured environmental isolates; uncultured Mediterranean phage uvDeep-CGR0-KM14-C182;	k139_3796933_4	1449353.JQMQ01000004_gene6070	2.9e-10	71.2													2DNWH@1,2GUQK@201174,2NMMC@228398,32ZJ0@2	S	Protein of unknown function (DUF4031)
k139_3796933	Viruses; environmental samples; uncultured environmental isolates; uncultured Mediterranean phage uvDeep-CGR0-KM14-C182;	k139_3796933_9	1033743.CAES01000078_gene3707	2.4e-34	152.9													1U0NG@1239,272AT@186822,2BNN5@1,32HB2@2,4IA35@91061
k139_668178	Viruses; unclassified bacterial viruses; Alteromonas phage ZP6;	k139_668178_1	1238190.AMQY01000021_gene1602	2.2e-30	139.4													1NW0J@1224,1SP1F@1236,2F37P@1,33W26@2
k139_8457584	Viruses; environmental samples; uncultured Mediterranean phage uvMED;	k139_8457584_2	1380346.JNIH01000064_gene5212	5.3e-14	85.5				ko:K21449					ko00000,ko02000	1.B.40.2			2ISHQ@201174,COG5301@1,COG5301@2	G	cellulose 1,4-beta-cellobiosidase activity
k139_346665	Viruses; unclassified bacterial viruses;	k139_346665_1	497321.C664_02225	4.2e-11	74.3	res												1MV9F@1224,2KV9D@206389,2VHAI@28216,COG1061@1,COG1061@2	L	DEAD-like helicases superfamily
k139_346665	Viruses; unclassified bacterial viruses;	k139_346665_3	159087.Daro_2694	4.3e-30	138.7				ko:K06919					ko00000				1MW9E@1224,2KVKJ@206389,2VKFM@28216,COG4643@1,COG4643@2	S	Zinc-binding domain of primase-helicase
k139_11017062	Viruses; dsDNA viruses, no RNA stage; Mimiviridae; unclassified Mimiviridae; Homavirus sp.;	k139_11017062_2	588596.U9UT77	1.4e-09	69.7	SLX1	GO:0000228,GO:0000724,GO:0000725,GO:0000785,GO:0000790,GO:0003674,GO:0003824,GO:0004518,GO:0004519,GO:0004520,GO:0004536,GO:0005575,GO:0005622,GO:0005623,GO:0005634,GO:0005694,GO:0005730,GO:0006139,GO:0006259,GO:0006260,GO:0006261,GO:0006281,GO:0006302,GO:0006310,GO:0006725,GO:0006807,GO:0006950,GO:0006974,GO:0006996,GO:0008150,GO:0008152,GO:0009058,GO:0009059,GO:0009987,GO:0016043,GO:0016787,GO:…		ko:K15078	ko03460,map03460				ko00000,ko00001,ko01000,ko03400				39TYN@33154,3NZP6@4751,KOG3005@1,KOG3005@2759	L	Catalytic subunit of the slx1-slx4 structure-specific endonuclease that resolves DNA secondary structures generated during DNA repair and recombination. Has endonuclease activity towards branched DNA substrates, introducing single-strand cuts in duplex DNA close to junctions with ss-DNA
k139_11355903	Viruses; dsDNA viruses, no RNA stage; Caudovirales; Myoviridae; environmental samples; Myoviridae environmental samples;	k139_11355903_2	1555202.A0A097EYI8_9CAUD	1.2e-15	91.7													4QAWI@10239,4QINW@10662,4QPUX@28883	S	Pfam:Peptidase_S77
k139_11355903	Viruses; dsDNA viruses, no RNA stage; Caudovirales; Myoviridae; environmental samples; Myoviridae environmental samples;	k139_11355903_3	869662.M4PMC6_9CAUD	1.9e-33	150.6		GO:0005575,GO:0019012,GO:0019028,GO:0044423											4QAJ5@10239,4QHUT@10662,4QPY5@28883,4QUS9@35237	S	Major capsid protein Gp23
k139_5508662	Viruses; dsDNA viruses, no RNA stage; Caudovirales; Siphoviridae; unclassified Siphoviridae; Escherichia phage Halfdan;	k139_5508662_1	462590.A9J4W6_BPPYU	7.1e-125	454.1													4QG8X@10239,4QM55@10699,4QSBT@28883,4QVDN@35237
k139_5799416	Viruses; dsDNA viruses, no RNA stage; Caudovirales; Myoviridae; unclassified Myoviridae; Salicola phage SCTP-2;	k139_5799416_1	1147094.H6X3Q7_9CAUD	1.4e-74	287		GO:0003674,GO:0003824,GO:0003887,GO:0004518,GO:0004519,GO:0004521,GO:0004523,GO:0004527,GO:0004540,GO:0005575,GO:0006139,GO:0006259,GO:0006725,GO:0006807,GO:0008150,GO:0008152,GO:0008408,GO:0008409,GO:0009058,GO:0009059,GO:0009987,GO:0016032,GO:0016070,GO:0016740,GO:0016772,GO:0016779,GO:0016787,GO:0016788,GO:0016891,GO:0016893,GO:0018130,GO:0018995,GO:0019058,GO:0019079,GO:0019438,GO:0033643,GO:…											4QB40@10239,4QHVQ@10662,4QPWY@28883,4QV3M@35237	S	nucleotide binding
k139_3002108	Viruses; dsDNA viruses, no RNA stage; Caudovirales; Myoviridae; unclassified Myoviridae; Cyanophage P-RSM6;	k139_3002108_2	82654.Pse7367_2950	8.5e-50	203.8	thyX		2.1.1.148	ko:K03465	ko00240,ko00670,ko01100,map00240,map00670,map01100		R06613	RC00022,RC00332	ko00000,ko00001,ko01000				1G3FM@1117,COG1351@1,COG1351@2	F	Catalyzes the reductive methylation of 2'-deoxyuridine- 5'-monophosphate (dUMP) to 2'-deoxythymidine-5'-monophosphate (dTMP) while utilizing 5,10-methylenetetrahydrofolate (mTHF) as the methyl donor, and NADPH and FADH(2) as the reductant
k139_2994413	Viruses; dsDNA viruses, no RNA stage; Caudovirales; Siphoviridae; unclassified Siphoviridae; Synechococcus phage S-CBS4;	k139_2994413_1	1173028.ANKO01000114_gene6158	7.8e-09	67.4				ko:K21449					ko00000,ko02000	1.B.40.2			1GQRH@1117,1HDC8@1150,COG4675@1,COG4675@2	S	tail collar domain protein
k139_9953536	Viruses; dsDNA viruses, no RNA stage; Caudovirales; Siphoviridae; Cba181virus; Cellulophaga virus Cba181; Cellulophaga phage phi18:1;	k139_9953536_2	1217656.F964_00566	3.3e-17	95.9			3.1.3.16	ko:K01090					ko00000,ko01000				1N2SH@1224,1SBMX@1236,3NTFF@468,COG3935@1,COG3935@2	L	DnaD domain protein
k139_9953536	Viruses; dsDNA viruses, no RNA stage; Caudovirales; Siphoviridae; Cba181virus; Cellulophaga virus Cba181; Cellulophaga phage phi18:1;	k139_9953536_1	1327982.R9ZYM1_9CAUD	5.6e-87	327													4QD0J@10239,4QSK9@28883,4R0A5@35237
k139_3384643	Viruses; dsDNA viruses, no RNA stage; Caudovirales; Myoviridae; unclassified Myoviridae; Shewanella phage SppYZU01;	k139_3384643_1	285514.JNWO01000071_gene4	2.2e-32	146.4	polA_1		2.7.7.7	ko:K02334,ko:K02335	ko00230,ko00240,ko01100,ko03030,ko03410,ko03420,ko03440,map00230,map00240,map01100,map03030,map03410,map03420,map03440		R00375,R00376,R00377,R00378	RC02795	ko00000,ko00001,ko01000,ko03032,ko03400				2IG0A@201174,COG0749@1,COG0749@2	L	DNA polymerase
k139_3713400	Viruses; dsDNA viruses, no RNA stage; Caudovirales; Myoviridae; Cvm10virus; Escherichia virus CVM10; Escherichia phage vB_EcoM_ECO1230-10;	k139_3713400_1	1127515.H9C0J7_9CAUD	4.2e-46	192.2													4QAY9@10239,4QIII@10662,4QPFD@28883,4QUV8@35237	S	hydrolase activity, acting on acid anhydrides
k139_7649277	Viruses; dsDNA viruses, no RNA stage; Caudovirales; Siphoviridae; Che8virus; unclassified Che8virus; Mycobacterium phage Estave1;	k139_7649277_4	472175.EL18_01539	1.7e-23	116.3													1N8KX@1224,2D0WV@1,32T9F@2	S	Domain of unknown function (DUF4145)
k139_7649277	Viruses; dsDNA viruses, no RNA stage; Caudovirales; Siphoviridae; Che8virus; unclassified Che8virus; Mycobacterium phage Estave1;	k139_7649277_1	585543.HMPREF0969_00707	3.2e-11	73.6													2BVF9@1,2FSIF@200643,32QUP@2,4AR54@815,4NS32@976
k139_8544795	Viruses; dsDNA viruses, no RNA stage; unclassified dsDNA viruses; Dunaliella viridis virus SI2;	k139_8544795_2	1231190.NA8A_04858	5.8e-74	285													1R5PC@1224,28IJ1@1,2U0RA@28211,2Z8K0@2,43K9G@69277
k139_1149910	Viruses; environmental samples; uncultured Mediterranean phage;	k139_1149910_2	178901.AmDm5_1921	3.3e-50	205.7													1NKZK@1224,2JSYH@204441,2U0EG@28211,COG5362@1,COG5362@2,COG5410@1,COG5410@2	S	Terminase RNaseH-like domain
k139_45394	Viruses; dsDNA viruses, no RNA stage; Caudovirales; Myoviridae; Agatevirus; Bacillus virus Bobb; Bacillus phage Bobb;	k139_45394_5	234621.RER_25090	4.4e-14	84	ps334												2I8SC@201174,4FXUD@85025,COG1783@1,COG1783@2	S	Terminase-like family
k139_45394	Viruses; dsDNA viruses, no RNA stage; Caudovirales; Myoviridae; Agatevirus; Bacillus virus Bobb; Bacillus phage Bobb;	k139_45394_3	1406785.U5PTU0_9CAUD	3e-10	71.6													4QEYV@10239,4QIAG@10662,4QTQ6@28883,4QZ8I@35237
k139_1711920	Viruses; dsDNA viruses, no RNA stage; Caudovirales; Siphoviridae; Korravirus;	k139_1711920_2	926566.Terro_4293	1.6e-18	100.1	coaE		2.7.1.24,6.3.4.4	ko:K00859,ko:K01939	ko00230,ko00250,ko00770,ko01100,map00230,map00250,map00770,map01100	M00049,M00120	R00130,R01135	RC00002,RC00078,RC00458,RC00459	ko00000,ko00001,ko00002,ko01000				3Y7ED@57723,COG0104@1,COG0104@2,COG0237@1,COG0237@2	F	Plays an important role in the de novo pathway of purine nucleotide biosynthesis. Catalyzes the first committed step in the biosynthesis of AMP from IMP
k139_1711920	Viruses; dsDNA viruses, no RNA stage; Caudovirales; Siphoviridae; Korravirus;	k139_1711920_1	1397666.RS24_01361	2.7e-07	61.2	tadA	GO:0002097,GO:0002100,GO:0003674,GO:0003824,GO:0004000,GO:0005488,GO:0006139,GO:0006382,GO:0006396,GO:0006399,GO:0006400,GO:0006725,GO:0006807,GO:0008033,GO:0008150,GO:0008152,GO:0008251,GO:0008270,GO:0009451,GO:0009987,GO:0010467,GO:0016070,GO:0016553,GO:0016787,GO:0016810,GO:0016814,GO:0019239,GO:0034470,GO:0034641,GO:0034660,GO:0043167,GO:0043169,GO:0043170,GO:0043412,GO:0044237,GO:0044238,GO:…	3.4.17.13,3.5.4.1,3.5.4.3,3.5.4.33,3.8.1.5	ko:K01297,ko:K01485,ko:K01487,ko:K01563,ko:K11991	ko00230,ko00240,ko00330,ko00361,ko00625,ko01100,ko01120,map00230,map00240,map00330,map00361,map00625,map01100,map01120		R00974,R01411,R01676,R02922,R05284,R05367,R05368,R05369,R05370,R07669,R07670,R10223	RC00074,RC00204,RC00477,RC00514,RC00809,RC01317,RC01340,RC01341,RC02013	ko00000,ko00001,ko01000,ko01002,ko01011,ko03016				1RGU0@1224,2U77Q@28211,4BQFQ@82117,COG0590@1,COG0590@2	FJ	Catalyzes the deamination of adenosine to inosine at the wobble position 34 of tRNA(Arg2)
k139_9907538	Viruses; unclassified bacterial viruses; Vibrio phage 1.076.O._10N.286.51.B7;	k139_9907538_1	879630.E1A1X2_9CAUD	6.3e-26	124													4QF57@10239,4QIC6@10662,4QSP7@28883,4QVID@35237
k139_9907538	Viruses; unclassified bacterial viruses; Vibrio phage 1.076.O._10N.286.51.B7;	k139_9907538_5	1118235.CAJH01000039_gene2452	5.6e-10	70.5													1QGZQ@1224,1TEGM@1236,1XBN9@135614,2ATQ7@1,31J8X@2
k139_5586348	Viruses; dsDNA viruses, no RNA stage; Caudovirales; Myoviridae; Tg1virus; unclassified Tg1virus; Yersinia phage fHe-Yen9-01;	k139_5586348_2	253839.SSNG_02603	1.9e-07	63.2			2.7.1.24	ko:K00859	ko00770,ko01100,map00770,map01100	M00120	R00130	RC00002,RC00078	ko00000,ko00001,ko00002,ko01000				2ISY6@201174,COG0237@1,COG0237@2	H	dephospho-CoA kinase activity
k139_8196352	Viruses; dsDNA viruses, no RNA stage; Caudovirales; Myoviridae; unclassified Myoviridae; Shewanella phage SppYZU01;	k139_8196352_1	391038.Bphy_1869	7.4e-07	60.5	gp48												1KHGJ@119060,1N3CF@1224,2VWSB@28216,COG3778@1,COG3778@2	S	Uncharacterised protein conserved in bacteria (DUF2313)
k139_8196352	Viruses; dsDNA viruses, no RNA stage; Caudovirales; Myoviridae; unclassified Myoviridae; Shewanella phage SppYZU01;	k139_8196352_2	1250232.JQNJ01000001_gene2908	1e-15	90.5													COG3299@1,COG3299@2	S	Baseplate J-like protein
k139_5422467	Viruses; dsDNA viruses, no RNA stage; Caudovirales; Myoviridae;	k139_5422467_2	879630.E1A287_9CAUD	5.3e-41	176		GO:0003674,GO:0003796,GO:0003824,GO:0004553,GO:0005488,GO:0005515,GO:0005575,GO:0008150,GO:0009405,GO:0009987,GO:0016043,GO:0016787,GO:0016798,GO:0019012,GO:0022607,GO:0033922,GO:0042802,GO:0043933,GO:0044085,GO:0044403,GO:0044409,GO:0044411,GO:0044419,GO:0044423,GO:0051259,GO:0051260,GO:0051701,GO:0051704,GO:0051828,GO:0051830,GO:0061783,GO:0065003,GO:0070206,GO:0070207,GO:0071840,GO:0085027,GO:…											4QCR0@10239,4QI4N@10662,4QPFK@28883,4QVAV@35237	S	Gp5 N-terminal OB domain
k139_6638579	Viruses; environmental samples; uncultured environmental isolates; uncultured phage MedDCM-OCT-S09-C399;	k139_6638579_8	862908.BMS_2853	6.7e-24	119.4													1QWK1@1224,COG3266@1,COG3266@2	S	Collagen triple helix repeat (20 copies)
k139_10302640	Viruses; environmental samples; uncultured Mediterranean phage uvMED;	k139_10302640_3	1429851.X548_16610	5.2e-10	70.5				ko:K08307					ko00000,ko01000,ko01011				COG0741@1,COG0741@2	M	lytic transglycosylase activity
k139_3731453	Viruses; dsDNA viruses, no RNA stage; Caudovirales; Podoviridae; unclassified Podoviridae; Cellulophaga phage phi38:1;	k139_3731453_4	749413.E5DV63_9VIRU	4.3e-23	114.8													4QAIU@10239,4QUQC@35237	S	HNH endonuclease
k139_3731453	Viruses; dsDNA viruses, no RNA stage; Caudovirales; Podoviridae; unclassified Podoviridae; Cellulophaga phage phi38:1;	k139_3731453_5	1327977.R9ZXS2_9CAUD	1.2e-65	256.9													4QARC@10239,4QP0H@10744,4QPDS@28883,4QV4E@35237	S	nucleic acid binding
k139_3579047	Viruses; dsDNA viruses, no RNA stage; Caudovirales; Podoviridae; unclassified Podoviridae; Pseudomonas phage AF;	k139_3579047_1	1353529.M899_1445	1.3e-06	62													1PDQV@1224,2X86P@28221,43CYI@68525,COG2304@1,COG2304@2,COG5184@1,COG5184@2	M	SMART Integrin alpha beta-propellor repeat protein
k139_3579047	Viruses; dsDNA viruses, no RNA stage; Caudovirales; Podoviridae; unclassified Podoviridae; Pseudomonas phage AF;	k139_3579047_3	1527469.A0A076GD96_9CAUD	6.1e-24	117.5													4QAIU@10239,4QI6J@10662,4QPDE@28883	S	sequence-specific DNA binding transcription factor activity
k139_6846775	Viruses; unclassified bacterial viruses; Vibrio phage 1.232.O._10N.261.51.E11;	k139_6846775_5	484895.A9J705_BPLUZ	2.3e-22	112.5													4QAIU@10239,4QNBQ@10744,4QPDE@28883,4QUQC@35237	S	HNH endonuclease
k139_2694207	Viruses; dsDNA viruses, no RNA stage; Caudovirales; Siphoviridae; unclassified Siphoviridae; Xylella phage Salvo;	k139_2694207_3	1415147.V5Q9V2_9CAUD	5.5e-25	120.9													4QDCQ@10239,4QPZZ@28883,4QVJW@35237	S	Domain of unknown function (DUF1768)
k139_10399634	Viruses; unclassified bacterial viruses; Vibrio phage 1.213.O._10N.222.54.F10;	k139_10399634_2	172088.AUGA01000107_gene3352	7.7e-40	170.6			2.1.1.72	ko:K00571					ko00000,ko01000,ko02048				1N61T@1224,2UCF9@28211,3K0RF@41294,COG1475@1,COG1475@2	K	DNA binding
k139_10399634	Viruses; unclassified bacterial viruses; Vibrio phage 1.213.O._10N.222.54.F10;	k139_10399634_3	311424.DhcVS_1286	6e-17	94.7	mom			ko:K21527					ko00000,ko01000				2DBHG@1,2Z99H@2
k139_10399634	Viruses; unclassified bacterial viruses; Vibrio phage 1.213.O._10N.222.54.F10;	k139_10399634_4	756272.Plabr_1461	2.2e-07	61.2	mom			ko:K21527					ko00000,ko01000				2DBHG@1,2Z99H@2
k139_8655776	Viruses; unclassified bacterial viruses;	k139_8655776_4	395494.Galf_2029	5.7e-21	107.5													1P4U6@1224,COG1917@1,COG1917@2	S	Cupin 2, conserved barrel domain protein
k139_1458863	Viruses; environmental samples; uncultured Mediterranean phage uvMED;	k139_1458863_3	348824.LPU83_1720	3.1e-99	369.4													1R6JV@1224,2U5NE@28211,4B8WH@82115,COG3064@1,COG3064@2	M	Membrane
k139_4360066	Viruses;	k139_4360066_1	754331.AEME01000001_gene3600	4.3e-27	127.9													1N0I5@1224,1SA24@1236,2E1MM@1,32WYR@2
k139_6866668	Viruses; environmental samples; uncultured Mediterranean phage uvMED;	k139_6866668_2	795797.C497_05662	6.7e-34	151.8													23YYB@183963,2Y67M@28890,COG5283@1,arCOG11109@2157	S	Phage tail tape measure protein, TP901 family
k139_6866668	Viruses; environmental samples; uncultured Mediterranean phage uvMED;	k139_6866668_1	1206731.BAGB01000076_gene6533	5.3e-24	117.5													2DNZ6@1,2GR6G@201174,32ZV6@2
k139_1188957	Viruses; dsDNA viruses, no RNA stage; Caudovirales; Podoviridae; unclassified Podoviridae; Podoviridae sp.;	k139_1188957_2	136084.Q9G0I3_9CAUD	1.1e-24	119.4		GO:0005575,GO:0008150,GO:0016032,GO:0019012,GO:0019028,GO:0019058,GO:0019068,GO:0019072,GO:0019073,GO:0032991,GO:0044403,GO:0044419,GO:0044423,GO:0046798,GO:0051704											4QCM5@10239,4QNDH@10744,4QQFH@28883,4QVZY@35237	S	Bacteriophage head to tail connecting protein
k139_1188957	Viruses; dsDNA viruses, no RNA stage; Caudovirales; Podoviridae; unclassified Podoviridae; Podoviridae sp.;	k139_1188957_1	1197951.I6RT34_9CAUD	2.5e-118	432.2													4QGAG@10239,4QUA4@28883,4R0KB@35237
k139_6601076	Viruses; unclassified bacterial viruses;	k139_6601076_2	411902.CLOBOL_00156	1.2e-80	307.4													1TPFZ@1239,2227N@1506553,248ZJ@186801,COG0553@1,COG0553@2	L	COG COG0553 Superfamily II DNA RNA helicases, SNF2 family
k139_5186085	Viruses; environmental samples; uncultured Mediterranean phage uvMED;	k139_5186085_2	1147094.H6X3Q1_9CAUD	2.9e-19	102.4													4QAJ5@10239,4QHUT@10662,4QPY5@28883,4QUS9@35237	S	Major capsid protein Gp23
k139_6643888	Viruses; dsDNA viruses, no RNA stage; unclassified dsDNA phages; Vibrio phage PWH3a-P1;	k139_6643888_1	1127514.H9C0U9_9CAUD	3.1e-38	165.2													4QAIU@10239,4QI6J@10662,4QPDE@28883,4QUQC@35237	S	sequence-specific DNA binding transcription factor activity
k139_12387728	Viruses; dsDNA viruses, no RNA stage; Caudovirales; Siphoviridae; Corndogvirus;	k139_12387728_2	1156919.QWC_31814	1e-20	106.7													1PWGW@1224,2WC1D@28216,3T885@506,COG2197@1,COG2197@2	KT	response regulator
k139_6114183	Viruses; environmental samples; uncultured Mediterranean phage uvMED;	k139_6114183_1	1121459.AQXE01000001_gene2749	2.1e-52	213.8													1PQM2@1224,28IA2@1,2MARZ@213115,2WTUC@28221,2Z8CQ@2,42Y9U@68525
k139_393869	Viruses; environmental samples; uncultured virus;	k139_393869_1	948071.S4S2T1_9CAUD	2e-83	316.2													4QHPY@10239,4QNJ2@10744,4QSXS@28883,4QWIA@35237	S	host cell wall
k139_3239208	Viruses; dsDNA viruses, no RNA stage; Caudovirales; Myoviridae; Tevenvirinae; unclassified Tevenvirinae; Synechococcus phage S-PM2;	k139_3239208_1	238854.Q5GQE1_BPSYP	1.6e-20	106.7													4QHG7@10239,4QJX5@10662,4QRS2@28883,4R0G1@35237	S	PD-(D/E)XK nuclease superfamily
k139_4884412	Viruses; dsDNA viruses, no RNA stage; Caudovirales; Podoviridae; unclassified Podoviridae; Xanthomonas citri phage CP2;	k139_4884412_2	1188795.K7ZPX4_9CAUD	1.8e-93	349.7													4QFE9@10239,4QP2Y@10744,4QQZT@28883,4QYP9@35237
k139_9054153	Viruses; environmental samples; uncultured environmental isolates; uncultured Mediterranean phage uvDeep-CGR2-KM21-C338;	k139_9054153_1	67267.JNXT01000054_gene2978	6.4e-89	334.3	gp34		3.4.21.92,6.5.1.3	ko:K01358,ko:K14415	ko04112,ko04212,map04112,map04212				ko00000,ko00001,ko01000,ko01002,ko03016				2IGS3@201174,COG0740@1,COG0740@2,COG1372@1,COG1372@2,COG4695@1,COG4695@2	OU	Belongs to the peptidase S14 family
k139_3810324	Viruses; dsDNA viruses, no RNA stage; Caudovirales; Ackermannviridae; unclassified Ackermannviridae; Erwinia phage vB_EamM-Bue1;	k139_3810324_1	1088864.G8IEE0_9CAUD	4.7e-15	87.4													4QAQV@10239,4QPCB@28883,4QUPK@35237	S	protein disulfide oxidoreductase activity
k139_3810324	Viruses; dsDNA viruses, no RNA stage; Caudovirales; Ackermannviridae; unclassified Ackermannviridae; Erwinia phage vB_EamM-Bue1;	k139_3810324_4	1230476.C207_04531	5.5e-18	96.7													1NCDH@1224,2DSMC@1,2UAAT@28211,33GP4@2,3JZW7@41294	S	Domain of unknown function (DUF4326)
k139_370711	Viruses; dsDNA viruses, no RNA stage; unclassified dsDNA viruses; Pandoravirus; Pandoravirus neocaledonia;	k139_370711_1	568076.XP_007816587.1	5.3e-33	151			3.6.4.12	ko:K15255					ko00000,ko01000,ko03029,ko03032				21AWX@147550,39RYU@33154,3G70W@34397,3P64X@4751,3QU0F@4890,3TKX4@5125,COG0507@1,KOG0987@2759	D	Belongs to the helicase family
k139_8880311	Viruses; dsDNA viruses, no RNA stage; unclassified dsDNA phages;	k139_8880311_5	1141136.K4F9N1_9CAUD	2.2e-39	169.1													4QAIU@10239,4QI6J@10662,4QPDE@28883,4QUQC@35237	S	sequence-specific DNA binding transcription factor activity
k139_11982815	Viruses; dsDNA viruses, no RNA stage; Caudovirales; Podoviridae; Autographivirinae; unclassified Autographivirinae;	k139_11982815_4	1121459.AQXE01000001_gene2774	5.2e-58	231.5			2.7.7.6	ko:K08309,ko:K10908,ko:K21313					ko00000,ko01000,ko01011,ko03029,ko03200		GH23		1PIWB@1224,2M9ED@213115,2WU1V@28221,42YXG@68525,COG5108@1,COG5108@2	K	DNA-dependent RNA polymerase
k139_11982815	Viruses; dsDNA viruses, no RNA stage; Caudovirales; Podoviridae; Autographivirinae; unclassified Autographivirinae;	k139_11982815_2	1121459.AQXE01000001_gene2772	2.1e-07	61.6													1P7NZ@1224,2AUG0@1,2ME32@213115,2WY3A@28221,31K47@2,4339N@68525
k139_3553159	Viruses; dsDNA viruses, no RNA stage; Caudovirales; Siphoviridae; Rdjlvirus;	k139_3553159_3	457412.RSAG_01145	4.6e-37	162.5													1TS7T@1239,24CCB@186801,3WNCM@541000,COG4383@1,COG4383@2	S	Mu-like prophage protein gp29
k139_3553159	Viruses; dsDNA viruses, no RNA stage; Caudovirales; Siphoviridae; Rdjlvirus;	k139_3553159_4	113395.AXAI01000008_gene766	2e-23	115.2	terL												1NKZK@1224,2U0EG@28211,3JXF7@41294,COG5362@1,COG5362@2,COG5410@1,COG5410@2	S	Terminase RNaseH-like domain
k139_9591584	Viruses; environmental samples; uncultured Mediterranean phage uvMED;	k139_9591584_1	268746.Q58ML2_BPPRM	1.9e-14	84.7													4QB5I@10239,4QI9F@10662,4QPQ9@28883,4QUT2@35237	S	Type III restriction enzyme, res subunit
k139_9591584	Viruses; environmental samples; uncultured Mediterranean phage uvMED;	k139_9591584_3	445696.E3SSX9_9CAUD	1.4e-12	79													4QC5H@10239,4QIPU@10662,4QPNZ@28883,4QVHT@35237	S	sigma factor activity
k139_6443291	Viruses; dsDNA viruses, no RNA stage; Caudovirales; Podoviridae; Picovirinae; unclassified Picovirinae; Clostridium phage CPS2;	k139_6443291_3	1162305.I3PV34_9CAUD	4.2e-19	100.1													4QAZF@10239,4QNEM@10744,4QPH6@28883,4QUTY@35237	S	Protein of unknwon function (DUF3310)
k139_8946532	Viruses; dsDNA viruses, no RNA stage; Mimiviridae; unclassified Mimiviridae; Terrestrivirus sp.;	k139_8946532_1	946483.Cenrod_0403	4.7e-27	127.9	yqeC			ko:K03496					ko00000,ko03036,ko04812				1REZB@1224,2VR89@28216,4AE9I@80864,COG1192@1,COG1192@2	D	Involved in chromosome partitioning
k139_620642	Viruses; environmental samples; uncultured Mediterranean phage;	k139_620642_1	697281.Mahau_0077	7.2e-16	90.1	pacB												1TQWH@1239,24A8I@186801,42HVJ@68295,COG0507@1,COG0507@2	L	A helicase nuclease that prepares dsDNA breaks (DSB) for recombinational DNA repair. Binds to DSBs and unwinds DNA via a highly rapid and processive ATP-dependent bidirectional helicase activity. Unwinds dsDNA until it encounters a Chi (crossover hotspot instigator) sequence from the 3' direction. Cuts ssDNA a few nucleotides 3' to the Chi site. The properties and activities of the enzyme are cha…
k139_11647172	Viruses; environmental samples; uncultured Mediterranean phage;	k139_11647172_1	1336233.JAEH01000055_gene4125	6.8e-19	100.5													1PBSA@1224,1SWGM@1236,2QE2R@267890,COG0491@1,COG0491@2	S	Metallo-beta-lactamase superfamily
k139_7266254	Viruses; dsDNA viruses, no RNA stage; Caudovirales; Podoviridae; unclassified Podoviridae; Sulfitobacter phage phiCB2047-B;	k139_7266254_1	490913.C4NTD0_9CAUD	4.5e-101	374.8													4QBY0@10239,4QNNN@10744,4QQ4Q@28883,4QW35@35237	S	UvrD-like helicase C-terminal domain
k139_7712908	Viruses; dsDNA viruses, no RNA stage; Caudovirales; Myoviridae; unclassified Myoviridae; Yersinia phage fEV-1;	k139_7712908_1	1325372.N0DQT7_9CAUD	2.1e-117	429.1													4QAW1@10239,4QJW9@10662,4QR8A@28883,4QWUW@35237	S	nucleic acid binding
k139_10823743	Viruses; dsDNA viruses, no RNA stage; Caudovirales; Podoviridae; unclassified Podoviridae; Aurantimonas phage AmM-1;	k139_10823743_17	375286.mma_2757	5.7e-61	241.9	yhdJ		2.1.1.72	ko:K07319					ko00000,ko01000,ko02048				1MVH7@1224,2VKJR@28216,COG0863@1,COG0863@2,COG1475@1,COG1475@2	L	PFAM DNA methylase N-4 N-6
k139_10823743	Viruses; dsDNA viruses, no RNA stage; Caudovirales; Podoviridae; unclassified Podoviridae; Aurantimonas phage AmM-1;	k139_10823743_1	1340827.S5YLC4_9CAUD	5.4e-17	94													4QAIU@10239,4QKM7@10699,4QPDE@28883,4QUQC@35237	S	HNH endonuclease
k139_10823743	Viruses; dsDNA viruses, no RNA stage; Caudovirales; Podoviridae; unclassified Podoviridae; Aurantimonas phage AmM-1;	k139_10823743_14	1278078.G419_16990	2.4e-18	99													2BJAQ@1,2H7Z3@201174,32DKM@2,4G4A8@85025	S	NUMOD4 motif
k139_4755418	Viruses; dsDNA viruses, no RNA stage; Caudovirales; Siphoviridae; unclassified Siphoviridae; Actinoplanes phage phiAsp2;	k139_4755418_2	279303.Q6J7X8_9CAUD	1.6e-37	162.5													4QB5I@10239,4QKRP@10699,4QPQ9@28883,4QUT2@35237	S	helicase activity
k139_569653	Viruses; environmental samples; uncultured Mediterranean phage uvMED;	k139_569653_1	29306.JOBE01000027_gene2281	7.6e-10	70.1													2IEA1@201174,COG5323@1,COG5323@2,COG5362@1,COG5362@2,COG5410@1,COG5410@2	S	TIGRFAM Phage
k139_330560	Viruses; dsDNA viruses, no RNA stage; unclassified dsDNA phages; Methylophilales phage HIM624-A;	k139_330560_1	979533.F1D0V0_9CAUD	5.9e-23	113.6		GO:0005575,GO:0008150,GO:0016032,GO:0019012,GO:0019028,GO:0019058,GO:0019068,GO:0019072,GO:0019073,GO:0032991,GO:0044403,GO:0044419,GO:0044423,GO:0046798,GO:0051704											4QCM5@10239,4QNDH@10744,4QQFH@28883,4QVZY@35237	S	Bacteriophage head to tail connecting protein
k139_330560	Viruses; dsDNA viruses, no RNA stage; unclassified dsDNA phages; Methylophilales phage HIM624-A;	k139_330560_2	1197951.I6RT34_9CAUD	1.4e-172	612.8													4QGAG@10239,4QUA4@28883,4R0KB@35237
k139_1987187	Viruses; dsDNA viruses, no RNA stage; Mimiviridae; unclassified Mimiviridae;	k139_1987187_1	693272.E3T562_CROVB	1.6e-60	240.7													4QG4H@10239,4R0DI@35237
k139_40663	Viruses; dsDNA viruses, no RNA stage; Caudovirales; Myoviridae; M12virus;	k139_40663_1	1211640.K4JVX8_9CAUD	1.2e-64	253.8													4QBY0@10239,4QNAU@10699,4QQ4Q@28883,4QW35@35237	S	UvrD-like helicase C-terminal domain
k139_10376816	Viruses; environmental samples; uncultured virus;	k139_10376816_2	243230.DR_2291	2.2e-14	86.3	nlpD		3.4.24.75	ko:K08259,ko:K21471					ko00000,ko01000,ko01002,ko01011				COG0739@1,COG0739@2,COG1388@1,COG1388@2	M	LysM domain
k139_10376816	Viruses; environmental samples; uncultured virus;	k139_10376816_1	1196323.ALKF01000191_gene5550	8.7e-34	150.6	groL	GO:0003674,GO:0005488,GO:0005515,GO:0005575,GO:0005622,GO:0005623,GO:0005737,GO:0005829,GO:0006457,GO:0006458,GO:0008150,GO:0009987,GO:0016465,GO:0032991,GO:0044183,GO:0044424,GO:0044444,GO:0044445,GO:0044464,GO:0051082,GO:0061077,GO:0101031,GO:1990220		ko:K04077	ko03018,ko04212,ko04940,ko05134,ko05152,map03018,map04212,map04940,map05134,map05152				ko00000,ko00001,ko03019,ko03029,ko03110,ko04147				1TP1T@1239,26QX2@186822,4HA38@91061,COG0459@1,COG0459@2	O	Prevents misfolding and promotes the refolding and proper assembly of unfolded polypeptides generated under stress conditions
k139_10797809	Viruses; dsDNA viruses, no RNA stage; Caudovirales; Siphoviridae; unclassified Siphoviridae; Stenotrophomonas phage vB_SmaS_DLP_5;	k139_10797809_8	700512.G8CTD0_9CAUD	3.7e-34	151.8		GO:0003674,GO:0003824,GO:0003887,GO:0004518,GO:0004527,GO:0006139,GO:0006259,GO:0006725,GO:0006807,GO:0008150,GO:0008152,GO:0008408,GO:0009058,GO:0009059,GO:0009987,GO:0016740,GO:0016772,GO:0016779,GO:0016787,GO:0016788,GO:0018130,GO:0019438,GO:0034061,GO:0034641,GO:0034645,GO:0034654,GO:0043170,GO:0044237,GO:0044238,GO:0044249,GO:0044260,GO:0044271,GO:0046483,GO:0071704,GO:0071897,GO:0090304,GO:…											4QAKM@10239,4QKNE@10699,4QPEF@28883,4QUU7@35237	S	DNA polymerase family A
k139_5723414	Viruses; environmental samples; uncultured Mediterranean phage uvMED;	k139_5723414_3	1121286.AUMT01000013_gene2663	3e-50	206.1													2C4HH@1,33XVS@2,4P2Z3@976
k139_4452400	Viruses; dsDNA viruses, no RNA stage; Mimiviridae; unclassified Mimiviridae; Klosneuvirinae; Klosneuvirus; Klosneuvirus KNV1;	k139_4452400_1	212035.DPOL_MIMIV	1.4e-214	753.8		GO:0003674,GO:0003824,GO:0003887,GO:0004518,GO:0004519,GO:0004521,GO:0004523,GO:0004527,GO:0004540,GO:0005575,GO:0006139,GO:0006259,GO:0006725,GO:0006807,GO:0008150,GO:0008152,GO:0008408,GO:0008409,GO:0009058,GO:0009059,GO:0009987,GO:0016032,GO:0016070,GO:0016740,GO:0016772,GO:0016779,GO:0016787,GO:0016788,GO:0016891,GO:0016893,GO:0018130,GO:0018995,GO:0019058,GO:0019079,GO:0019438,GO:0033643,GO:…											4QB40@10239,4QV3M@35237	S	DNA polymerase family B
k139_8008802	Viruses; dsDNA viruses, no RNA stage; Caudovirales; Siphoviridae; Np1virus; unclassified Np1virus; Pseudomonas phage JG054;	k139_8008802_2	1175654.A0A0S0NAG2_9CAUD	4.5e-124	451.8		GO:0003674,GO:0003824,GO:0003887,GO:0004518,GO:0004519,GO:0004521,GO:0004523,GO:0004527,GO:0004540,GO:0005575,GO:0006139,GO:0006259,GO:0006725,GO:0006807,GO:0008150,GO:0008152,GO:0008408,GO:0008409,GO:0009058,GO:0009059,GO:0009987,GO:0016032,GO:0016070,GO:0016740,GO:0016772,GO:0016779,GO:0016787,GO:0016788,GO:0016891,GO:0016893,GO:0018130,GO:0018995,GO:0019058,GO:0019079,GO:0019438,GO:0033643,GO:…											4QB40@10239,4QKSZ@10699,4QPWY@28883,4QV3M@35237	S	nucleic acid binding
k139_5927910	Viruses; dsDNA viruses, no RNA stage; Caudovirales; Myoviridae; unclassified Myoviridae; Bacillus phage BM5;	k139_5927910_2	1183239.I1ZBF8_9VIRU	8.8e-52	210.7													4QATB@10239,4QVUZ@35237	S	Phosphoadenosine phosphosulfate reductase family
k139_1964552	Viruses; dsDNA viruses, no RNA stage; Caudovirales; Siphoviridae; Tunavirinae; Rtpvirus; unclassified Rtpvirus; Escherichia phage vB_EcoS-IME253;	k139_1964552_1	355246.Q333D0_9CAUD	8.8e-49	199.1													4QBET@10239,4QKVF@10699,4QQ0K@28883,4QVSW@35237	S	hydrolase activity, acting on ester bonds
k139_1964552	Viruses; dsDNA viruses, no RNA stage; Caudovirales; Siphoviridae; Tunavirinae; Rtpvirus; unclassified Rtpvirus; Escherichia phage vB_EcoS-IME253;	k139_1964552_2	355246.Q333D1_9CAUD	4.2e-289	1000													4QB5I@10239,4QKRP@10699,4QPQ9@28883,4QUT2@35237	S	helicase activity
k139_5964601	Viruses; dsDNA viruses, no RNA stage; Phycodnaviridae; unclassified Phycodnaviridae; Aureococcus anophagefferens virus;	k139_5964601_1	1120951.AUBG01000004_gene2483	2.1e-08	66.2													1I7VQ@117743,2DC06@1,2ZC62@2,4P21F@976
k139_5964601	Viruses; dsDNA viruses, no RNA stage; Phycodnaviridae; unclassified Phycodnaviridae; Aureococcus anophagefferens virus;	k139_5964601_2	55529.EKX31578	1.7e-26	125.9													2BCNX@1,2S10I@2759
k139_8711070	Viruses; dsDNA viruses, no RNA stage; Caudovirales; Siphoviridae; unclassified Siphoviridae; Sinorhizobium phage HMSP1-Susan;	k139_8711070_1	1236000.L0AQQ6_9CAUD	3.7e-124	451.4													4QB9Y@10239,4QJD7@10662,4QPTT@28883,4QWGZ@35237	S	hydrolase activity
k139_78424	Viruses; environmental samples; uncultured virus;	k139_78424_2	1367847.JCM7686_1231	2.2e-48	198.7													1N8I1@1224,2PZ06@265,2UIBZ@28211,COG0827@1,COG0827@2	L	DNA restriction-modification system
k139_2427170	Viruses; dsDNA viruses, no RNA stage; Mimiviridae; Cafeteriavirus; Cafeteria roenbergensis virus; Cafeteria roenbergensis virus BV-PW1;	k139_2427170_1	212035.YR325_MIMIV	8.6e-32	143.7													4QGP6@10239,4QZN6@35237	S	metallopeptidase activity
k139_7990568	Viruses; dsDNA viruses, no RNA stage; Caudovirales; Myoviridae; unclassified Myoviridae; Klebsiella phage vB_Kpn_F48;	k139_7990568_2	1300143.CCAV010000003_gene2345	6.6e-16	91.3	M1-769												1I8G2@117743,4NE62@976,COG1533@1,COG1533@2	L	Elongator protein 3, MiaB family, Radical SAM
k139_7990568	Viruses; dsDNA viruses, no RNA stage; Caudovirales; Myoviridae; unclassified Myoviridae; Klebsiella phage vB_Kpn_F48;	k139_7990568_1	338963.Pcar_2845	3.1e-54	218.8	sprT												1NK2B@1224,COG3091@1,COG3091@2	S	SprT homologues.
k139_10637816	Viruses; dsDNA viruses, no RNA stage; Caudovirales; Siphoviridae; unclassified Siphoviridae; Rhizobium phage vB_RglS_P106B;	k139_10637816_3	634500.EbC_31800	3.1e-92	345.5													1NNYY@1224,1RMDR@1236,2C377@1,2Z7II@2	S	P22 coat protein - gene protein 5
k139_6809988	Viruses; dsDNA viruses, no RNA stage; Caudovirales; Siphoviridae; unclassified Siphoviridae; Enterococcus phage AUEF3;	k139_6809988_18	1334243.S5VY18_9VIRU	3.3e-43	182.6													4QB5I@10239,4QUT2@35237	S	N-methyltransferase activity
k139_6809988	Viruses; dsDNA viruses, no RNA stage; Caudovirales; Siphoviridae; unclassified Siphoviridae; Enterococcus phage AUEF3;	k139_6809988_3	543939.V3_SPTNK	7.3e-16	91.7													4QHCK@10239
k139_8954469	Viruses; environmental samples; uncultured environmental isolates; uncultured Mediterranean phage uvDeep-CGR2-KM18-C74;	k139_8954469_3	68219.JNXI01000003_gene4906	5.2e-07	62													2F09Z@1,2IAJA@201174,33TD7@2
k139_11439	Viruses; dsDNA viruses, no RNA stage; Caudovirales; Siphoviridae; Ab18virus;	k139_11439_1	1548905.A0A0A1IVS1_9CAUD	6e-137	494.2													4QH10@10239,4QMA5@10699,4QSY9@28883
k139_11439	Viruses; dsDNA viruses, no RNA stage; Caudovirales; Siphoviridae; Ab18virus;	k139_11439_2	1589746.A0A0B5A1L0_9CAUD	7.1e-07	60.1													4QHDH@10239,4QN0M@10699,4QU3Y@28883
k139_2672736	Viruses; environmental samples; uncultured environmental isolates; uncultured Mediterranean phage uvDeep-CGR0-AD1-C123;	k139_2672736_1	348824.LPU83_1721	1.5e-15	89													1R1AT@1224,2U1ZX@28211,4BAYZ@82115,COG0507@1,COG0507@2	L	A helicase nuclease that prepares dsDNA breaks (DSB) for recombinational DNA repair. Binds to DSBs and unwinds DNA via a highly rapid and processive ATP-dependent bidirectional helicase activity. Unwinds dsDNA until it encounters a Chi (crossover hotspot instigator) sequence from the 3' direction. Cuts ssDNA a few nucleotides 3' to the Chi site. The properties and activities of the enzyme are cha…
k139_2672736	Viruses; environmental samples; uncultured environmental isolates; uncultured Mediterranean phage uvDeep-CGR0-AD1-C123;	k139_2672736_2	348824.LPU83_1720	9.5e-60	238													1R6JV@1224,2U5NE@28211,4B8WH@82115,COG3064@1,COG3064@2	M	Membrane
k139_9587996	Viruses; environmental samples; uncultured Mediterranean phage;	k139_9587996_1	1283077.M1INZ1_9CAUD	2.8e-28	132.5		GO:0005575,GO:0008150,GO:0016032,GO:0019012,GO:0019028,GO:0019058,GO:0019068,GO:0019072,GO:0019073,GO:0032991,GO:0044403,GO:0044419,GO:0044423,GO:0046798,GO:0051704											4QCM5@10239,4QNDH@10744,4QQFH@28883,4QVZY@35237	S	Bacteriophage head to tail connecting protein
k139_6288835	Viruses; dsDNA viruses, no RNA stage; Caudovirales; Myoviridae; Tevenvirinae; Kp15virus;	k139_6288835_3	1304275.C41B8_14305	1.6e-23	117.5													1PHW4@1224,1RY1X@1236,COG0714@1,COG0714@2	S	associated with various cellular activities
k139_11436494	Viruses; environmental samples; uncultured Mediterranean phage uvMED;	k139_11436494_1	1269813.ATUL01000006_gene1835	2.6e-20	105.5	exo		3.1.11.3	ko:K01143					ko00000,ko01000				1QJWH@1224,1RY3Q@1236,28MEG@1,2ZAS3@2	L	Exonuclease
k139_9788877	Viruses; dsDNA viruses, no RNA stage; Caudovirales; Siphoviridae; Yuavirus; Alphaproteobacteria virus phiJl001;	k139_9788877_2	1088721.NSU_0753	1.4e-20	106.3													1MZRW@1224,2D0K9@1,2UDZH@28211,32T8S@2
k139_9788877	Viruses; dsDNA viruses, no RNA stage; Caudovirales; Siphoviridae; Yuavirus; Alphaproteobacteria virus phiJl001;	k139_9788877_3	462590.A9J578_BPPYU	3.4e-46	191.4													4QH10@10239,4QMA5@10699,4QSY9@28883,4QVVN@35237
k139_9754332	Viruses; unclassified bacterial viruses; Vibrio phage 1.184.A._10N.286.49.A5;	k139_9754332_1	1414766.A0A0A0P0H4_9VIRU	8.7e-13	80.1													4QFZG@10239	S	Phage terminase large subunit
k139_9754332	Viruses; unclassified bacterial viruses; Vibrio phage 1.184.A._10N.286.49.A5;	k139_9754332_2	1168281.I3PUX8_9CAUD	6e-24	117.5													4QB6U@10239,4QNDG@10744,4QQ2F@28883,4QUPZ@35237	S	Terminase small subunit
k139_12614432	Viruses; dsDNA viruses, no RNA stage; Mimiviridae; unclassified Mimiviridae;	k139_12614432_1	5037.XP_001543360.1	2.4e-46	191.8	FAL1	GO:0000462,GO:0003674,GO:0003724,GO:0003824,GO:0004004,GO:0004386,GO:0005575,GO:0005622,GO:0005623,GO:0005634,GO:0005681,GO:0005730,GO:0005737,GO:0006139,GO:0006364,GO:0006396,GO:0006725,GO:0006807,GO:0008026,GO:0008150,GO:0008152,GO:0008186,GO:0008380,GO:0009987,GO:0010467,GO:0010468,GO:0010501,GO:0016070,GO:0016072,GO:0016462,GO:0016787,GO:0016817,GO:0016818,GO:0016887,GO:0017111,GO:0019222,GO:…	3.6.4.13	ko:K13025	ko03013,ko03015,ko03040,map03013,map03015,map03040	M00430			ko00000,ko00001,ko00002,ko01000,ko03009,ko03012,ko03019,ko03041				20ESV@147545,39J7A@33154,3AZC9@33183,3NWJ1@4751,3QKPE@4890,COG0513@1,KOG0328@2759	J	Belongs to the DEAD box helicase family
k139_12614432	Viruses; dsDNA viruses, no RNA stage; Mimiviridae; unclassified Mimiviridae;	k139_12614432_3	4787.PITG_07061T0	9e-24	118.6	UBC32	GO:0003674,GO:0003824,GO:0004842,GO:0005488,GO:0005515,GO:0005575,GO:0005622,GO:0005623,GO:0005737,GO:0005783,GO:0006464,GO:0006508,GO:0006511,GO:0006807,GO:0008150,GO:0008152,GO:0009056,GO:0009057,GO:0009987,GO:0012505,GO:0016020,GO:0016567,GO:0016740,GO:0019538,GO:0019787,GO:0019899,GO:0019941,GO:0030163,GO:0031625,GO:0032446,GO:0036211,GO:0043170,GO:0043226,GO:0043227,GO:0043229,GO:0043231,GO:…	2.3.2.23	ko:K10578	ko04120,ko04141,ko05012,map04120,map04141,map05012				ko00000,ko00001,ko01000,ko04121				3QCTY@4776,COG5078@1,KOG0428@2759	O	Ubiquitin-conjugating enzyme E2, catalytic domain homologues
k139_12614432	Viruses; dsDNA viruses, no RNA stage; Mimiviridae; unclassified Mimiviridae;	k139_12614432_2	46681.XP_001738083.1	1.7e-15	90.5		GO:0003674,GO:0003824,GO:0004672,GO:0004674,GO:0005575,GO:0005622,GO:0005623,GO:0006464,GO:0006468,GO:0006793,GO:0006796,GO:0006807,GO:0007154,GO:0007165,GO:0008150,GO:0008152,GO:0009987,GO:0016301,GO:0016310,GO:0016740,GO:0016772,GO:0016773,GO:0018105,GO:0018107,GO:0018193,GO:0018209,GO:0018210,GO:0019538,GO:0023052,GO:0035556,GO:0036211,GO:0043170,GO:0043412,GO:0044237,GO:0044238,GO:0044260,GO:…	2.7.11.1,2.7.11.17	ko:K08794,ko:K17530	ko04921,ko04925,map04921,map04925				ko00000,ko00001,ko01000,ko01001				3XDVW@554915,KOG0032@1,KOG0032@2759	T	Kinase-like
k139_4976551	Viruses; dsDNA viruses, no RNA stage; Mimiviridae; unclassified Mimiviridae; Klosneuvirinae; Klosneuvirus; Klosneuvirus KNV1;	k139_4976551_1	693272.E3T584_CROVB	1e-19	103.6													4QAIK@10239,4QUPH@35237	S	bis(5'-nucleosyl)-tetraphosphatase (symmetrical) activity
k139_4976551	Viruses; dsDNA viruses, no RNA stage; Mimiviridae; unclassified Mimiviridae; Klosneuvirinae; Klosneuvirus; Klosneuvirus KNV1;	k139_4976551_4	1474867.A0A076FI55_9PHYC	3e-33	149.1													4QB5I@10239,4QUT2@35237	S	N-methyltransferase activity
k139_1139338	Viruses; dsDNA viruses, no RNA stage; Caudovirales; Siphoviridae; unclassified Siphoviridae; Sinorhizobium phage phiM5;	k139_1139338_1	522373.Smlt1954	9e-08	63.2													1R2FH@1224,1RN1F@1236,1X8UW@135614,COG4626@1,COG4626@2	L	Terminase
k139_1139338	Viruses; dsDNA viruses, no RNA stage; Caudovirales; Siphoviridae; unclassified Siphoviridae; Sinorhizobium phage phiM5;	k139_1139338_3	1114179.I2FLT8_9CAUD	2.1e-17	95.5													4QAUF@10239,4QNVK@10744,4QUFS@28883,4QWIQ@35237
k139_4315479	Viruses; dsDNA viruses, no RNA stage; Caudovirales; Myoviridae; unclassified Myoviridae; Vibrio phage CKB-S1;	k139_4315479_2	1116375.VEJY3_09790	3.2e-22	111.3													1QDAN@1224,COG3108@1,COG3108@2	S	peptidase M15A
k139_4315479	Viruses; dsDNA viruses, no RNA stage; Caudovirales; Myoviridae; unclassified Myoviridae; Vibrio phage CKB-S1;	k139_4315479_3	1176423.I6S774_9VIRU	1.4e-33	149.1													4QCQM@10239,4QYGI@35237
k139_2755141	Viruses; environmental samples; uncultured Mediterranean phage uvMED;	k139_2755141_5	582744.Msip34_1464	6e-61	243.4													1Q45C@1224,2W196@28216,COG3170@1,COG3170@2	NU	Tfp pilus assembly protein FimV
k139_2755141	Viruses; environmental samples; uncultured Mediterranean phage uvMED;	k139_2755141_6	1220601.L7TLW7_9CAUD	1.5e-09	72		GO:0005575,GO:0019012,GO:0019028,GO:0044423											4QAK6@10239,4QPBY@28883,4QUP9@35237	S	N-acetylmuramoyl-L-alanine amidase activity
k139_2755141	Viruses; environmental samples; uncultured Mediterranean phage uvMED;	k139_2755141_1	1096930.L284_17155	5e-33	148.3													1PQM2@1224,28IA2@1,2TUAP@28211,2Z8CQ@2
k139_2755141	Viruses; environmental samples; uncultured Mediterranean phage uvMED;	k139_2755141_2	1283079.M1IDX5_9CAUD	1.6e-18	99.4													4QBAB@10239,4QNDK@10744,4QT6Q@28883,4R062@35237
k139_2755141	Viruses; environmental samples; uncultured Mediterranean phage uvMED;	k139_2755141_3	1096930.L284_17165	1.1e-06	60.1													1NWAU@1224,2AJSB@1,2KAEG@204457,2US5Z@28211,31AEN@2
k139_2668978	Viruses; unclassified bacterial viruses; Curvibacter phage P26059A;	k139_2668978_2	1121481.AUAS01000004_gene1686	1.6e-12	79.7				ko:K03791					ko00000		GH19		47T29@768503,4NW30@976,COG3108@1,COG3108@2	S	Peptidase M15
k139_3975741	Viruses; dsDNA viruses, no RNA stage; Caudovirales; Siphoviridae; unclassified Siphoviridae; Rhizobium phage vB_RglS_P106B;	k139_3975741_1	1264700.L0MX86_9CAUD	2.7e-99	369		GO:0003674,GO:0003824,GO:0003887,GO:0004518,GO:0004519,GO:0004521,GO:0004523,GO:0004527,GO:0004540,GO:0005575,GO:0006139,GO:0006259,GO:0006725,GO:0006807,GO:0008150,GO:0008152,GO:0008408,GO:0008409,GO:0009058,GO:0009059,GO:0009987,GO:0016032,GO:0016070,GO:0016740,GO:0016772,GO:0016779,GO:0016787,GO:0016788,GO:0016891,GO:0016893,GO:0018130,GO:0018995,GO:0019058,GO:0019079,GO:0019438,GO:0033643,GO:…											4QB40@10239,4QJW9@10662,4QPWY@28883,4QV3M@35237	S	nucleic acid binding
k139_6303422	Viruses; dsDNA viruses, no RNA stage; Caudovirales; Myoviridae; Tevenvirinae; Schizot4virus; Vibrio virus nt1; Vibrio phage nt-1;	k139_6303422_2	44056.XP_009035520.1	4.6e-61	242.3													2E3BA@1,2SAF2@2759	S	FG-GAP repeat
k139_991887	Viruses; dsDNA viruses, no RNA stage; Caudovirales; Podoviridae;	k139_991887_1	136084.Q9G0F7_9CAUD	1.8e-162	579.7													4QH2I@10239,4QNFX@10744,4QQE9@28883,4QWWD@35237
k139_991887	Viruses; dsDNA viruses, no RNA stage; Caudovirales; Podoviridae;	k139_991887_3	1197951.I6S2A3_9CAUD	5.1e-34	151.4													4QAIV@10239,4QQUY@28883,4QYFZ@35237
k139_1837165	Viruses; dsDNA viruses, no RNA stage; Mimiviridae; unclassified Mimiviridae; Klosneuvirinae; Klosneuvirus; Klosneuvirus KNV1;	k139_1837165_2	6087.XP_002162694.2	2.5e-191	676				ko:K03283	ko03040,ko04010,ko04141,ko04144,ko04213,ko04612,ko04915,ko05134,ko05145,ko05162,ko05164,ko05169,map03040,map04010,map04141,map04144,map04213,map04612,map04915,map05134,map05145,map05162,map05164,map05169	M00353,M00355			ko00000,ko00001,ko00002,ko01009,ko03009,ko03029,ko03041,ko03051,ko03110,ko04131,ko04147,ko04516	1.A.33.1			38BSZ@33154,3BA18@33208,COG0443@1,KOG0101@2759	O	heat shock
k139_9728728	Viruses; dsDNA viruses, no RNA stage; Caudovirales; Podoviridae; Luz24virus; unclassified Luz24likevirus; Pseudomonas phage NV1;	k139_9728728_2	1235661.K0IK58_9CAUD	5.1e-16	89.7													4QNC3@10744	S	endonuclease activity
k139_9728728	Viruses; dsDNA viruses, no RNA stage; Caudovirales; Podoviridae; Luz24virus; unclassified Luz24likevirus; Pseudomonas phage NV1;	k139_9728728_3	1235661.K0IK58_9CAUD	1.4e-29	136.3													4QNC3@10744	S	endonuclease activity
k139_12689728	Viruses; dsDNA viruses, no RNA stage; Caudovirales; Siphoviridae; unclassified Siphoviridae; Vibrio phage 1;	k139_12689728_2	1205680.CAKO01000022_gene5534	5.5e-46	191.4	yqbA												1MYGZ@1224,COG5518@1,COG5518@2	S	Phage portal protein, PBSX family
k139_1726288	Viruses; dsDNA viruses, no RNA stage; Caudovirales; Siphoviridae; unclassified Siphoviridae; Dinoroseobacter phage vB_DshS-R5C;	k139_1726288_1	172088.AUGA01000017_gene2400	1.7e-58	233.4	uvrD		3.6.4.12	ko:K03657	ko03420,ko03430,map03420,map03430				ko00000,ko00001,ko01000,ko03400				1R4PV@1224,2UNJB@28211,COG0210@1,COG0210@2	L	UvrD-like helicase C-terminal domain
k139_9942704	Viruses; dsDNA viruses, no RNA stage; Caudovirales; Podoviridae; Phieco32virus;	k139_9942704_2	1121459.AQXE01000001_gene2765	7.4e-133	481.1			2.7.7.7	ko:K02335	ko00230,ko00240,ko01100,ko03030,ko03410,ko03420,ko03440,map00230,map00240,map01100,map03030,map03410,map03420,map03440		R00375,R00376,R00377,R00378	RC02795	ko00000,ko00001,ko01000,ko03032,ko03400				1P27P@1224,2MAPB@213115,2WTS1@28221,42YUP@68525,COG0749@1,COG0749@2	L	DNA polymerase A domain
k139_8855113	Viruses; unclassified bacterial viruses;	k139_8855113_5	1116375.VEJY3_09790	1e-18	99.8													1QDAN@1224,COG3108@1,COG3108@2	S	peptidase M15A
k139_9549405	Viruses; dsDNA viruses, no RNA stage; Caudovirales; Myoviridae; unclassified Myoviridae; Pelagibacter phage HTVC008M;	k139_9549405_1	1283076.M1HLS3_9CAUD	1.6e-06	60.8		GO:0003674,GO:0003824,GO:0004553,GO:0005575,GO:0008150,GO:0009605,GO:0009607,GO:0016032,GO:0016787,GO:0016798,GO:0019012,GO:0019048,GO:0019049,GO:0019058,GO:0019062,GO:0022610,GO:0035821,GO:0043207,GO:0044003,GO:0044403,GO:0044406,GO:0044409,GO:0044411,GO:0044413,GO:0044415,GO:0044419,GO:0044423,GO:0044650,GO:0050896,GO:0051701,GO:0051704,GO:0051707,GO:0051817,GO:0051828,GO:0051830,GO:0051832,GO:…											4QAK6@10239,4QI82@10662,4QPBY@28883,4QUP9@35237	S	virus tail, fiber
k139_2764567	Viruses; environmental samples; uncultured Mediterranean phage uvMED;	k139_2764567_1	349741.Amuc_1497	3.5e-27	129													2BDDY@1,2IWBU@203494,32730@2,46WKY@74201
k139_10170050	Viruses; dsDNA viruses, no RNA stage; Caudovirales; Siphoviridae; unclassified Siphoviridae; Pseudomonas phage KPP23;	k139_10170050_1	264198.Reut_A2388	5.8e-53	214.9	terL												1K3WX@119060,1NKZK@1224,2VM16@28216,COG5362@1,COG5362@2,COG5410@1,COG5410@2	S	Terminase RNaseH-like domain
k139_12690253	Viruses; dsDNA viruses, no RNA stage; Caudovirales; Podoviridae; unclassified Podoviridae; Citrobacter phage CVT22;	k139_12690253_1	1161935.H9D1C7_9CAUD	1.9e-35	156													4QB4B@10239,4QNPA@10744,4QQNI@28883,4QWC6@35237	S	Glutamine amidotransferase domain
k139_12690253	Viruses; dsDNA viruses, no RNA stage; Caudovirales; Podoviridae; unclassified Podoviridae; Citrobacter phage CVT22;	k139_12690253_2	1161935.H9D1C6_9CAUD	2.5e-20	105.5													4QGZA@10239	S	Peptidase C26
k139_4840900	Viruses; dsDNA viruses, no RNA stage; Caudovirales; Siphoviridae; Yuavirus; Alphaproteobacteria virus phiJl001;	k139_4840900_8	595536.ADVE02000001_gene3252	3.7e-96	358.6	recD		3.1.11.5	ko:K01144					ko00000,ko01000				1MW43@1224,2TQWC@28211,36XBP@31993,COG0507@1,COG0507@2	L	PIF1-like helicase
k139_4840900	Viruses; dsDNA viruses, no RNA stage; Caudovirales; Siphoviridae; Yuavirus; Alphaproteobacteria virus phiJl001;	k139_4840900_1	1548905.A0A0A1IVR2_9CAUD	9.3e-37	159.8													4QB5I@10239,4QKRP@10699,4QPQ9@28883	S	helicase activity
k139_4840900	Viruses; dsDNA viruses, no RNA stage; Caudovirales; Siphoviridae; Yuavirus; Alphaproteobacteria virus phiJl001;	k139_4840900_10	743299.Acife_0751	1.1e-28	133.3	yfdR	GO:0002953,GO:0003674,GO:0003824,GO:0005488,GO:0006793,GO:0006796,GO:0008150,GO:0008152,GO:0009987,GO:0016311,GO:0016787,GO:0016788,GO:0016791,GO:0042578,GO:0043167,GO:0043169,GO:0044237,GO:0046872,GO:0046914,GO:0050897		ko:K06952					ko00000				1RACF@1224,1S2SY@1236,COG1896@1,COG1896@2	S	5'-deoxynucleotidase activity
k139_4840900	Viruses; dsDNA viruses, no RNA stage; Caudovirales; Siphoviridae; Yuavirus; Alphaproteobacteria virus phiJl001;	k139_4840900_2	1548905.A0A0A1IWY7_9CAUD	6.1e-27	127.5													4QEKD@10239,4QN8Y@10699,4QQVS@28883
k139_4840900	Viruses; dsDNA viruses, no RNA stage; Caudovirales; Siphoviridae; Yuavirus; Alphaproteobacteria virus phiJl001;	k139_4840900_7	462590.A9J4Z6_BPPYU	2e-48	199.5													4QCW5@10239,4QQVP@28883,4QWI1@35237
k139_6644261	Viruses; dsDNA viruses, no RNA stage; Caudovirales; Siphoviridae; unclassified Siphoviridae; Ralstonia phage DU_RP_II;	k139_6644261_1	1211115.ALIQ01000188_gene629	1e-30	140.6													1QEBA@1224,2UANR@28211,COG2887@1,COG2887@2	L	Protein of unknown function (DUF2800)
k139_1495607	Viruses; dsDNA viruses, no RNA stage; Caudovirales; Siphoviridae; unclassified Siphoviridae; Mycobacterium phage DrLupo;	k139_1495607_2	626418.bglu_1g20760	1.9e-20	105.9													1PYIE@1224,2DVP1@1,2W2HR@28216,33WKK@2
k139_10708722	Viruses; dsDNA viruses, no RNA stage; Caudovirales; Myoviridae; Bc431virus;	k139_10708722_8	1301098.PKB_3218	8.8e-09	67													1NJXZ@1224,2EN2V@1,33FR1@2
k139_10058435	Viruses; dsDNA viruses, no RNA stage; Caudovirales; Myoviridae;	k139_10058435_2	1284352.AOIG01000022_gene3810	4.7e-58	232.3													2EX9E@1,33QK4@2
k139_2991732	Viruses; environmental samples; uncultured Mediterranean phage uvMED;	k139_2991732_1	401053.AciPR4_3094	7.4e-48	198			2.1.1.37	ko:K00558	ko00270,ko01100,ko05206,map00270,map01100,map05206	M00035	R04858	RC00003,RC00332	ko00000,ko00001,ko00002,ko01000,ko02048,ko03032,ko03036				2JNSG@204432,3Y5V5@57723,COG0270@1,COG0270@2	L	C-5 cytosine-specific DNA methylase
k139_11141895	Viruses; dsDNA viruses, no RNA stage; Caudovirales; Myoviridae; Tevenvirinae; unclassified Tevenvirinae; Synechococcus phage ACG-2014f;	k139_11141895_2	1429046.RR21198_3100	1.5e-27	129.4	repA			ko:K02282					ko00000,ko02035,ko02044				2GWY6@201174,COG2197@1,COG2197@2	KT	response regulator
k139_9916079	Viruses; dsDNA viruses, no RNA stage; Caudovirales; Myoviridae; Cvm10virus; unclassified Cvm10virus; Enterobacter phage Arya;	k139_9916079_1	641147.HMPREF9021_02702	2.9e-35	156	recB		3.6.4.12	ko:K16898					ko00000,ko01000,ko03400				1QUUZ@1224,2WI1S@28216,COG1074@1,COG1074@2	L	PDDEXK-like domain of unknown function (DUF3799)
k139_9916079	Viruses; dsDNA viruses, no RNA stage; Caudovirales; Myoviridae; Cvm10virus; unclassified Cvm10virus; Enterobacter phage Arya;	k139_9916079_2	411461.DORFOR_00020	2.5e-20	105.1													1TSCG@1239,24DNK@186801,28KIJ@1,2ZA3S@2
k139_65568	Viruses; dsDNA viruses, no RNA stage; Caudovirales; Siphoviridae; Pamx74virus; unclassified Pamx74virus; Stenotrophomonas phage DLP4;	k139_65568_1	1589747.A0A0B5A4I4_9CAUD	1.4e-67	263.8		GO:0003674,GO:0003824,GO:0003887,GO:0004518,GO:0004527,GO:0006139,GO:0006259,GO:0006725,GO:0006807,GO:0008150,GO:0008152,GO:0008408,GO:0009058,GO:0009059,GO:0009987,GO:0016740,GO:0016772,GO:0016779,GO:0016787,GO:0016788,GO:0018130,GO:0019438,GO:0034061,GO:0034641,GO:0034645,GO:0034654,GO:0043170,GO:0044237,GO:0044238,GO:0044249,GO:0044260,GO:0044271,GO:0046483,GO:0071704,GO:0071897,GO:0090304,GO:…											4QAKM@10239,4QKNE@10699,4QPEF@28883	S	DNA polymerase family A
k139_808155	Viruses; dsDNA viruses, no RNA stage; Caudovirales; Podoviridae; Nonanavirus; unclassified Nonanavirus; Proteus phage VB_PmiS-Isfahan;	k139_808155_1	10689.H9C0B4_BPCPT	1.5e-35	156.4													4QB5I@10239,4QPQ9@28883,4QUT2@35237	S	N-methyltransferase activity
k139_808155	Viruses; dsDNA viruses, no RNA stage; Caudovirales; Podoviridae; Nonanavirus; unclassified Nonanavirus; Proteus phage VB_PmiS-Isfahan;	k139_808155_2	1264700.L0MY07_9CAUD	1.4e-20	105.9													4QEGD@10239,4QJCM@10662,4QPN9@28883,4QVU1@35237
k139_10985241	Viruses; environmental samples; uncultured Mediterranean phage;	k139_10985241_2	856793.MICA_1841	2.6e-62	245.7													1QH9A@1224,28HS3@1,2TVB0@28211,2Z7ZE@2,4BR65@82117
k139_4706941	Viruses; dsDNA viruses, no RNA stage; Caudovirales; Siphoviridae; unclassified Siphoviridae; Siphoviridae sp.;	k139_4706941_2	585531.HMPREF0063_10039	1.2e-11	77.8				ko:K21449					ko00000,ko02000	1.B.40.2			2ISHQ@201174,COG5301@1,COG5301@2	G	cellulose 1,4-beta-cellobiosidase activity
k139_5548534	Viruses;	k139_5548534_1	1217656.F964_00563	1.9e-60	238.8	yhdJ		2.1.1.72	ko:K00571					ko00000,ko01000,ko02048				1QN45@1224,1S1V3@1236,3NSV6@468,COG0863@1,COG0863@2	L	DNA methylase
k139_3058357	Viruses; dsDNA viruses, no RNA stage; Caudovirales; Siphoviridae; unclassified Siphoviridae; Siphoviridae sp.;	k139_3058357_1	1560342.A0A0A0RLF6_9CAUD	1.3e-10	72.8													4QAIU@10239,4QPDE@28883	S	HNH endonuclease
k139_2127440	Viruses; dsDNA viruses, no RNA stage; Caudovirales; Myoviridae; unclassified Myoviridae; Shewanella phage SFCi1;	k139_2127440_1	1045858.Bint_1518	3e-52	212.6													COG4386@1,COG4386@2
k139_9122989	Viruses; dsDNA viruses, no RNA stage; Caudovirales; Myoviridae; Tevenvirinae; T4virus;	k139_9122989_2	329381.D9ICS6_9CAUD	1.4e-14	85.1													4QAKE@10239,4QI56@10662,4QPCE@28883,4QUP7@35237	S	nucleic acid binding
k139_1935893	Viruses; dsDNA viruses, no RNA stage; Mimiviridae; unclassified Mimiviridae; Faunusvirus sp.;	k139_1935893_2	693272.E3T5S4_CROVB	1.9e-53	216.1													4QARC@10239,4QV4E@35237
k139_8732032	Viruses; unclassified bacterial viruses; Microcystis phage Me-ZS1;	k139_8732032_1	1538804.A0A088F6T3_9CAUD	1.5e-98	366.3		GO:0003674,GO:0003824,GO:0003887,GO:0004518,GO:0004527,GO:0006139,GO:0006259,GO:0006725,GO:0006807,GO:0008150,GO:0008152,GO:0008408,GO:0009058,GO:0009059,GO:0009987,GO:0016740,GO:0016772,GO:0016779,GO:0016787,GO:0016788,GO:0018130,GO:0019438,GO:0034061,GO:0034641,GO:0034645,GO:0034654,GO:0043170,GO:0044237,GO:0044238,GO:0044249,GO:0044260,GO:0044271,GO:0046483,GO:0071704,GO:0071897,GO:0090304,GO:…											4QAKM@10239,4QKNE@10699,4QPEF@28883	S	DNA polymerase family A
k139_10973297	Viruses; dsDNA viruses, no RNA stage; Caudovirales; Siphoviridae; unclassified Siphoviridae; Dinoroseobacter phage vB_DshS-R5C;	k139_10973297_1	269796.Rru_A2792	2.4e-46	192.6	thyX	GO:0000166,GO:0003674,GO:0003824,GO:0004799,GO:0005488,GO:0008150,GO:0008152,GO:0008168,GO:0016740,GO:0016741,GO:0032259,GO:0036094,GO:0040007,GO:0042083,GO:0043167,GO:0043168,GO:0048037,GO:0050660,GO:0050661,GO:0050662,GO:0050797,GO:0070402,GO:0097159,GO:1901265,GO:1901363	2.1.1.148	ko:K03465	ko00240,ko00670,ko01100,map00240,map00670,map01100		R06613	RC00022,RC00332	ko00000,ko00001,ko01000			iNJ661.Rv2754c	1R6TS@1224,COG1351@1,COG1351@2	H	Catalyzes the reductive methylation of 2'-deoxyuridine- 5'-monophosphate (dUMP) to 2'-deoxythymidine-5'-monophosphate (dTMP) while utilizing 5,10-methylenetetrahydrofolate (mTHF) as the methyl donor, and NAD(P)H and FADH(2) as the reductant
k139_6105256	Viruses; dsDNA viruses, no RNA stage; Caudovirales; Podoviridae; Autographivirinae; unclassified Autographivirinae; Phage MedPE-SWcel-C56;	k139_6105256_1	279383.Q5DNA0_9CAUD	8.4e-68	264.2													4QB9T@10239,4QN2W@10699,4QQR9@28883,4R0FI@35237
k139_6403076	Viruses; dsDNA viruses, no RNA stage; Mimiviridae; unclassified Mimiviridae; Klosneuvirinae; Klosneuvirus; Klosneuvirus KNV1;	k139_6403076_1	6087.XP_002162830.2	1.8e-33	148.7													38CEW@33154,3B97W@33208,COG0086@1,KOG0260@2759	K	DNA-directed 5'-3' RNA polymerase activity
k139_6403076	Viruses; dsDNA viruses, no RNA stage; Mimiviridae; unclassified Mimiviridae; Klosneuvirinae; Klosneuvirus; Klosneuvirus KNV1;	k139_6403076_3	6087.XP_002162830.2	1e-36	159.8													38CEW@33154,3B97W@33208,COG0086@1,KOG0260@2759	K	DNA-directed 5'-3' RNA polymerase activity
k139_6403076	Viruses; dsDNA viruses, no RNA stage; Mimiviridae; unclassified Mimiviridae; Klosneuvirinae; Klosneuvirus; Klosneuvirus KNV1;	k139_6403076_2	1173135.I4DSI5_9CAUD	1.4e-09	70.5													4QAKE@10239,4QPCE@28883,4QUP7@35237	S	peptidase activity
k139_5401461	Viruses; unclassified bacterial viruses; Vibrio phage 1.275.O._10N.286.54.E11;	k139_5401461_2	573174.M4M9Q1_9VIRU	1.7e-38	166													4QAIU@10239,4QUQC@35237	S	HNH endonuclease
k139_5401461	Viruses; unclassified bacterial viruses; Vibrio phage 1.275.O._10N.286.54.E11;	k139_5401461_4	469660.A8HP20_9CAUD	5.1e-08	63.2													4QFNY@10239,4QNSH@10744,4QUBV@28883,4QYCG@35237
k139_10576174	Viruses; dsDNA viruses, no RNA stage; Caudovirales; Myoviridae; unclassified Myoviridae; Vibrio phage CKB-S1;	k139_10576174_4	1231377.C426_1976	8.8e-17	94													1UZYQ@1239,4HWNH@91061,COG0827@1,COG0827@2	L	DNA restriction-modification system
k139_10576174	Viruses; dsDNA viruses, no RNA stage; Caudovirales; Myoviridae; unclassified Myoviridae; Vibrio phage CKB-S1;	k139_10576174_6	1264700.L0MY07_9CAUD	5.2e-31	140.6													4QEGD@10239,4QJCM@10662,4QPN9@28883,4QVU1@35237
k139_12529642	Viruses; environmental samples; uncultured Mediterranean phage uvMED;	k139_12529642_1	1208583.COMX_05935	3.6e-31	142.1													1NKZK@1224,2JSYH@204441,2U0EG@28211,COG5362@1,COG5362@2,COG5410@1,COG5410@2	S	Terminase RNaseH-like domain
k139_6855739	Viruses; dsDNA viruses, no RNA stage; Caudovirales; Myoviridae; unclassified Myoviridae; Agrobacterium phage Atu_ph07;	k139_6855739_1	1147094.H6X3W4_9CAUD	7.8e-117	427.6		GO:0005575,GO:0032991											4QDCP@10239,4QICM@10662,4QRD1@28883,4QVJZ@35237	S	DNA gyrase B
k139_10190994	Viruses; environmental samples; uncultured Mediterranean phage uvMED;	k139_10190994_1	1524467.IV04_11785	1.9e-16	92	ybcN	GO:0000217,GO:0000405,GO:0003674,GO:0003676,GO:0003677,GO:0003697,GO:0005488,GO:0097159,GO:1901363											1REYJ@1224,1S4XF@1236,2999H@1,2ZWCQ@2	S	bubble DNA binding
k139_10190994	Viruses; environmental samples; uncultured Mediterranean phage uvMED;	k139_10190994_3	158189.SpiBuddy_1831	9.4e-07	60.1			2.3.1.51	ko:K00655,ko:K07451	ko00561,ko00564,ko01100,ko01110,map00561,map00564,map01100,map01110	M00089	R02241,R09381	RC00004,RC00037,RC00039	ko00000,ko00001,ko00002,ko01000,ko01004,ko02048				COG1403@1,COG1403@2	V	endonuclease activity
k139_11937590	Viruses; environmental samples; uncultured Mediterranean phage;	k139_11937590_1	1196323.ALKF01000160_gene5082	2.8e-15	88.2													1TQWH@1239,26WBJ@186822,4HF2Y@91061,COG0507@1,COG0507@2	L	A helicase nuclease that prepares dsDNA breaks (DSB) for recombinational DNA repair. Binds to DSBs and unwinds DNA via a highly rapid and processive ATP-dependent bidirectional helicase activity. Unwinds dsDNA until it encounters a Chi (crossover hotspot instigator) sequence from the 3' direction. Cuts ssDNA a few nucleotides 3' to the Chi site. The properties and activities of the enzyme are cha…
k139_11937590	Viruses; environmental samples; uncultured Mediterranean phage;	k139_11937590_2	580331.Thit_1395	9e-46	190.7	pacB												1TQWH@1239,24A8I@186801,42HVJ@68295,COG0507@1,COG0507@2	L	A helicase nuclease that prepares dsDNA breaks (DSB) for recombinational DNA repair. Binds to DSBs and unwinds DNA via a highly rapid and processive ATP-dependent bidirectional helicase activity. Unwinds dsDNA until it encounters a Chi (crossover hotspot instigator) sequence from the 3' direction. Cuts ssDNA a few nucleotides 3' to the Chi site. The properties and activities of the enzyme are cha…
k139_5473374	Viruses; environmental samples; uncultured Mediterranean phage;	k139_5473374_1	570952.ATVH01000014_gene2056	1.6e-60	240	thyX		2.1.1.148	ko:K03465	ko00240,ko00670,ko01100,map00240,map00670,map01100		R06613	RC00022,RC00332	ko00000,ko00001,ko01000				1MWY8@1224,2JQGP@204441,2TTER@28211,COG1351@1,COG1351@2	F	Catalyzes the reductive methylation of 2'-deoxyuridine- 5'-monophosphate (dUMP) to 2'-deoxythymidine-5'-monophosphate (dTMP) while utilizing 5,10-methylenetetrahydrofolate (mTHF) as the methyl donor, and NADPH and FADH(2) as the reductant
k139_5473374	Viruses; environmental samples; uncultured Mediterranean phage;	k139_5473374_10	56780.SYN_00027	1.6e-99	369.8	groL	GO:0000166,GO:0000287,GO:0003674,GO:0003824,GO:0005488,GO:0005515,GO:0005524,GO:0005575,GO:0005576,GO:0005622,GO:0005623,GO:0005737,GO:0005829,GO:0006457,GO:0006458,GO:0006950,GO:0008144,GO:0008150,GO:0009266,GO:0009314,GO:0009405,GO:0009408,GO:0009628,GO:0009966,GO:0009967,GO:0009986,GO:0009987,GO:0010646,GO:0010647,GO:0016032,GO:0016462,GO:0016465,GO:0016787,GO:0016817,GO:0016818,GO:0016887,GO:…		ko:K04077	ko03018,ko04212,ko04940,ko05134,ko05152,map03018,map04212,map04940,map05134,map05152				ko00000,ko00001,ko03019,ko03029,ko03110,ko04147				1MURR@1224,2MRAR@213462,2WIRK@28221,42M52@68525,COG0459@1,COG0459@2	O	Prevents misfolding and promotes the refolding and proper assembly of unfolded polypeptides generated under stress conditions
k139_3032490	Viruses; environmental samples; uncultured Mediterranean phage;	k139_3032490_1	1283077.M1HLI2_9CAUD	8.4e-95	354.4													4QC24@10239,4QP0N@10744,4QRZK@28883,4QZPR@35237
k139_6406161	Viruses; dsDNA viruses, no RNA stage; Caudovirales; Myoviridae; unclassified Myoviridae; Xanthomonas phage XacN1;	k139_6406161_1	1144305.PMI02_03626	2.8e-16	91.7													1N468@1224,2C3SB@1,2K717@204457,2UC0I@28211,33M42@2
k139_6406161	Viruses; dsDNA viruses, no RNA stage; Caudovirales; Myoviridae; unclassified Myoviridae; Xanthomonas phage XacN1;	k139_6406161_2	414684.RC1_3232	2.6e-17	95.5													1R37H@1224,2D94Q@1,2JWQ7@204441,2TZZ1@28211,32TSM@2
k139_4698309	Viruses; dsDNA viruses, no RNA stage; Caudovirales; Myoviridae; Tevenvirinae; Moonvirus;	k139_4698309_6	1327935.A0A060AHD6_9CAUD	6.4e-57	228.8													4QBG4@10239,4QJW4@10662,4QRSK@28883,4QUZA@35237
k139_1692058	Viruses; dsDNA viruses, no RNA stage; Phycodnaviridae; environmental samples; Organic Lake phycodnavirus;	k139_1692058_2	382464.ABSI01000010_gene3260	3.7e-17	95.5			1.7.2.1	ko:K00368,ko:K07004	ko00910,ko01120,map00910,map01120	M00529	R00783,R00785	RC00086	ko00000,ko00001,ko00002,ko01000				COG2132@1,COG2132@2	Q	Multicopper oxidase
k139_1692058	Viruses; dsDNA viruses, no RNA stage; Phycodnaviridae; environmental samples; Organic Lake phycodnavirus;	k139_1692058_1	1254432.SCE1572_26840	3.6e-07	62.4													1NFWC@1224,COG4675@1,COG4675@2	S	tail collar domain protein
k139_10527668	Viruses; environmental samples; uncultured Mediterranean phage;	k139_10527668_1	1304275.C41B8_05453	1.7e-85	323.6				ko:K04078					ko00000,ko03029,ko03110				1NJKP@1224,COG0234@1,COG0234@2	O	Binds to Cpn60 in the presence of Mg-ATP and suppresses the ATPase activity of the latter
k139_10642481	Viruses; dsDNA viruses, no RNA stage; Caudovirales; Myoviridae; Tevenvirinae; unclassified Tevenvirinae; Synechococcus phage metaG-MbCM1;	k139_10642481_2	261292.Nit79A3_1729	2.6e-39	167.9	cpsB	GO:0000271,GO:0003674,GO:0003824,GO:0004475,GO:0005975,GO:0005976,GO:0006950,GO:0006970,GO:0006972,GO:0008150,GO:0008152,GO:0008905,GO:0008928,GO:0009058,GO:0009059,GO:0009242,GO:0009628,GO:0009987,GO:0016051,GO:0016740,GO:0016757,GO:0016772,GO:0016779,GO:0033692,GO:0034637,GO:0034645,GO:0043170,GO:0044237,GO:0044238,GO:0044249,GO:0044260,GO:0044262,GO:0044264,GO:0046377,GO:0050896,GO:0070568,GO:…	2.7.7.13,5.3.1.8	ko:K00971,ko:K16011	ko00051,ko00520,ko01100,ko01110,ko01130,ko02025,map00051,map00520,map01100,map01110,map01130,map02025	M00114,M00361,M00362	R00885,R01819	RC00002,RC00376	ko00000,ko00001,ko00002,ko01000			iE2348C_1286.E2348C_2191,iEC042_1314.EC042_2286,iECIAI1_1343.ECIAI1_2124,iECO26_1355.ECO26_2960,iECSE_1348.ECSE_2323,iECW_1372.ECW_m2206,iEKO11_1354.EKO11_1746,iEcE24377_1341.EcE24377A_2342,iLF82_1304.LF82_0345,iNRG857_1313.NRG857_10420,iWFL_1372.ECW_m2206	1MV39@1224,2VI4S@28216,371YG@32003,COG0662@1,COG0662@2,COG0836@1,COG0836@2	M	TIGRFAM Mannose-1-phosphate guanylyltransferase mannose-6-phosphate isomerase
k139_10642481	Viruses; dsDNA viruses, no RNA stage; Caudovirales; Myoviridae; Tevenvirinae; unclassified Tevenvirinae; Synechococcus phage metaG-MbCM1;	k139_10642481_1	268746.Q58M98_BPPRM	2.1e-36	158.3													4QCFA@10239,4QIYX@10662,4QQD7@28883,4QUPF@35237	S	coenzyme binding
k139_10642481	Viruses; dsDNA viruses, no RNA stage; Caudovirales; Myoviridae; Tevenvirinae; unclassified Tevenvirinae; Synechococcus phage metaG-MbCM1;	k139_10642481_3	1079999.H8ZNA0_9CAUD	1.6e-13	81.3													4QGC0@10239,4QK74@10662,4QUBX@28883,4R05C@35237
k139_4920595	Viruses; environmental samples; uncultured marine virus;	k139_4920595_4	714961.BFZC1_22392	6.4e-14	82.8	yhdJ		2.1.1.72	ko:K00571					ko00000,ko01000,ko02048				1V0ZF@1239,4HCF9@91061,COG0863@1,COG0863@2	L	DNA methylase
k139_7654369	Viruses; dsDNA viruses, no RNA stage; Caudovirales; Siphoviridae; unclassified Siphoviridae; Acinetobacter phage SH-Ab 15497;	k139_7654369_1	462590.A9J4Z1_BPPYU	1e-23	116.3													4QB5I@10239,4QKRP@10699,4QPQ9@28883,4QUT2@35237	S	helicase activity
k139_244001	Viruses; dsDNA viruses, no RNA stage; Caudovirales; Myoviridae; unclassified Myoviridae; Shewanella phage SppYZU01;	k139_244001_1	285514.JNWO01000071_gene4	4.2e-40	172.2	polA_1		2.7.7.7	ko:K02334,ko:K02335	ko00230,ko00240,ko01100,ko03030,ko03410,ko03420,ko03440,map00230,map00240,map01100,map03030,map03410,map03420,map03440		R00375,R00376,R00377,R00378	RC02795	ko00000,ko00001,ko01000,ko03032,ko03400				2IG0A@201174,COG0749@1,COG0749@2	L	DNA polymerase
k139_6894117	Viruses; dsDNA viruses, no RNA stage; Caudovirales; Myoviridae; unclassified Myoviridae; Shewanella phage SppYZU01;	k139_6894117_3	1045858.Bint_1518	4.3e-17	94													COG4386@1,COG4386@2
k139_3367005	Viruses; dsDNA viruses, no RNA stage; Caudovirales; Myoviridae; unclassified Myoviridae; Shewanella phage SFCi1;	k139_3367005_1	1045858.Bint_1518	1.9e-68	266.5													COG4386@1,COG4386@2
k139_10827393	Viruses; environmental samples; uncultured Mediterranean phage uvMED;	k139_10827393_2	1230476.C207_01166	3.2e-34	151.4													1R5DD@1224,28PTM@1,2TVG7@28211,2ZCEU@2,3JU4C@41294	S	Family of unknown function (DUF5309)
k139_10827393	Viruses; environmental samples; uncultured Mediterranean phage uvMED;	k139_10827393_1	1117943.SFHH103_00136	2.4e-21	109													1Q25I@1224,2AIT3@1,2V9MC@28211,319A1@2,4BJY9@82115
k139_10077494	Viruses; dsDNA viruses, no RNA stage; Caudovirales; Myoviridae; unclassified Myoviridae; Pseudomonas phage PPSC2;	k139_10077494_1	1235661.K0IK58_9CAUD	6.5e-46	191													4QNC3@10744	S	endonuclease activity
k139_10376664	Viruses; environmental samples; uncultured Mediterranean phage uvMED;	k139_10376664_1	349741.Amuc_1497	1.2e-27	130.6													2BDDY@1,2IWBU@203494,32730@2,46WKY@74201
k139_8520517	Viruses; dsDNA viruses, no RNA stage; Caudovirales; Siphoviridae; unclassified Siphoviridae; Bordetella phage vB_BbrM_PHB04;	k139_8520517_1	1168281.I3PUW5_9CAUD	9e-15	89		GO:0005575,GO:0019012											4QAK6@10239,4QNTE@10744,4QPBY@28883,4QUP9@35237	S	N-acetylmuramoyl-L-alanine amidase activity
k139_10276809	Viruses; unclassified bacterial viruses; Microcystis phage Me-ZS1;	k139_10276809_2	460265.Mnod_6264	6.6e-65	254.2	queC		6.3.4.20	ko:K06920	ko00790,ko01100,map00790,map01100		R09978	RC00959	ko00000,ko00001,ko01000,ko03016				1JXA2@119045,1MU5V@1224,2TU7F@28211,COG0603@1,COG0603@2	F	Catalyzes the ATP-dependent conversion of 7-carboxy-7- deazaguanine (CDG) to 7-cyano-7-deazaguanine (preQ(0))
k139_10276809	Viruses; unclassified bacterial viruses; Microcystis phage Me-ZS1;	k139_10276809_1	1175654.A0A0S0NAI5_9CAUD	1.5e-19	102.4													4QCT7@10239,4QKS9@10699,4QPFU@28883,4QVJT@35237	S	iron-sulfur cluster binding
k139_8700953	Viruses; environmental samples; uncultured marine virus;	k139_8700953_1	742725.HMPREF9450_02085	1.4e-13	83.2													2AD2K@1,2FVKJ@200643,312QU@2,4PHPK@976
k139_848869	Viruses; environmental samples; uncultured Mediterranean phage uvMED;	k139_848869_17	373994.Riv7116_0891	3.2e-31	142.1			3.2.1.17	ko:K01185,ko:K02030,ko:K04043	ko03018,ko04212,ko05152,map03018,map04212,map05152	M00236			ko00000,ko00001,ko00002,ko01000,ko02000,ko03019,ko03029,ko03110,ko04147	1.A.33.1,3.A.1.3			1G7YF@1117,1HUCC@1161,COG1652@1,COG1652@2,COG3772@1,COG3772@2	S	Phage lysozyme
k139_848869	Viruses; environmental samples; uncultured Mediterranean phage uvMED;	k139_848869_10	1417296.U879_03785	8.1e-08	63.5													1RIF7@1224,2AMAK@1,2U9ZJ@28211,31C5N@2
k139_848869	Viruses; environmental samples; uncultured Mediterranean phage uvMED;	k139_848869_24	1206731.BAGB01000076_gene6546	1.5e-11	76.6													2AFHX@1,2HJTE@201174,315IH@2,4G7BX@85025
k139_12162015	Viruses; dsDNA viruses, no RNA stage; Caudovirales; Myoviridae; Pbunavirus; unclassified Pbunavirus;	k139_12162015_1	1498011.A0A096XUX6_9CAUD	3.6e-63	248.8													4QCZC@10239,4QRH3@28883	S	Bacterial DNA polymerase III alpha subunit
k139_7798810	Viruses; dsDNA viruses, no RNA stage; Caudovirales; Myoviridae; unclassified Myoviridae; Bacillus phage BCD7;	k139_7798810_1	1172188.KB911820_gene2847	2.1e-49	203.4													2H48H@201174,COG3567@1,COG3567@2	S	Phage portal protein, SPP1 Gp6-like
k139_11002691	Viruses; environmental samples; uncultured Mediterranean phage uvMED;	k139_11002691_1	570952.ATVH01000019_gene762	1.3e-14	86.7													1NISE@1224,2EGG4@1,2UJRJ@28211,33A85@2
k139_11002691	Viruses; environmental samples; uncultured Mediterranean phage uvMED;	k139_11002691_2	570952.ATVH01000019_gene764	2.2e-29	136.3													1Q5UJ@1224,2AG7K@1,2JXW8@204441,2VC4W@28211,316CP@2
k139_11002691	Viruses; environmental samples; uncultured Mediterranean phage uvMED;	k139_11002691_4	641491.DND132_1981	7.2e-21	107.1													1RBF9@1224,28RDB@1,2MH7T@213115,2X6X2@28221,2ZDSP@2,43DR4@68525
k139_3332241	Viruses; dsDNA viruses, no RNA stage; Caudovirales; Siphoviridae; L5virus;	k139_3332241_1	13690.CP98_03170	8e-46	190.7			2.1.1.37	ko:K00558	ko00270,ko01100,ko05206,map00270,map01100,map05206	M00035	R04858	RC00003,RC00332	ko00000,ko00001,ko00002,ko01000,ko02048,ko03032,ko03036				COG0270@1,COG0270@2	L	DNA (cytosine-5-)-methyltransferase activity
k139_5324155	Viruses; unclassified bacterial viruses; Alteromonas phage ZP6;	k139_5324155_11	260827.Q6R6B4_9CAUD	4.6e-169	601.3		GO:0005575,GO:0008150,GO:0016032,GO:0019012,GO:0019028,GO:0019058,GO:0019068,GO:0019072,GO:0019073,GO:0032991,GO:0044403,GO:0044419,GO:0044423,GO:0046798,GO:0051704											4QCM5@10239,4QNDH@10744,4QQFH@28883,4QVZY@35237	S	Bacteriophage head to tail connecting protein
k139_5324155	Viruses; unclassified bacterial viruses; Alteromonas phage ZP6;	k139_5324155_12	1408428.JNJP01000030_gene963	6.7e-84	318.2													1R049@1224,2M90K@213115,2WQN3@28221,42UYF@68525,COG5323@1,COG5323@2	S	Terminase RNaseH-like domain
k139_5324155	Viruses; unclassified bacterial viruses; Alteromonas phage ZP6;	k139_5324155_31	260827.Q6R6A4_9CAUD	1.1e-118	433.7													4QB5I@10239,4QPQ9@28883,4QUT2@35237	S	N-methyltransferase activity
k139_5324155	Viruses; unclassified bacterial viruses; Alteromonas phage ZP6;	k139_5324155_3	1121441.AUCX01000001_gene2664	5.5e-19	101.3													1RBF9@1224,28RDB@1,2MH7T@213115,2X6X2@28221,2ZDSP@2,43DR4@68525
k139_5324155	Viruses; unclassified bacterial viruses; Alteromonas phage ZP6;	k139_5324155_4	526222.Desal_1441	6.3e-24	119.8													1MW9X@1224,28I8X@1,2M8HG@213115,2WTW4@28221,2Z8BQ@2,42Z58@68525
k139_5324155	Viruses; unclassified bacterial viruses; Alteromonas phage ZP6;	k139_5324155_8	1157708.KB907450_gene5429	4.4e-09	68.9													1R9A9@1224,28JRN@1,2W185@28216,2Z9H7@2
k139_5324155	Viruses; unclassified bacterial viruses; Alteromonas phage ZP6;	k139_5324155_9	573413.Spirs_2805	3.4e-08	65.9													29W1Q@1,2JB1F@203691,30HK9@2
k139_5324155	Viruses; unclassified bacterial viruses; Alteromonas phage ZP6;	k139_5324155_18	330214.NIDE2069	1.6e-07	62													33KP1@2,arCOG12353@1
k139_5324155	Viruses; unclassified bacterial viruses; Alteromonas phage ZP6;	k139_5324155_33	1238190.AMQY01000021_gene1602	3.1e-27	129													1NW0J@1224,1SP1F@1236,2F37P@1,33W26@2
k139_1328452	Viruses; dsDNA viruses, no RNA stage; Mimiviridae; unclassified Mimiviridae; Klosneuvirinae; Klosneuvirus; Klosneuvirus KNV1;	k139_1328452_1	28532.XP_010529897.1	5.1e-48	198.4	EBP1	GO:0001558,GO:0003674,GO:0003676,GO:0003677,GO:0003700,GO:0005488,GO:0005515,GO:0005575,GO:0005622,GO:0005623,GO:0005634,GO:0005730,GO:0005737,GO:0005886,GO:0006355,GO:0007049,GO:0007154,GO:0007165,GO:0008150,GO:0009719,GO:0009725,GO:0009733,GO:0009734,GO:0009735,GO:0009755,GO:0009889,GO:0009890,GO:0009892,GO:0009987,GO:0010033,GO:0010468,GO:0010556,GO:0010558,GO:0010605,GO:0010629,GO:0010941,GO:…											37M9B@33090,3G7YP@35493,3HWUE@3699,COG0024@1,KOG2776@2759	J	Proliferation-associated protein 2G4-like
k139_11116211	Viruses; environmental samples; uncultured marine virus;	k139_11116211_1	1455075.W6PP19_9CAUD	2.5e-19	102.1													4QAIU@10239,4QNBQ@10744,4QPDE@28883,4QUQC@35237	S	HNH endonuclease
k139_6732808	Viruses; environmental samples; uncultured Mediterranean phage uvMED;	k139_6732808_1	1283077.M1HLI2_9CAUD	1.7e-45	190.3													4QC24@10239,4QP0N@10744,4QRZK@28883,4QZPR@35237
k139_5309961	Viruses; dsDNA viruses, no RNA stage; Caudovirales; Myoviridae; Msw3virus; Edwardsiella virus MSW3; Edwardsiella phage MSW-3;	k139_5309961_1	1264700.L0MYI2_9CAUD	1.8e-73	282.7													4QB5I@10239,4QI9F@10662,4QPQ9@28883,4QUT2@35237	S	Type III restriction enzyme, res subunit
k139_5309961	Viruses; dsDNA viruses, no RNA stage; Caudovirales; Myoviridae; Msw3virus; Edwardsiella virus MSW3; Edwardsiella phage MSW-3;	k139_5309961_5	1236000.L0AQZ2_9CAUD	2.1e-34	152.1													4QEGD@10239,4QJCM@10662,4QPN9@28883,4QVU1@35237
k139_6630159	Viruses; dsDNA viruses, no RNA stage; Caudovirales; Myoviridae; unclassified Myoviridae; Psychrobacter phage pOW20-A;	k139_6630159_3	1123257.AUFV01000013_gene2785	1.1e-26	126.3			2.1.1.72	ko:K00571,ko:K03497					ko00000,ko01000,ko02048,ko03000,ko03036,ko04812				1PCSE@1224,1SARI@1236,COG0863@1,COG0863@2	L	Belongs to the N(4) N(6)-methyltransferase family
k139_10411235	Viruses; unclassified bacterial viruses; Vibrio phage 1.265.O._10N.286.52.F6;	k139_10411235_1	1282887.AUJG01000016_gene1168	4.4e-33	147.9													1V7HG@1239,24GFS@186801,COG4712@1,COG4712@2	S	double-strand break repair protein
k139_4605068	Viruses; dsDNA viruses, no RNA stage; Caudovirales; Siphoviridae; Yuavirus; Alphaproteobacteria virus phiJl001;	k139_4605068_3	279383.Q5DN89_9CAUD	9.9e-20	103.6													4QDM7@10239,4QN5K@10699,4QPZC@28883,4R03F@35237
k139_2168048	Viruses; dsDNA viruses, no RNA stage; Caudovirales; Siphoviridae; unclassified Siphoviridae; Sphingobium phage Lacusarx;	k139_2168048_1	391600.ABRU01000025_gene1078	2.1e-97	362.1	rtcB	GO:0003674,GO:0003824,GO:0003909,GO:0005488,GO:0006139,GO:0006259,GO:0006266,GO:0006281,GO:0006396,GO:0006725,GO:0006807,GO:0006950,GO:0006974,GO:0008150,GO:0008152,GO:0008452,GO:0009987,GO:0010467,GO:0016070,GO:0016874,GO:0016886,GO:0030145,GO:0033554,GO:0034641,GO:0042245,GO:0043167,GO:0043169,GO:0043170,GO:0044237,GO:0044238,GO:0044260,GO:0046483,GO:0046872,GO:0046914,GO:0050896,GO:0051716,GO:…	6.5.1.3	ko:K14415					ko00000,ko01000,ko03016				1MUHA@1224,2KHKV@204458,2U2PN@28211,COG1690@1,COG1690@2	S	RTCB protein
k139_9760837	Viruses; dsDNA viruses, no RNA stage; Caudovirales; Myoviridae; Tevenvirinae; T4virus; Escherichia virus T4;	k139_9760837_4	10665.MOBD_BPT4	2.9e-18	98.6													4QBGV@10239,4QIB8@10662,4QTAS@28883,4QUP7@35237	S	peptidase activity
k139_8010689	Viruses; dsDNA viruses, no RNA stage; Caudovirales; Myoviridae; Tevenvirinae; unclassified Tevenvirinae; Aeromonas phage PX29;	k139_8010689_1	172088.AUGA01000017_gene2403	1.1e-11	78.6				ko:K04079	ko04141,ko04151,ko04217,ko04612,ko04621,ko04626,ko04657,ko04659,ko04914,ko04915,ko05200,ko05215,ko05418,map04141,map04151,map04217,map04612,map04621,map04626,map04657,map04659,map04914,map04915,map05200,map05215,map05418				ko00000,ko00001,ko01009,ko03029,ko03051,ko03110,ko04131,ko04147				1N552@1224,2UEVP@28211,COG0326@1,COG0326@2	O	Molecular chaperone. Has ATPase activity
k139_7606616	Viruses; dsDNA viruses, no RNA stage; Caudovirales; Siphoviridae; unclassified Siphoviridae; Flavobacterium phage 11b;	k139_7606616_2	1268240.ATFI01000007_gene431	2.9e-58	231.9			2.1.1.72	ko:K00571					ko00000,ko01000,ko02048				2G1PS@200643,4ARBB@815,4NQQ1@976,COG0863@1,COG0863@2	L	DNA methylase
k139_7606616	Viruses; dsDNA viruses, no RNA stage; Caudovirales; Siphoviridae; unclassified Siphoviridae; Flavobacterium phage 11b;	k139_7606616_3	1250232.JQNJ01000001_gene2894	5.6e-14	83.6	JD73_18725		3.1.21.4	ko:K21512					ko00000,ko01000				COG5525@1,COG5525@2	S	Phage terminase large subunit (GpA)
k139_1407677	Viruses; environmental samples; uncultured environmental isolates; uncultured Mediterranean phage uvDeep-CGR2-KM21-C345;	k139_1407677_2	1151122.AQYD01000005_gene3283	3e-11	77.4													2IGZV@201174,4FRDX@85023,COG5412@1,COG5412@2	S	phage tail tape measure protein
k139_3636343	Viruses; dsDNA viruses, no RNA stage; Caudovirales; Siphoviridae; unclassified Siphoviridae; Moraxella phage Mcat5;	k139_3636343_4	634500.EbC_31830	1.2e-64	253.4													1R2FH@1224,1RN1F@1236,COG4626@1,COG4626@2	F	Terminase
k139_5648644	Viruses; dsDNA viruses, no RNA stage; Mimiviridae; unclassified Mimiviridae; Klosneuvirinae; Klosneuvirus; Klosneuvirus KNV1;	k139_5648644_2	693272.E3T587_CROVB	2.1e-27	129.8													4QB5I@10239,4QUT2@35237	S	N-methyltransferase activity
k139_6482554	Viruses; dsDNA viruses, no RNA stage; Caudovirales; Podoviridae; Ea92virus;	k139_6482554_1	1416009.V9VG30_9CAUD	9.5e-85	321.6													4QAXA@10239,4QNU7@10744,4QQ1A@28883,4QYJI@35237	S	metallopeptidase activity
k139_10612913	Viruses; environmental samples; uncultured Mediterranean phage uvMED;	k139_10612913_1	1168281.I3PUX6_9CAUD	1.9e-142	513.1													4QCM6@10239,4QNID@10744,4QPVV@28883,4QVAQ@35237	S	actin binding
k139_10612913	Viruses; environmental samples; uncultured Mediterranean phage uvMED;	k139_10612913_2	1121921.KB898706_gene3039	5.8e-99	368.2													1R66A@1224,1RQFD@1236,COG1783@1,COG1783@2	S	Phage terminase, large subunit
k139_5262174	Viruses; environmental samples; uncultured marine virus;	k139_5262174_3	1110502.TMO_0053	8e-78	298.1													1NBHR@1224,28HPK@1,2JQ8P@204441,2TT3N@28211,2Z7XJ@2	S	Bacteriophage head to tail connecting protein
k139_5262174	Viruses; environmental samples; uncultured marine virus;	k139_5262174_6	1121456.ATVA01000014_gene632	2.6e-86	326.2													1RAGC@1224,2MCJK@213115,2WTUP@28221,42Z29@68525,COG1783@1,COG1783@2	S	phage Terminase large subunit
k139_5301864	Viruses; dsDNA viruses, no RNA stage; Caudovirales; Siphoviridae; unclassified Siphoviridae; Caulobacter phage CcrPW;	k139_5301864_1	1204537.J3SL05_9CAUD	2.4e-27	128.3													4QE2R@10239,4QMCD@10699,4QQB4@28883,4QWGG@35237
k139_5301864	Viruses; dsDNA viruses, no RNA stage; Caudovirales; Siphoviridae; unclassified Siphoviridae; Caulobacter phage CcrPW;	k139_5301864_2	1211640.K4JVS8_9CAUD	5.7e-48	198													4QFYF@10239,4QME4@10699,4QS23@28883,4R083@35237
k139_4858493	Viruses; unclassified bacterial viruses;	k139_4858493_1	979533.F1D0V0_9CAUD	1.4e-38	166.8		GO:0005575,GO:0008150,GO:0016032,GO:0019012,GO:0019028,GO:0019058,GO:0019068,GO:0019072,GO:0019073,GO:0032991,GO:0044403,GO:0044419,GO:0044423,GO:0046798,GO:0051704											4QCM5@10239,4QNDH@10744,4QQFH@28883,4QVZY@35237	S	Bacteriophage head to tail connecting protein
k139_10908044	Viruses; dsDNA viruses, no RNA stage; Caudovirales; Siphoviridae;	k139_10908044_1	1034101.G1D1G4_9CAUD	7.1e-26	124.8													4QB5I@10239,4QPQ9@28883,4QUT2@35237	S	N-methyltransferase activity
k139_1280736	Viruses; environmental samples; uncultured virus;	k139_1280736_1	765869.BDW_00420	1.2e-24	120.2	groL	GO:0000166,GO:0000287,GO:0003674,GO:0003824,GO:0005488,GO:0005515,GO:0005524,GO:0005575,GO:0005576,GO:0005622,GO:0005623,GO:0005737,GO:0005829,GO:0006457,GO:0006458,GO:0006950,GO:0008144,GO:0008150,GO:0009266,GO:0009314,GO:0009405,GO:0009408,GO:0009628,GO:0009966,GO:0009967,GO:0009986,GO:0009987,GO:0010646,GO:0010647,GO:0016032,GO:0016462,GO:0016465,GO:0016787,GO:0016817,GO:0016818,GO:0016887,GO:…		ko:K04077	ko03018,ko04212,ko04940,ko05134,ko05152,map03018,map04212,map04940,map05134,map05152				ko00000,ko00001,ko03019,ko03029,ko03110,ko04147				1MURR@1224,2MSNR@213481,2WIRK@28221,42M52@68525,COG0459@1,COG0459@2	O	Prevents misfolding and promotes the refolding and proper assembly of unfolded polypeptides generated under stress conditions
k139_186235	Viruses; dsDNA viruses, no RNA stage; Caudovirales; Podoviridae; Nonanavirus;	k139_186235_2	1264700.L0MYI2_9CAUD	7.8e-65	253.8													4QB5I@10239,4QI9F@10662,4QPQ9@28883,4QUT2@35237	S	Type III restriction enzyme, res subunit
k139_309902	Viruses; dsDNA viruses, no RNA stage; Caudovirales; Podoviridae; unclassified Podoviridae; Salinivibrio phage CW02;	k139_309902_2	1161935.H9D1H2_9CAUD	1.3e-115	422.9													4QFIC@10239,4QNVH@10744,4QTVA@28883,4QXG2@35237
k139_11981419	Viruses; dsDNA viruses, no RNA stage; Mimiviridae; unclassified Mimiviridae; Klosneuvirinae; Indivirus; Indivirus ILV1;	k139_11981419_2	6087.XP_002162830.2	1.7e-35	157.9													38CEW@33154,3B97W@33208,COG0086@1,KOG0260@2759	K	DNA-directed 5'-3' RNA polymerase activity
k139_4720946	Viruses; environmental samples; uncultured Mediterranean phage uvMED;	k139_4720946_1	204773.HEAR2278	2.4e-09	68.2													1R7VJ@1224,2W6EZ@28216,4781W@75682,COG4675@1,COG4675@2	S	tail collar domain protein
k139_3795029	Viruses; environmental samples; uncultured Mediterranean phage uvMED;	k139_3795029_2	1429851.X548_16610	7.7e-18	98.6				ko:K08307					ko00000,ko01000,ko01011				COG0741@1,COG0741@2	M	lytic transglycosylase activity
k139_1225892	Viruses; dsDNA viruses, no RNA stage; Mimiviridae; unclassified Mimiviridae; Edafosvirus sp.;	k139_1225892_3	1417230.AYOT01000146_gene1688	1.6e-20	107.1	cca		2.7.7.72	ko:K00974	ko03013,map03013		R09382,R09383,R09384,R09386	RC00078	ko00000,ko00001,ko01000,ko03016				2J5ZC@203691,COG0617@1,COG0617@2	H	PolyA polymerase
k139_8632387	Viruses; environmental samples; uncultured marine virus;	k139_8632387_1	1046714.AMRX01000006_gene3195	6.3e-34	151													COG4626@1,COG4626@2	S	Terminase
k139_7079336	Viruses; dsDNA viruses, no RNA stage; Mimiviridae; unclassified Mimiviridae; Klosneuvirinae; Klosneuvirus; Bodo saltans virus;	k139_7079336_1	212035.DPOL_MIMIV	2.3e-71	275.8		GO:0003674,GO:0003824,GO:0003887,GO:0004518,GO:0004519,GO:0004521,GO:0004523,GO:0004527,GO:0004540,GO:0005575,GO:0006139,GO:0006259,GO:0006725,GO:0006807,GO:0008150,GO:0008152,GO:0008408,GO:0008409,GO:0009058,GO:0009059,GO:0009987,GO:0016032,GO:0016070,GO:0016740,GO:0016772,GO:0016779,GO:0016787,GO:0016788,GO:0016891,GO:0016893,GO:0018130,GO:0018995,GO:0019058,GO:0019079,GO:0019438,GO:0033643,GO:…											4QB40@10239,4QV3M@35237	S	DNA polymerase family B
k139_11684987	Viruses; environmental samples; uncultured Mediterranean phage;	k139_11684987_1	580331.Thit_1395	4.9e-22	111.7	pacB												1TQWH@1239,24A8I@186801,42HVJ@68295,COG0507@1,COG0507@2	L	A helicase nuclease that prepares dsDNA breaks (DSB) for recombinational DNA repair. Binds to DSBs and unwinds DNA via a highly rapid and processive ATP-dependent bidirectional helicase activity. Unwinds dsDNA until it encounters a Chi (crossover hotspot instigator) sequence from the 3' direction. Cuts ssDNA a few nucleotides 3' to the Chi site. The properties and activities of the enzyme are cha…
k139_2056498	Viruses; environmental samples; uncultured marine virus;	k139_2056498_2	753084.F4YCP4_9CAUD	5.2e-22	110.9													4QAIK@10239,4QKT0@10699,4QPEB@28883,4QUPH@35237	S	Recombination endonuclease VII
k139_5579284	Viruses; environmental samples; uncultured Mediterranean phage uvMED;	k139_5579284_1	1283076.M1IP99_9CAUD	1.7e-32	145.6		GO:0005575,GO:0019012,GO:0019028,GO:0044423											4QAJ5@10239,4QHUT@10662,4QPY5@28883,4QUS9@35237	S	Major capsid protein Gp23
k139_5579284	Viruses; environmental samples; uncultured Mediterranean phage uvMED;	k139_5579284_2	268746.Q58MM0_BPPRM	8.5e-31	140.6													4QHPV@10239,4QICC@10662,4QTVP@28883,4QWVT@35237
k139_10733916	Viruses; dsDNA viruses, no RNA stage; Caudovirales; Myoviridae; unclassified Myoviridae; Shewanella phage SppYZU01;	k139_10733916_1	13690.CP98_03689	3.9e-103	381.7	res												1MV9F@1224,2KCX6@204457,2U1ZE@28211,COG1061@1,COG1061@2	KL	helicase superfamily c-terminal domain
k139_1436401	Viruses; environmental samples; uncultured environmental isolates; uncultured Mediterranean phage uvDeep-CGR0-KM14-C182;	k139_1436401_2	1122947.FR7_2524	5e-33	148.7													2E3FN@1,32YEG@2	S	Phage portal protein, SPP1 Gp6-like
k139_5780907	Viruses; unclassified bacterial viruses; Vibrio phage 1.052.A._10N.286.46.C3;	k139_5780907_3	1089132.G8I9T0_9CAUD	1.7e-46	193													4QAIJ@10239,4QVZ9@35237	S	C-5 cytosine-specific DNA methylase
k139_5780907	Viruses; unclassified bacterial viruses; Vibrio phage 1.052.A._10N.286.46.C3;	k139_5780907_7	762968.HMPREF9441_03237	2.4e-14	84.7													2FSYF@200643,4NT6C@976,COG1403@1,COG1403@2	V	Psort location Cytoplasmic, score 8.96
k139_8838905	Viruses; dsDNA viruses, no RNA stage; Mimiviridae; unclassified Mimiviridae; Klosneuvirinae; Hokovirus; Hokovirus HKV1;	k139_8838905_1	693272.E3T5H3_CROVB	1.4e-23	118.6													4QB5I@10239,4QUT2@35237	S	N-methyltransferase activity
k139_2447198	Viruses; dsDNA viruses, no RNA stage; Caudovirales; Myoviridae; unclassified Myoviridae;	k139_2447198_1	1555202.A0A097EYD9_9CAUD	2.4e-46	191.8													4QDCA@10239,4QIQA@10662,4QQZY@28883
k139_10896657	Viruses; environmental samples; uncultured Mediterranean phage;	k139_10896657_1	68170.KL590558_gene5395	6.3e-22	111.3			3.1.4.53	ko:K03651	ko00230,ko02025,map00230,map02025		R00191	RC00296	ko00000,ko00001,ko01000				2GIT1@201174,4E0S4@85010,COG1409@1,COG1409@2	T	Calcineurin-like phosphoesterase
k139_10997138	Viruses; dsDNA viruses, no RNA stage; Caudovirales; Siphoviridae; unclassified Siphoviridae; Gordonia phage Jumbo;	k139_10997138_1	446470.Snas_4216	8e-37	161	ydiP		2.1.1.37	ko:K00558	ko00270,ko01100,ko05206,map00270,map01100,map05206	M00035	R04858	RC00003,RC00332	ko00000,ko00001,ko00002,ko01000,ko02048,ko03032,ko03036				2I8R8@201174,COG0270@1,COG0270@2	H	Belongs to the class I-like SAM-binding methyltransferase superfamily. C5-methyltransferase family
k139_671537	Viruses; environmental samples; uncultured Mediterranean phage uvMED;	k139_671537_1	1123355.JHYO01000035_gene586	1.3e-15	90.1													1NBHR@1224,28HPK@1,2TT3N@28211,2Z7XJ@2,370PW@31993	S	Bacteriophage head to tail connecting protein
k139_671537	Viruses; environmental samples; uncultured Mediterranean phage uvMED;	k139_671537_3	1054213.HMPREF9946_00292	5.4e-11	75.1													1RA4F@1224,28Q3Q@1,2JRS1@204441,2U6B5@28211,2ZCM8@2
k139_671537	Viruses; environmental samples; uncultured Mediterranean phage uvMED;	k139_671537_4	1336208.JADY01000002_gene401	3.1e-60	238.8													1QH9A@1224,28HS3@1,2JPPD@204441,2TVB0@28211,2Z7ZE@2
k139_671537	Viruses; environmental samples; uncultured Mediterranean phage uvMED;	k139_671537_6	1054213.HMPREF9946_00294	7.7e-13	80.9													1RBF9@1224,28RDB@1,2JRSR@204441,2U586@28211,2ZDSP@2
k139_671537	Viruses; environmental samples; uncultured Mediterranean phage uvMED;	k139_671537_7	1123355.JHYO01000035_gene595	7.5e-66	258.8													1MW9X@1224,28I8X@1,2TVGJ@28211,2Z8BQ@2,3709C@31993
k139_2911901	Viruses; dsDNA viruses, no RNA stage; Caudovirales; Podoviridae; Autographivirinae; unclassified Autographivirinae; Synechococcus phage S-CBP2;	k139_2911901_1	1114964.L485_16405	7.3e-16	90.9													1Q8BG@1224,29CV4@1,2KB9F@204457,2UVSE@28211,2ZZT9@2
k139_2911901	Viruses; dsDNA viruses, no RNA stage; Caudovirales; Podoviridae; Autographivirinae; unclassified Autographivirinae; Synechococcus phage S-CBP2;	k139_2911901_2	398578.Daci_1950	3.8e-07	62													1NDD7@1224,2E4HT@1,2W54J@28216,32ZCW@2
k139_12096029	Viruses; dsDNA viruses, no RNA stage; Caudovirales; Siphoviridae; Nymbaxtervirinae;	k139_12096029_2	1121428.DESHY_20148___1	1.7e-37	164.1													1TS79@1239,249DP@186801,2664G@186807,2DBVR@1,2ZBD2@2
k139_4420449	Viruses; environmental samples; uncultured virus;	k139_4420449_5	1548905.A0A0A1IWZ4_9CAUD	6.1e-43	181		GO:0003674,GO:0003824,GO:0003887,GO:0004518,GO:0004527,GO:0006139,GO:0006259,GO:0006725,GO:0006807,GO:0008150,GO:0008152,GO:0008408,GO:0009058,GO:0009059,GO:0009987,GO:0016740,GO:0016772,GO:0016779,GO:0016787,GO:0016788,GO:0018130,GO:0019438,GO:0034061,GO:0034641,GO:0034645,GO:0034654,GO:0043170,GO:0044237,GO:0044238,GO:0044249,GO:0044260,GO:0044271,GO:0046483,GO:0071704,GO:0071897,GO:0090304,GO:…											4QAKM@10239,4QKNE@10699,4QPEF@28883	S	DNA polymerase family A
k139_1096313	Viruses; dsDNA viruses, no RNA stage; Caudovirales; Siphoviridae; Tunavirinae; Rtpvirus; unclassified Rtpvirus; Escherichia phage vB_EcoS-IME253;	k139_1096313_1	355246.Q333B7_9CAUD	1.9e-77	295													4QBSJ@10239,4QKUK@10699,4QPFJ@28883,4QXH4@35237	S	Protein of unknown function (DUF3987)
k139_1096313	Viruses; dsDNA viruses, no RNA stage; Caudovirales; Siphoviridae; Tunavirinae; Rtpvirus; unclassified Rtpvirus; Escherichia phage vB_EcoS-IME253;	k139_1096313_4	355246.Q333C0_9CAUD	4.8e-61	240.4		GO:0003674,GO:0003796,GO:0003824,GO:0004553,GO:0016787,GO:0016798,GO:0061783											4QAVB@10239,4QM0Q@10699,4QPIJ@28883,4QVA0@35237	S	Phage lysozyme
k139_1096313	Viruses; dsDNA viruses, no RNA stage; Caudovirales; Siphoviridae; Tunavirinae; Rtpvirus; unclassified Rtpvirus; Escherichia phage vB_EcoS-IME253;	k139_1096313_7	355246.Q333C3_9CAUD	2.6e-54	217.6													4QAIK@10239,4QKNC@10699,4QS4V@28883,4QUPH@35237	S	DNA-dependent transcription, initiation
k139_1096313	Viruses; dsDNA viruses, no RNA stage; Caudovirales; Siphoviridae; Tunavirinae; Rtpvirus; unclassified Rtpvirus; Escherichia phage vB_EcoS-IME253;	k139_1096313_2	1141140.K4FJJ4_9CAUD	8.7e-51	206.1													4QEEV@10239,4QMW2@10699,4QT40@28883,4QX10@35237
k139_1096313	Viruses; dsDNA viruses, no RNA stage; Caudovirales; Siphoviridae; Tunavirinae; Rtpvirus; unclassified Rtpvirus; Escherichia phage vB_EcoS-IME253;	k139_1096313_3	355246.Q333B9_9CAUD	7e-52	209.9		GO:0001906,GO:0001907,GO:0005575,GO:0008150,GO:0016032,GO:0018995,GO:0019048,GO:0019058,GO:0019076,GO:0020002,GO:0031640,GO:0033643,GO:0033644,GO:0035821,GO:0035890,GO:0035891,GO:0039633,GO:0040011,GO:0043657,GO:0044003,GO:0044004,GO:0044215,GO:0044216,GO:0044217,GO:0044218,GO:0044279,GO:0044364,GO:0044403,GO:0044419,GO:0044659,GO:0044661,GO:0051701,GO:0051704,GO:0051817,GO:0051818,GO:0051883,GO:…											4QD6E@10239,4QMVK@10699,4QUDJ@28883,4QZFJ@35237
k139_1096313	Viruses; dsDNA viruses, no RNA stage; Caudovirales; Siphoviridae; Tunavirinae; Rtpvirus; unclassified Rtpvirus; Escherichia phage vB_EcoS-IME253;	k139_1096313_5	355246.Q333C1_9CAUD	5.7e-29	133.3													4QDD9@10239,4QMQH@10699,4QU6C@28883,4R0CB@35237
k139_1096313	Viruses; dsDNA viruses, no RNA stage; Caudovirales; Siphoviridae; Tunavirinae; Rtpvirus; unclassified Rtpvirus; Escherichia phage vB_EcoS-IME253;	k139_1096313_6	1416030.A0A067YXR3_9CAUD	7.3e-17	92.4													4QDWT@10239,4QM2F@10699,4QS94@28883,4QXAV@35237
k139_3243827	Viruses; dsDNA viruses, no RNA stage; Caudovirales; Siphoviridae; unclassified Siphoviridae; Escherichia phage Skarpretter;	k139_3243827_1	1122135.KB893135_gene620	6.1e-09	66.6	xtmA			ko:K07474					ko00000				1NEAA@1224,2VGDD@28211,COG3728@1,COG3728@2	L	Terminase small subunit
k139_3243827	Viruses; dsDNA viruses, no RNA stage; Caudovirales; Siphoviridae; unclassified Siphoviridae; Escherichia phage Skarpretter;	k139_3243827_2	1414766.A0A0A0P0H4_9VIRU	2.1e-69	269.2													4QFZG@10239	S	Phage terminase large subunit
k139_12332583	Viruses; dsDNA viruses, no RNA stage; Mimiviridae; unclassified Mimiviridae; Terrestrivirus sp.;	k139_12332583_2	212035.YR217_MIMIV	6.7e-78	298.5		GO:0005575,GO:0019012											4QD4N@10239,4QW7A@35237	S	ADP-ribosyltransferase exoenzyme
k139_10476791	Viruses; dsDNA viruses, no RNA stage; Caudovirales; Siphoviridae; Yuavirus; Alphaproteobacteria virus phiJl001;	k139_10476791_1	279383.Q5DN43_9CAUD	6.6e-78	297.7		GO:0005575,GO:0019012,GO:0019028,GO:0044423,GO:0046729											4QC5Z@10239,4QKMB@10699,4QPGX@28883,4QUNP@35237	S	Phage Mu protein F like protein
k139_10476791	Viruses; dsDNA viruses, no RNA stage; Caudovirales; Siphoviridae; Yuavirus; Alphaproteobacteria virus phiJl001;	k139_10476791_3	279383.Q5DN38_9CAUD	5.5e-131	474.2													4QFB4@10239,4QKUP@10699,4QSGK@28883,4QZ8P@35237	S	viral capsid
k139_10476791	Viruses; dsDNA viruses, no RNA stage; Caudovirales; Siphoviridae; Yuavirus; Alphaproteobacteria virus phiJl001;	k139_10476791_2	279383.Q5DN39_9CAUD	3.6e-69	268.5													4QE7U@10239,4QNAT@10699,4QUEK@28883,4QVF9@35237
k139_8210285	Viruses; environmental samples; uncultured Mediterranean phage;	k139_8210285_3	357244.OTBS_0340	5.4e-39	167.5	thyX		2.1.1.148	ko:K03465	ko00240,ko00670,ko01100,map00240,map00670,map01100		R06613	RC00022,RC00332	ko00000,ko00001,ko01000				1MWY8@1224,2TTER@28211,47F1N@766,COG1351@1,COG1351@2	F	Catalyzes the reductive methylation of 2'-deoxyuridine- 5'-monophosphate (dUMP) to 2'-deoxythymidine-5'-monophosphate (dTMP) while utilizing 5,10-methylenetetrahydrofolate (mTHF) as the methyl donor, and NADPH and FADH(2) as the reductant
k139_10978537	Viruses; environmental samples; uncultured Mediterranean phage uvMED;	k139_10978537_2	1322246.BN4_12406	1.4e-21	110.5	plyA3			ko:K12547					ko00000				1PGI5@1224,2MAEU@213115,2X046@28221,435Q3@68525,COG5434@1,COG5434@2	M	Belongs to the glycosyl hydrolase 28 family
k139_4162729	Viruses; dsDNA viruses, no RNA stage; Caudovirales; Myoviridae; unclassified Myoviridae;	k139_4162729_1	1340810.V5UTY4_9CAUD	2.8e-59	236.1		GO:0003674,GO:0003824,GO:0003887,GO:0004518,GO:0004519,GO:0004521,GO:0004523,GO:0004527,GO:0004540,GO:0005575,GO:0006139,GO:0006259,GO:0006725,GO:0006807,GO:0008150,GO:0008152,GO:0008408,GO:0008409,GO:0009058,GO:0009059,GO:0009987,GO:0016032,GO:0016070,GO:0016740,GO:0016772,GO:0016779,GO:0016787,GO:0016788,GO:0016891,GO:0016893,GO:0018130,GO:0018995,GO:0019058,GO:0019079,GO:0019438,GO:0033643,GO:…											4QB40@10239,4QHVQ@10662,4QPWY@28883,4QV3M@35237	S	nucleotide binding
k139_7710360	Viruses; environmental samples; uncultured Mediterranean phage uvMED;	k139_7710360_2	1283077.M1HLI2_9CAUD	6.5e-57	228													4QC24@10239,4QP0N@10744,4QRZK@28883,4QZPR@35237
k139_12355900	Viruses; environmental samples; uncultured environmental isolates; uncultured Mediterranean phage uvDeep-CGR0-KM14-C182;	k139_12355900_1	173824.Q9HH54_9CAUD	1e-50	208													4QH67@10239,4QMA5@10699,4QTBT@28883,4QXEE@35237	S	Terminase-like family
k139_2156470	Viruses; environmental samples; uncultured Mediterranean phage uvMED;	k139_2156470_2	1231190.NA8A_24009	1.2e-12	82.4													COG5434@1,COG5434@2	M	polygalacturonase activity
k139_2156470	Viruses; environmental samples; uncultured Mediterranean phage uvMED;	k139_2156470_1	1121445.ATUZ01000011_gene824	2.3e-52	213.8													1QZU8@1224,2X7WK@28221,43CP9@68525,COG3170@1,COG3170@2	NU	Tfp pilus assembly protein FimV
k139_7192370	Viruses; environmental samples; uncultured environmental isolates; uncultured phage MedDCM-OCT-S09-C7;	k139_7192370_1	260149.E5DRS2_9CAUD	5.5e-17	95.5		GO:0005575,GO:0019012											4QBAK@10239,4QIQI@10662,4QQBQ@28883,4QY34@35237	S	Bacteriophage T4-like capsid assembly protein (Gp20)
k139_12634414	Viruses; environmental samples; uncultured Mediterranean phage uvMED;	k139_12634414_1	1121918.ARWE01000001_gene1028	2e-39	170.6													1MZWI@1224,2WT71@28221,42RRK@68525,COG3941@1,COG3941@2	S	Mu-like prophage protein
k139_3979975	Viruses; dsDNA viruses, no RNA stage; Caudovirales; Podoviridae; Autographivirinae; T7virus; unclassified T7virus; Escherichia phage ECA2;	k139_3979975_2	110457.Q9T151_9CAUD	8.2e-76	289.7													4QC8Q@10239,4QNTS@10744,4QQU7@28883,4QUR6@35237	S	hydrolase activity
k139_3979975	Viruses; dsDNA viruses, no RNA stage; Caudovirales; Podoviridae; Autographivirinae; T7virus; unclassified T7virus; Escherichia phage ECA2;	k139_3979975_4	110457.Q9T0Z4_9CAUD	0	1182.9													4QF7H@10239,4QNXE@10744,4QQTS@28883,4R06M@35237	S	endonuclease activity
k139_3979975	Viruses; dsDNA viruses, no RNA stage; Caudovirales; Podoviridae; Autographivirinae; T7virus; unclassified T7virus; Escherichia phage ECA2;	k139_3979975_5	532075.B3VCW6_9CAUD	8.5e-27	126.7													4QAIK@10239,4QNC3@10744,4QPEB@28883,4QUPH@35237	S	endonuclease activity
k139_3979975	Viruses; dsDNA viruses, no RNA stage; Caudovirales; Podoviridae; Autographivirinae; T7virus; unclassified T7virus; Escherichia phage ECA2;	k139_3979975_6	529929.B3FYL9_9CAUD	5.7e-40	170.6													4QB5H@10239,4QNB5@10744,4QPQR@28883,4QV85@35237	S	Bacteriophage Rz lysis protein
k139_3979975	Viruses; dsDNA viruses, no RNA stage; Caudovirales; Podoviridae; Autographivirinae; T7virus; unclassified T7virus; Escherichia phage ECA2;	k139_3979975_7	529929.B3FYL8_9CAUD	6.4e-41	172.9													4QBST@10239,4QNG2@10744,4QPSU@28883,4QX8N@35237	S	DNA packaging protein
k139_3979975	Viruses; dsDNA viruses, no RNA stage; Caudovirales; Podoviridae; Autographivirinae; T7virus; unclassified T7virus; Escherichia phage ECA2;	k139_3979975_8	110457.Q9T0Z8_9CAUD	8.7e-30	135.6													4QAJC@10239,4QNBX@10744,4QPM9@28883,4QW0K@35237	S	Pfam:Phage_holin_2_2
k139_3979975	Viruses; dsDNA viruses, no RNA stage; Caudovirales; Podoviridae; Autographivirinae; T7virus; unclassified T7virus; Escherichia phage ECA2;	k139_3979975_10	110457.Q9T0Z9_9CAUD	2.1e-81	310.1													4QAK6@10239,4QNBD@10744,4QPBY@28883,4QUP9@35237	S	outer membrane
k139_3979975	Viruses; dsDNA viruses, no RNA stage; Caudovirales; Podoviridae; Autographivirinae; T7virus; unclassified T7virus; Escherichia phage ECA2;	k139_3979975_11	110457.Q9T100_9CAUD	0	2119.7		GO:0008150,GO:0016032,GO:0019058,GO:0030260,GO:0039678,GO:0044403,GO:0044409,GO:0044411,GO:0044419,GO:0046718,GO:0051701,GO:0051704,GO:0051806,GO:0051828,GO:0051830,GO:0085027											4QAK6@10239,4QNG7@10744,4QPBY@28883,4QUP9@35237	S	lytic transglycosylase activity
k139_3979975	Viruses; dsDNA viruses, no RNA stage; Caudovirales; Podoviridae; Autographivirinae; T7virus; unclassified T7virus; Escherichia phage ECA2;	k139_3979975_1	110457.Q9FZX9_9CAUD	1e-32	145.6													4QBSR@10239,4QNKS@10744,4QTWE@28883,4QYZF@35237
k139_3979975	Viruses; dsDNA viruses, no RNA stage; Caudovirales; Podoviridae; Autographivirinae; T7virus; unclassified T7virus; Escherichia phage ECA2;	k139_3979975_3	110457.Q9T0Z1_9CAUD	4.3e-18	96.3													4QBJ2@10239,4QP0E@10744,4QQG5@28883,4QUUS@35237
k139_3979975	Viruses; dsDNA viruses, no RNA stage; Caudovirales; Podoviridae; Autographivirinae; T7virus; unclassified T7virus; Escherichia phage ECA2;	k139_3979975_12	110457.Q9T101_9CAUD	0	1153.3													4QD6U@10239,4QP0X@10744,4QSB8@28883,4QZ8A@35237
k139_3979975	Viruses; dsDNA viruses, no RNA stage; Caudovirales; Podoviridae; Autographivirinae; T7virus; unclassified T7virus; Escherichia phage ECA2;	k139_3979975_13	110457.Q9T102_9CAUD	3.2e-96	357.8													4QG6G@10239,4QNUI@10744,4QQZV@28883,4QYP7@35237
k139_3979975	Viruses; dsDNA viruses, no RNA stage; Caudovirales; Podoviridae; Autographivirinae; T7virus; unclassified T7virus; Escherichia phage ECA2;	k139_3979975_14	529929.B3FYL2_9CAUD	3e-41	174.1													4QB9Q@10239,4QNBA@10744,4QRJH@28883,4R03D@35237
k139_4493700	Viruses; dsDNA viruses, no RNA stage; unclassified archaeal dsDNA viruses; Haloviruses;	k139_4493700_1	267608.RSc3193	3.7e-26	124.4													1KAW7@119060,1NA3X@1224,2VWX0@28216,COG2197@1,COG2197@2	KT	phage-related functions and prophages
k139_8754162	Viruses; dsDNA viruses, no RNA stage; Caudovirales; Myoviridae; unclassified Myoviridae; Mycobacterium phage Myrna;	k139_8754162_4	1183438.GKIL_2486	3.3e-11	74.7													298HN@1,2ZVNP@2
k139_5197570	Viruses; unclassified bacterial viruses; Vibrio phage 2.275.O._10N.286.54.E11;	k139_5197570_2	1147094.H6X3M8_9CAUD	2.3e-47	196.1													4QCRR@10239,4QKF0@10662,4QTSD@28883,4QZ0M@35237
k139_775053	Viruses; dsDNA viruses, no RNA stage; Caudovirales; Siphoviridae; P12002virus;	k139_775053_5	1511.CLOST_1546	4.8e-21	107.5													1VKCV@1239,COG1403@1,COG1403@2	V	HNH endonuclease
k139_753823	Viruses; unclassified bacterial viruses;	k139_753823_1	1444712.BN1013_02405	1.4e-17	96.3	Z012_02125												2DZDP@1,32V80@2
k139_753823	Viruses; unclassified bacterial viruses;	k139_753823_3	1444712.BN1013_02404	1.2e-07	62.8													2EK43@1,33DUH@2
k139_153472	Viruses; dsDNA viruses, no RNA stage; Caudovirales; Siphoviridae; unclassified Siphoviridae; Sphingobium phage Lacusarx;	k139_153472_3	756272.Plabr_1679	1e-13	82.8													2FJRH@1,34BEB@2
k139_153472	Viruses; dsDNA viruses, no RNA stage; Caudovirales; Siphoviridae; unclassified Siphoviridae; Sphingobium phage Lacusarx;	k139_153472_4	1211640.K4JSE6_9CAUD	4.9e-28	131													4QB9T@10239,4QN2W@10699,4QQR9@28883,4R0FI@35237
k139_2698167	Viruses; dsDNA viruses, no RNA stage; Caudovirales; Siphoviridae; unclassified Siphoviridae; Marinomonas phage P12026;	k139_2698167_5	452662.SJA_C1-05860	1e-20	105.9				ko:K17733					ko00000,ko01000,ko01002,ko01011				1MVXW@1224,2K3X0@204457,2U8FG@28211,COG3926@1,COG3926@2	S	secretion activating protein
k139_2698167	Viruses; dsDNA viruses, no RNA stage; Caudovirales; Siphoviridae; unclassified Siphoviridae; Marinomonas phage P12026;	k139_2698167_4	1176423.I6S774_9VIRU	2.6e-17	95.1													4QCQM@10239,4QYGI@35237
k139_10153476	Viruses; unclassified bacterial viruses;	k139_10153476_1	1417599.U6C855_9CAUD	5.1e-29	134.4													4QCM6@10239,4QNID@10744,4QPVV@28883,4QVAQ@35237	S	actin binding
k139_10153476	Viruses; unclassified bacterial viruses;	k139_10153476_2	754331.AEME01000001_gene5	2e-14	85.9	xtmB			ko:K06909					ko00000				1R66A@1224,1RQFD@1236,COG1783@1,COG1783@2	S	Phage terminase, large subunit
k139_4194656	Viruses; environmental samples; uncultured marine virus;	k139_4194656_3	440250.A5HL29_9CAUD	9.2e-16	90.1													4QAIK@10239,4QNC3@10744,4QPEB@28883,4QUPH@35237	S	endonuclease activity
k139_10611472	Viruses; dsDNA viruses, no RNA stage; Caudovirales; Siphoviridae; unclassified Siphoviridae;	k139_10611472_6	877414.ATWA01000022_gene1634	1e-10	72.8													1VAAB@1239,24N5B@186801,COG1591@1,COG1591@2	L	pfam vrr-nuc
k139_10611472	Viruses; dsDNA viruses, no RNA stage; Caudovirales; Siphoviridae; unclassified Siphoviridae;	k139_10611472_1	1340829.S5Y5D9_9CAUD	1.3e-14	87		GO:0003674,GO:0003824,GO:0003887,GO:0004518,GO:0004527,GO:0006139,GO:0006259,GO:0006725,GO:0006807,GO:0008150,GO:0008152,GO:0008408,GO:0009058,GO:0009059,GO:0009987,GO:0016740,GO:0016772,GO:0016779,GO:0016787,GO:0016788,GO:0018130,GO:0019438,GO:0034061,GO:0034641,GO:0034645,GO:0034654,GO:0043170,GO:0044237,GO:0044238,GO:0044249,GO:0044260,GO:0044271,GO:0046483,GO:0071704,GO:0071897,GO:0090304,GO:…											4QAKM@10239,4QKNE@10699,4QPEF@28883,4QUU7@35237	S	DNA polymerase family A
k139_10611472	Viruses; dsDNA viruses, no RNA stage; Caudovirales; Siphoviridae; unclassified Siphoviridae;	k139_10611472_2	1340829.S5Y5D9_9CAUD	2.4e-50	206.1		GO:0003674,GO:0003824,GO:0003887,GO:0004518,GO:0004527,GO:0006139,GO:0006259,GO:0006725,GO:0006807,GO:0008150,GO:0008152,GO:0008408,GO:0009058,GO:0009059,GO:0009987,GO:0016740,GO:0016772,GO:0016779,GO:0016787,GO:0016788,GO:0018130,GO:0019438,GO:0034061,GO:0034641,GO:0034645,GO:0034654,GO:0043170,GO:0044237,GO:0044238,GO:0044249,GO:0044260,GO:0044271,GO:0046483,GO:0071704,GO:0071897,GO:0090304,GO:…											4QAKM@10239,4QKNE@10699,4QPEF@28883,4QUU7@35237	S	DNA polymerase family A
k139_10611472	Viruses; dsDNA viruses, no RNA stage; Caudovirales; Siphoviridae; unclassified Siphoviridae;	k139_10611472_7	1340829.S5Y5F0_9CAUD	2e-23	117.1													4QNA2@10699	S	AAA domain
k139_11617796	Viruses; dsDNA viruses, no RNA stage; Mimiviridae; unclassified Mimiviridae; Terrestrivirus sp.;	k139_11617796_2	212035.YR530_MIMIV	2.5e-42	180.6													4QBY0@10239,4QW35@35237	S	AAA domain
k139_11617796	Viruses; dsDNA viruses, no RNA stage; Mimiviridae; unclassified Mimiviridae; Terrestrivirus sp.;	k139_11617796_3	212035.YR592_MIMIV	4.9e-41	175.3													4QB5I@10239,4QUT2@35237	S	N-methyltransferase activity
k139_11617796	Viruses; dsDNA viruses, no RNA stage; Mimiviridae; unclassified Mimiviridae; Terrestrivirus sp.;	k139_11617796_1	997884.HMPREF1068_04150	5.3e-50	205.7													2FQCP@200643,4AQ7E@815,4NZX4@976,COG3440@1,COG3440@2	V	Restriction endonuclease
k139_4307103	Viruses; dsDNA viruses, no RNA stage; Caudovirales; Myoviridae; unclassified Myoviridae; Klebsiella phage vB_Kpn_F48;	k139_4307103_2	10224.XP_002741603.1	3.2e-98	365.5	NAMPT	GO:0000003,GO:0003674,GO:0003824,GO:0005102,GO:0005125,GO:0005488,GO:0005515,GO:0005575,GO:0005622,GO:0005623,GO:0005634,GO:0005654,GO:0005737,GO:0005829,GO:0006139,GO:0006355,GO:0006357,GO:0006725,GO:0006732,GO:0006733,GO:0006753,GO:0006793,GO:0006796,GO:0006807,GO:0007154,GO:0007165,GO:0007267,GO:0007565,GO:0007623,GO:0008144,GO:0008150,GO:0008152,GO:0008284,GO:0009058,GO:0009108,GO:0009117,GO:…	2.4.2.12	ko:K03462	ko00760,ko01100,ko04621,map00760,map01100,map04621		R01271	RC00033	ko00000,ko00001,ko01000				2QSGN@2759,39PT5@33154,3BEFU@33208,3CSY4@33213,COG1488@1	H	nicotinamide phosphoribosyltransferase
k139_4307103	Viruses; dsDNA viruses, no RNA stage; Caudovirales; Myoviridae; unclassified Myoviridae; Klebsiella phage vB_Kpn_F48;	k139_4307103_1	115991.Q56BV8_9CAUD	2e-15	87.4													4QBQP@10239,4QI36@10662,4QR5H@28883,4QXBG@35237	S	Bacteriophage protein GP30.3
k139_6106635	Viruses; dsDNA viruses, no RNA stage; Caudovirales; Siphoviridae; unclassified Siphoviridae; Rhizobium phage vB_RglS_P106B;	k139_6106635_3	1123288.SOV_2c10820	9e-27	126.7													1VICV@1239,4H5YE@909932,COG4675@1,COG4675@2	S	Phage Tail Collar Domain
k139_9977399	Viruses; dsDNA viruses, no RNA stage; unclassified dsDNA phages; Methylophilales phage HIM624-A;	k139_9977399_1	1430331.EP10_10445	2.8e-38	164.9													1VBUA@1239,4HMXV@91061,COG3405@1,COG3405@2	G	Belongs to the glycosyl hydrolase 8 (cellulase D) family
k139_5161189	Viruses; dsDNA viruses, no RNA stage; Mimiviridae; unclassified Mimiviridae; Klosneuvirinae; Klosneuvirus; Klosneuvirus KNV1;	k139_5161189_2	6087.XP_002162694.2	6.4e-99	367.9				ko:K03283	ko03040,ko04010,ko04141,ko04144,ko04213,ko04612,ko04915,ko05134,ko05145,ko05162,ko05164,ko05169,map03040,map04010,map04141,map04144,map04213,map04612,map04915,map05134,map05145,map05162,map05164,map05169	M00353,M00355			ko00000,ko00001,ko00002,ko01009,ko03009,ko03029,ko03041,ko03051,ko03110,ko04131,ko04147,ko04516	1.A.33.1			38BSZ@33154,3BA18@33208,COG0443@1,KOG0101@2759	O	heat shock
k139_3350617	Viruses; dsDNA viruses, no RNA stage; Caudovirales; Podoviridae; unclassified Podoviridae; Pseudoalteromonas virus vB_PspP-H6/1;	k139_3350617_3	1121921.KB898706_gene3042	3e-48	199.1													1QE0C@1224,1RZ22@1236,28J9D@1,2Z94E@2	S	P22 coat protein - gene protein 5
k139_9494019	Viruses; unclassified bacterial viruses;	k139_9494019_3	1211115.ALIQ01000188_gene629	6.1e-16	91.7													1QEBA@1224,2UANR@28211,COG2887@1,COG2887@2	L	Protein of unknown function (DUF2800)
k139_7607209	Viruses; environmental samples; uncultured Mediterranean phage;	k139_7607209_1	1589733.A0A0C5AIT3_9CAUD	3.7e-29	134		GO:0005575,GO:0019012,GO:0019028,GO:0044423											4QAJ5@10239,4QHUT@10662,4QPY5@28883	S	Major capsid protein Gp23
k139_7607209	Viruses; environmental samples; uncultured Mediterranean phage;	k139_7607209_2	445696.E3SSX5_9CAUD	6.8e-25	121.3													4QAQQ@10239,4QIBM@10662,4QPBX@28883,4QVZX@35237	S	T4-like virus tail tube protein gp19
k139_7607209	Viruses; environmental samples; uncultured Mediterranean phage;	k139_7607209_3	1357714.A0A067XQC6_9CAUD	3.8e-22	111.3													4QE8Y@10239,4QISX@10662,4QPGZ@28883,4QW3S@35237	S	Recombination, repair and ssDNA binding protein UvsY
k139_7607209	Viruses; environmental samples; uncultured Mediterranean phage;	k139_7607209_4	10506.O41078_PBCV1	2.3e-24	119													4QE7X@10239,4QVF0@35237	S	Cytidine and deoxycytidylate deaminase zinc-binding region
k139_7607209	Viruses; environmental samples; uncultured Mediterranean phage;	k139_7607209_5	444860.E3SJ18_9CAUD	1.7e-113	416.4													4QB5I@10239,4QI9F@10662,4QPQ9@28883,4QUT2@35237	S	Type III restriction enzyme, res subunit
k139_6287669	Viruses; environmental samples; uncultured Mediterranean phage uvMED;	k139_6287669_2	1267535.KB906767_gene4562	1.7e-13	82													2E0YG@1,2JJX6@204432,336A7@2,3Y5NR@57723
k139_3592279	Viruses; dsDNA viruses, no RNA stage; Caudovirales; Podoviridae; unclassified Podoviridae; Thalassomonas phage BA3;	k139_3592279_2	469660.A8HP23_9CAUD	5.3e-46	190.7		GO:0001906,GO:0001907,GO:0003674,GO:0003824,GO:0005575,GO:0008150,GO:0008745,GO:0016032,GO:0016787,GO:0016810,GO:0016811,GO:0019012,GO:0019028,GO:0019048,GO:0019058,GO:0019076,GO:0031640,GO:0032897,GO:0035821,GO:0035890,GO:0035891,GO:0039633,GO:0040011,GO:0043900,GO:0043901,GO:0043903,GO:0044003,GO:0044004,GO:0044364,GO:0044403,GO:0044419,GO:0044423,GO:0044659,GO:0044661,GO:0046782,GO:0048519,GO:…											4QAK6@10239,4QNX8@10744,4QPBY@28883,4QUP9@35237	S	N-acetylmuramoyl-L-alanine amidase activity
k139_3592279	Viruses; dsDNA viruses, no RNA stage; Caudovirales; Podoviridae; unclassified Podoviridae; Thalassomonas phage BA3;	k139_3592279_3	1129794.C427_2411	4.1e-33	147.9													1NCMU@1224,1SBMP@1236,2DNGS@1,32XES@2	S	Holin of 3TMs, for gene-transfer release
k139_2737510	Viruses; environmental samples; uncultured Mediterranean phage uvMED;	k139_2737510_1	348824.LPU83_1707	1.9e-45	190.3													1RCNN@1224,28S81@1,2UUXX@28211,2ZEJD@2
k139_905476	Viruses; dsDNA viruses, no RNA stage; Caudovirales; Siphoviridae; Gaiavirus;	k139_905476_3	1173021.ALWA01000032_gene1085	9.3e-26	124	oprF			ko:K03286,ko:K03640					ko00000,ko02000	1.B.6,2.C.1.2			1G8PB@1117,COG2885@1,COG2885@2	M	Belongs to the ompA family
k139_7424919	Viruses; dsDNA viruses, no RNA stage; Mimiviridae; unclassified Mimiviridae; Klosneuvirinae; Klosneuvirus; Klosneuvirus KNV1;	k139_7424919_3	1235689.K4NWK2_9CAUD	5.8e-13	80.9													4QAIU@10239,4QNBQ@10744,4QPDE@28883,4QUQC@35237	S	HNH endonuclease
k139_7839658	Viruses; dsDNA viruses, no RNA stage; Phycodnaviridae; Prasinovirus; unclassified Prasinovirus; Micromonas pusilla virus 12T;	k139_7839658_1	99598.Cal7507_3212	4.8e-18	99													1G7JN@1117,1HNBF@1161,2EJNR@1,33DDM@2
k139_12489117	Viruses; dsDNA viruses, no RNA stage; Caudovirales; Myoviridae; Tevenvirinae; Moonvirus;	k139_12489117_1	1327935.A0A060AHD6_9CAUD	1.7e-54	220.3													4QBG4@10239,4QJW4@10662,4QRSK@28883,4QUZA@35237
k139_649205	Viruses; dsDNA viruses, no RNA stage; Caudovirales; Myoviridae; unclassified Myoviridae; Pseudomonas phage POR1;	k139_649205_1	1538804.A0A088F6T3_9CAUD	5.7e-129	467.6		GO:0003674,GO:0003824,GO:0003887,GO:0004518,GO:0004527,GO:0006139,GO:0006259,GO:0006725,GO:0006807,GO:0008150,GO:0008152,GO:0008408,GO:0009058,GO:0009059,GO:0009987,GO:0016740,GO:0016772,GO:0016779,GO:0016787,GO:0016788,GO:0018130,GO:0019438,GO:0034061,GO:0034641,GO:0034645,GO:0034654,GO:0043170,GO:0044237,GO:0044238,GO:0044249,GO:0044260,GO:0044271,GO:0046483,GO:0071704,GO:0071897,GO:0090304,GO:…											4QAKM@10239,4QKNE@10699,4QPEF@28883	S	DNA polymerase family A
k139_9712737	Viruses; environmental samples; uncultured Mediterranean phage uvMED;	k139_9712737_1	700598.Niako_5009	6.9e-07	60.8			2.1.1.37	ko:K00558,ko:K21449	ko00270,ko01100,ko05206,map00270,map01100,map05206	M00035	R04858	RC00003,RC00332	ko00000,ko00001,ko00002,ko01000,ko02000,ko02048,ko03032,ko03036	1.B.40.2			COG0789@1,COG0789@2,COG1511@1,COG1511@2	Q	domain protein
k139_10816784	Viruses; environmental samples;	k139_10816784_1	439235.Dalk_3968	1.5e-88	333.2													1R049@1224,42UYF@68525,COG5323@1,COG5323@2	S	Terminase RNaseH-like domain
k139_8978329	Viruses; dsDNA viruses, no RNA stage; Caudovirales; Siphoviridae; unclassified Siphoviridae; Synechococcus phage S-CBS4;	k139_8978329_1	700512.G8CTG7_9CAUD	1.4e-28	134.8		GO:0003674,GO:0003824,GO:0004553,GO:0005575,GO:0008150,GO:0009605,GO:0009607,GO:0016032,GO:0016787,GO:0016798,GO:0019012,GO:0019048,GO:0019049,GO:0019058,GO:0019062,GO:0022610,GO:0035821,GO:0043207,GO:0044003,GO:0044403,GO:0044406,GO:0044409,GO:0044411,GO:0044413,GO:0044415,GO:0044419,GO:0044423,GO:0044650,GO:0050896,GO:0051701,GO:0051704,GO:0051707,GO:0051817,GO:0051828,GO:0051830,GO:0051832,GO:…											4QAK6@10239,4QKKV@10699,4QPBY@28883,4QUP9@35237	S	peptidoglycan catabolic process
k139_6427864	Viruses; dsDNA viruses, no RNA stage; Caudovirales; Siphoviridae; unclassified Siphoviridae;	k139_6427864_1	438753.AZC_3597	2.2e-61	243			2.7.7.7	ko:K02335	ko00230,ko00240,ko01100,ko03030,ko03410,ko03420,ko03440,map00230,map00240,map01100,map03030,map03410,map03420,map03440		R00375,R00376,R00377,R00378	RC02795	ko00000,ko00001,ko01000,ko03032,ko03400				1P27P@1224,2TVEI@28211,COG0749@1,COG0749@2	L	DNA polymerase family A
k139_6427864	Viruses; dsDNA viruses, no RNA stage; Caudovirales; Siphoviridae; unclassified Siphoviridae;	k139_6427864_2	279383.Q5DN89_9CAUD	2.3e-14	85.5													4QDM7@10239,4QN5K@10699,4QPZC@28883,4R03F@35237
[truncated: 3,808 more rows]
